# Supplementary material for: Drosophila ovarian stem cell niche ageing involves coordinated changes in transcription and alternative splicing
Source: Nat Commun. 2025 Mar 16;16:2596. doi: 10.1038/s41467-025-57901-8 (PMC11911433; doi:10.1038/s41467-025-57901-8)
Supplement: Supplementary file 3 — Supplementary Data 1 [file 41467_2025_57901_MOESM3_ESM.xlsx]

## Sheet: GE_TFCs+CpCs 1w VS 4w
GENE	NAME	TFCs-CpCs 1w_rep2	TFCs-CpCs 1w_rep3	TFCs-CpCs 4w_rep1	TFCs-CpCs 4w_rep2	Av_1w	Av_4w	CV_1w	CV_4w	log2FoldChange	P adj.	-log(P adj.)		Columns C, D, E and F represent read counts for each gene.
FBgn0033807	AQP	3400.66	2520.23	0.82	0.00	2960.45	0.41	0.21	1.41	-12.82	2.17E-15	14664	TFCs-CpCs:
FBgn0028516	ZnT35C	120.34	813.73	0.00	0.00	467.03	0.00	1.05	NA	-11.38	3.07E-07	6513	CV: Coeficient of Variation (Standard Dev./Arithmetic Mean)
FBgn0034484	CG11044	931.45	1617.58	0.00	1.11	1274.52	0.56	0.38	1.41	-11.16	1.99E-11	10700	Av: Arithmetic mean
FBgn0028699	Rh50	7001.50	1975.05	3.28	0.00	4488.28	1.64	0.79	1.41	-11.42	2.27E-24	23644	P adj.: Adjusted P value (False Discovery rate; FDR<10%)
FBgn0030261	CG15203	691.94	176.04	0.00	0.00	433.99	0.00	0.84	NA	-11.27	1.49E-07	6825	Log2_Fold_Ch: Log2 of fold change 4w/1w (0.5>Fold Change or Fold Change>2)
FBgn0036790	AstC-R1	3656.38	2725.90	1.64	1.11	3191.14	1.38	0.21	0.27	-11.18	2.27E-27	26643
FBgn0032613	Nepl9	1671.98	1397.53	0.82	1.11	1534.76	0.97	0.13	0.21	-10.63	3.38E-17	16471
FBgn0030914	CG6106	859.71	619.73	0.82	0.00	739.72	0.41	0.23	1.41	-10.82	2.57E-09	8590
FBgn0033658	Twdlbeta	717.39	684.40	0.82	0.00	700.89	0.41	0.03	1.41	-10.74	3.42E-09	8466
FBgn0039326	CG10562	298.53	161.67	0.00	0.00	230.10	0.00	0.42	NA	-10.35	1.31E-05	4882
FBgn0029750	CG3323	342.50	113.17	0.00	0.00	227.83	0.00	0.71	NA	-10.34	2.63E-05	4579
FBgn0261804	CG42750	3755.89	2594.77	3.28	3.34	3175.33	3.31	0.26	0.01	-9.91	1.69E-36	35773
FBgn0037626	CG8236	234.89	47.60	0.00	0.00	141.24	0.00	0.94	NA	-9.65	0.00131954	2880
FBgn0053203	CG33203	2067.71	911.63	2.46	1.11	1489.67	1.79	0.55	0.53	-9.70	9.26E-19	18033
FBgn0039283	danr	35.87	242.50	0.00	0.00	139.19	0.00	1.05	NA	-9.63	0.00185423	2732
FBgn0035293	CG5687	1168.65	113.17	1.64	0.00	640.91	0.82	1.16	1.41	-9.61	4.12E-07	6385
FBgn0053548	SmydA-8	323.98	307.17	0.82	0.00	315.58	0.41	0.04	1.41	-9.59	5.50E-06	5260
FBgn0053098	CG33098	130.75	90.71	0.00	0.00	110.73	0.00	0.26	NA	-9.30	0.00287969	2541
FBgn0040832	CG8012	155.05	57.48	0.00	0.00	106.27	0.00	0.65	NA	-9.24	0.00460616	2337
FBgn0085426	Rgk3	2288.71	1977.74	5.75	1.11	2133.22	3.43	0.10	0.96	-9.28	3.26E-28	27486
FBgn0259219	CG42319	179.35	23.35	0.00	0.00	101.35	0.00	1.09	NA	-9.17	0.00983306	2007
FBgn0035312	CG15820	57.85	492.19	0.00	1.11	275.02	0.56	1.12	1.41	-8.95	2.11E-04	3675
FBgn0051538	CG31538	334.40	165.26	0.82	0.00	249.83	0.41	0.48	1.41	-9.25	5.27E-05	4278
FBgn0264815	Pde1c	16476.85	11353.59	36.13	15.57	13915.22	25.85	0.26	0.56	-9.07	3.37E-60	59473
FBgn0016684	NaPi-T	140.01	37.72	0.00	0.00	88.86	0.00	0.81	NA	-8.98	0.01270967	1896
FBgn0030887	CG6867	3813.74	5492.23	16.42	2.22	4652.98	9.32	0.26	1.08	-8.96	2.49E-30	29604
FBgn0038450	CG17560	98.35	69.16	0.00	0.00	83.76	0.00	0.25	NA	-8.90	0.01286092	1891
FBgn0041707	7B2	197.86	227.23	0.82	0.00	212.55	0.41	0.10	1.41	-9.02	1.22E-04	3915
FBgn0032603	CG17928	114.55	44.01	0.00	0.00	79.28	0.00	0.63	NA	-8.82	0.0186587	1729
FBgn0062412	Ctr1B	49.75	105.98	0.00	0.00	77.87	0.00	0.51	NA	-8.79	0.01921824	1716
FBgn0051910	CG31910	46.28	105.08	0.00	0.00	75.68	0.00	0.55	NA	-8.75	0.02200547	1657
FBgn0034838	CG12782	72.90	73.65	0.00	0.00	73.27	0.00	0.01	NA	-8.70	0.02286056	1641
FBgn0037140	SLC22A	437.38	333.22	0.82	1.11	385.30	0.97	0.19	0.21	-8.64	5.99E-08	7223
FBgn0029994	Ldsdh1	11363.70	6872.69	0.82	45.59	9118.20	23.21	0.35	1.36	-8.62	1.67E-04	3778
FBgn0051848	CG31848	61.33	76.34	0.00	0.00	68.83	0.00	0.15	NA	-8.61	0.02945443	1531
FBgn0264002	MsR2	1099.23	573.02	4.11	0.00	836.13	2.05	0.45	1.41	-8.67	5.77E-12	11239
FBgn0030317	pkm	868.97	259.57	0.00	3.34	564.27	1.67	0.76	1.41	-8.40	8.94E-08	7049
FBgn0037730	CG9444	24.30	100.59	0.00	0.00	62.45	0.00	0.86	NA	-8.47	0.05104253	1292
FBgn0031547	Sr-CIV	59.01	65.57	0.00	0.00	62.29	0.00	0.07	NA	-8.47	0.04276473	1369
FBgn0000351	cort	218.69	446.38	0.82	1.11	332.54	0.97	0.48	0.21	-8.43	7.17E-07	6145
FBgn0035816	CG13685	579.70	350.28	0.82	2.22	464.99	1.52	0.35	0.65	-8.25	3.20E-09	8495
FBgn0083979	Ir10a	136.54	157.18	0.82	0.00	146.86	0.41	0.10	1.41	-8.48	0.0014049	2852
FBgn0030260	CG1537	160.83	132.03	0.82	0.00	146.43	0.41	0.14	1.41	-8.48	0.00143641	2843
FBgn0051785	CG31785	45.13	61.07	0.00	0.00	53.10	0.00	0.21	NA	-8.24	0.07240184	1140
FBgn0262104	CG42857	47.44	55.69	0.00	0.00	51.56	0.00	0.11	NA	-8.20	0.07913594	1102
FBgn0038140	PK2-R1	263.81	255.97	1.64	0.00	259.89	0.82	0.02	1.41	-8.31	1.78E-05	4750
FBgn0031746	CG9029	69.42	29.64	0.00	0.00	49.53	0.00	0.57	NA	-8.14	0.09323685	1030
FBgn0051632	sens-2	185.13	52.09	0.82	0.00	118.61	0.41	0.79	1.41	-8.17	0.00685597	2164
FBgn0004580	Cbp53E	6604.63	1681.35	22.17	10.01	4142.99	16.09	0.84	0.53	-8.01	5.99E-22	21223
FBgn0259099	DCX-EMAP	1599.09	1757.69	5.75	7.78	1678.39	6.77	0.07	0.21	-7.95	9.35E-29	28029
FBgn0035915	S-Lap1	3.47	219.15	0.82	0.00	111.31	0.41	1.37	1.41	-8.08	0.03284261	1484
FBgn0031283	CG15880	115.71	105.98	0.82	0.00	110.85	0.41	0.06	1.41	-8.08	0.00638977	2195
FBgn0036979	CG13247	479.03	476.92	0.00	4.45	477.98	2.22	0.00	1.41	-7.75	2.01E-07	6698
FBgn0039595	AstA-R2	3661.01	2563.34	27.10	0.00	3112.17	13.55	0.25	1.41	-7.84	0.01518454	1819
FBgn0039609	Nepl17	277.70	123.05	1.64	0.00	200.37	0.82	0.55	1.41	-7.93	3.19E-04	3497
FBgn0265959	rdgC	109.92	113.17	0.00	1.11	111.55	0.56	0.02	1.41	-7.65	0.00733484	2135
FBgn0032772	CG17350	146.95	52.99	0.82	0.00	99.97	0.41	0.66	1.41	-7.93	0.0129002	1889
FBgn0031649	hoe2	1418.58	277.53	6.57	1.11	848.06	3.84	0.95	1.00	-7.79	3.88E-09	8411
FBgn0032004	CG8292	55.54	135.62	0.82	0.00	95.58	0.41	0.59	1.41	-7.86	0.01478823	1830
FBgn0037676	CG8861	179.35	17.96	0.00	1.11	98.66	0.56	1.16	1.41	-7.47	0.02731473	1564
FBgn0086367	t	1295.93	455.37	9.03	0.00	875.65	4.52	0.68	1.41	-7.60	4.71E-08	7327
FBgn0038202	CG12402	168.93	374.53	0.82	2.22	271.73	1.52	0.54	0.65	-7.48	8.19E-06	5087
FBgn0038874	ETHR	76.37	93.41	0.82	0.00	84.89	0.41	0.14	1.41	-7.69	0.02077571	1682
FBgn0031835	Dpp10	21314.61	16130.89	204.46	1.11	18722.75	102.79	0.20	1.40	-7.51	0.00971082	2013
FBgn0031182	Cyp6t1	64.80	117.66	0.00	1.11	91.23	0.56	0.41	1.41	-7.36	0.01945189	1711
FBgn0053557	CG33557	4962.73	4095.59	31.20	20.02	4529.16	25.61	0.14	0.31	-7.47	9.90E-46	45004
FBgn0039798	CG11313	47.44	114.96	0.82	0.00	81.20	0.41	0.59	1.41	-7.63	0.02779234	1556
FBgn0263131	CG43373	10213.56	7560.68	88.68	12.23	8887.12	50.46	0.21	1.07	-7.46	1.80E-19	18745
FBgn0003450	snk	50.91	122.15	0.00	1.11	86.53	0.56	0.58	1.41	-7.28	0.02561836	1591
FBgn0035914	CG6282	61844.89	46699.64	637.20	4.45	54272.26	320.82	0.20	1.39	-7.40	0.00817514	2088
FBgn0040759	CG13177	101.82	50.30	0.82	0.00	76.06	0.41	0.48	1.41	-7.53	0.03363143	1473
FBgn0030257	SmydA-4	4239.55	3691.42	49.27	0.00	3965.49	24.63	0.10	1.41	-7.33	0.04741327	1324
FBgn0032428	Fam92	77.52	61.97	0.82	0.00	69.75	0.41	0.16	1.41	-7.41	0.04249055	1372
FBgn0035189	CG9119	41.65	87.12	0.82	0.00	64.39	0.41	0.50	1.41	-7.29	0.05788996	1237
FBgn0030369	Cyp318a1	77.52	49.40	0.82	0.00	63.46	0.41	0.31	1.41	-7.27	0.05833436	1234
FBgn0003719	tld	183.98	167.96	2.46	0.00	175.97	1.23	0.06	1.41	-7.16	0.00114734	2940
FBgn0039257	tnc	217.53	800.26	3.28	4.45	508.89	3.87	0.81	0.21	-7.04	4.49E-08	7348
FBgn0051823	CG31823	3921.35	4361.45	62.41	0.00	4141.40	31.20	0.08	1.41	-7.05	0.07068493	1151
FBgn0038839	Ktl	60021.33	61883.87	624.89	321.35	60952.60	473.12	0.02	0.45	-7.01	3.86E-51	50414
FBgn0039009	CG13842	186.29	276.63	2.46	1.11	231.46	1.79	0.28	0.53	-7.02	2.69E-05	4570
FBgn0000044	Act57B	732531.39	735639.41	7354.10	4621.28	734085.40	5987.69	0.00	0.32	-6.94	2.84E-65	64547
FBgn0035151	CG17129	146.95	156.28	2.46	0.00	151.61	1.23	0.04	1.41	-6.94	0.00329578	2482
FBgn0051157	CG31157	112.24	243.40	0.00	3.34	177.82	1.67	0.52	1.41	-6.74	0.00353525	2452
FBgn0038139	PK2-R2	2465.74	1781.04	18.07	20.02	2123.39	19.04	0.23	0.07	-6.80	3.74E-29	28427
FBgn0040828	CG13306	1373.46	835.29	9.85	10.01	1104.37	9.93	0.34	0.01	-6.80	7.99E-18	17097
FBgn0259209	Mlp60A	86541.65	68532.92	1010.82	400.30	77537.28	705.56	0.16	0.61	-6.78	1.60E-35	34796
FBgn0038114	CG11670	943.02	299.98	11.50	0.00	621.50	5.75	0.73	1.41	-6.76	3.46E-05	4461
FBgn0039007	CCAP	92.57	238.01	0.00	3.34	165.29	1.67	0.62	1.41	-6.63	0.00620077	2208
FBgn0035331	MsR1	918.72	954.74	18.07	0.00	936.73	9.03	0.03	1.41	-6.70	3.20E-06	5495
FBgn0035777	CG8563	99.51	75.45	1.64	0.00	87.48	0.82	0.19	1.41	-6.74	0.03168667	1499
FBgn0010387	Acbp2	2087.38	865.82	29.56	0.00	1476.60	14.78	0.58	1.41	-6.64	8.17E-06	5088
FBgn0033773	Mos	234.89	232.62	1.64	3.34	233.76	2.49	0.01	0.48	-6.55	2.80E-05	4553
FBgn0046113	GluRIIC	7746.67	5319.78	22.17	115.64	6533.22	68.91	0.26	0.96	-6.57	7.96E-17	16099
FBgn0000046	Act87E	73445.79	90182.08	1010.82	782.82	81813.94	896.82	0.14	0.18	-6.51	1.21E-65	64916
FBgn0010423	TpnC47D	51014.60	47125.36	766.94	311.35	49069.98	539.14	0.06	0.60	-6.51	3.37E-34	33472
FBgn0032593	Trpgamma	27875.27	26516.27	630.63	3.34	27195.77	316.98	0.04	1.40	-6.42	0.0358103	1446
FBgn0032895	twit	7267.63	5653.00	149.45	1.11	6460.31	75.28	0.18	1.39	-6.42	0.02798702	1553
FBgn0033061	SmydA-5	811.11	602.66	16.42	0.00	706.89	8.21	0.21	1.41	-6.43	3.52E-05	4454
FBgn0033234	MFS12	82.15	61.97	1.64	0.00	72.06	0.82	0.20	1.41	-6.46	0.06317799	1199
FBgn0264695	Mhc	389248.24	410619.10	6284.98	3318.07	399933.67	4801.53	0.04	0.44	-6.38	1.39E-44	43856
FBgn0051999	CG31999	14896.28	13457.08	322.71	21.13	14176.68	171.92	0.07	1.24	-6.37	2.92E-10	9534
FBgn0030742	CG9919	2.31	151.79	0.82	1.11	77.05	0.97	1.37	0.21	-6.32	0.08994256	1046
FBgn0033679	CG8888	15088.35	17742.18	337.49	80.06	16415.27	208.77	0.11	0.87	-6.30	1.55E-19	18809
FBgn0004169	up	337192.27	298233.70	4979.37	3300.28	317712.98	4139.83	0.09	0.29	-6.26	2.76E-55	54559
FBgn0263397	Ih	102682.95	78886.86	1555.23	836.19	90784.91	1195.71	0.19	0.43	-6.25	1.76E-40	39754
FBgn0036993	CG5910	7810.30	5305.41	81.29	94.52	6557.86	87.90	0.27	0.11	-6.22	7.69E-40	39114
FBgn0261999	Ca-Ma2d	11782.57	13551.38	298.89	41.14	12666.98	170.02	0.10	1.07	-6.22	1.63E-13	12788
FBgn0033635	Prip	514060.38	396578.22	9553.10	3062.32	455319.30	6307.71	0.18	0.73	-6.17	1.32E-24	23880
FBgn0259977	Tdc1	82894.53	82897.13	1752.31	547.08	82895.83	1149.69	0.00	0.74	-6.17	1.78E-24	23750
FBgn0034135	Syn2	145.79	312.56	4.11	2.22	229.18	3.16	0.51	0.42	-6.18	1.31E-04	3881
FBgn0030102	SmydA-9	11690.00	10478.79	315.32	1.11	11084.40	158.21	0.08	1.40	-6.13	0.06427634	1192
FBgn0266451	fau	41577.43	29585.27	724.24	328.03	35581.35	526.13	0.24	0.53	-6.08	1.09E-30	29962
FBgn0003149	Prm	236416.19	219325.28	4067.09	2747.64	227870.74	3407.37	0.05	0.27	-6.06	9.65E-54	53015
FBgn0036857	Aldh7A1	159.68	81.73	2.46	1.11	120.70	1.79	0.46	0.53	-6.08	0.00689344	2162
FBgn0031032	CG14204	85.62	211.07	3.28	1.11	148.35	2.20	0.60	0.70	-6.08	0.00368701	2433
FBgn0031908	CG5177	86707.11	71203.14	1523.21	878.44	78955.12	1200.83	0.14	0.38	-6.04	6.58E-42	41182
FBgn0051019	CG31019	55.54	69.16	0.82	1.11	62.35	0.97	0.15	0.21	-6.01	0.05677946	1246
FBgn0014863	Mlp84B	95983.44	83974.02	1496.11	1373.26	89978.73	1434.69	0.09	0.06	-5.97	1.21E-65	64916
FBgn0038840	Grik	2347.72	4178.22	102.64	1.11	3262.97	51.88	0.40	1.38	-5.97	2.69E-05	4571
FBgn0039529	CG5612	465591.37	293810.28	7470.70	4677.99	379700.82	6074.35	0.32	0.33	-5.97	3.27E-38	37486
FBgn0000557	eEF1alpha2	87938.25	71451.93	1836.88	713.87	79695.09	1275.38	0.15	0.62	-5.97	2.96E-27	26529
FBgn0259216	RhoGAP102A	7435.41	5013.51	139.59	61.16	6224.46	100.38	0.28	0.55	-5.95	7.33E-24	23135
FBgn0030992	CG33253	242.99	238.91	6.57	1.11	240.95	3.84	0.01	1.00	-5.97	3.63E-04	3440
FBgn0051547	NKCC	23547.78	24009.51	443.41	348.04	23778.65	395.73	0.01	0.17	-5.91	4.93E-55	54308
FBgn0266491	SclA	1660.41	1040.96	17.24	28.91	1350.69	23.08	0.32	0.36	-5.87	9.63E-16	15016
FBgn0002789	Mp20	349869.26	276856.68	7465.77	3511.55	313362.97	5488.66	0.16	0.51	-5.84	1.20E-31	30920
FBgn0035917	Zasp66	269463.62	209304.55	5642.03	2763.21	239384.08	4202.62	0.18	0.48	-5.83	1.18E-32	31930
FBgn0028422	GluRIID	13717.21	11503.59	443.41	2.22	12610.40	222.82	0.12	1.40	-5.82	0.06966916	1157
FBgn0260812	inaF-D	131.91	106.88	4.11	0.00	119.39	2.05	0.15	1.41	-5.86	0.03535162	1452
FBgn0035410	MnM	5468.37	6655.34	164.23	51.15	6061.85	107.69	0.14	0.74	-5.81	1.87E-18	17728
FBgn0004910	Eip63F-1	6573.38	7124.18	132.20	112.31	6848.78	122.26	0.06	0.12	-5.81	2.59E-43	42587
FBgn0035385	FMRFaR	340.18	330.52	10.67	1.11	335.35	5.89	0.02	1.15	-5.83	1.82E-04	3740
FBgn0051660	smog	895.58	908.93	28.74	3.34	902.26	16.04	0.01	1.12	-5.81	4.78E-07	6320
FBgn0266448	CG45078	79837.52	60440.53	1612.71	955.17	70139.02	1283.94	0.20	0.36	-5.77	8.08E-38	37092
FBgn0038774	CG5023	78875.98	72695.87	2190.79	594.90	75785.93	1392.84	0.06	0.81	-5.77	5.52E-19	18258
FBgn0003285	rst	939.55	1006.83	34.49	1.11	973.19	17.80	0.05	1.33	-5.77	3.65E-05	4438
FBgn0040257	Ugt302E1	17.36	210.17	4.11	0.00	113.76	2.05	1.20	1.41	-5.79	0.08391336	1076
FBgn0031695	Cyp4ac3	6136.01	4199.78	68.98	125.65	5167.89	97.31	0.26	0.41	-5.73	1.89E-25	24724
FBgn0032612	CG13282	26618.68	17835.59	632.28	203.49	22227.13	417.88	0.28	0.73	-5.73	1.28E-19	18893
FBgn0262509	nrm	27568.64	24156.81	792.40	184.58	25862.73	488.49	0.09	0.88	-5.73	2.96E-16	15529
FBgn0010014	CanB	133.06	352.98	9.03	0.00	243.02	4.52	0.64	1.41	-5.75	0.01070937	1970
FBgn0003255	rk	277.70	224.54	4.11	5.56	251.12	4.83	0.15	0.21	-5.70	5.28E-05	4277
FBgn0266492	SclB	4440.88	2927.09	114.14	27.80	3683.99	70.97	0.29	0.86	-5.70	3.18E-13	12497
FBgn0024984	CG3457	54.38	205.68	4.93	0.00	130.03	2.46	0.82	1.41	-5.72	0.04763294	1322
FBgn0265726	Nna1	13548.28	8785.76	376.08	57.82	11167.02	216.95	0.30	1.04	-5.69	1.73E-11	10762
FBgn0086693	iav	81.00	115.86	1.64	2.22	98.43	1.93	0.25	0.21	-5.67	0.0170337	1769
FBgn0051146	Nlg1	13580.67	13599.88	505.00	27.80	13590.28	266.40	0.00	1.27	-5.67	1.30E-07	6886
FBgn0036282	Smyd4-2	2485.41	2654.05	88.68	13.34	2569.73	51.01	0.05	1.04	-5.65	9.32E-10	9031
FBgn0265595	CG44422	1170.97	989.77	22.17	21.13	1080.37	21.65	0.12	0.03	-5.64	1.06E-15	14974
FBgn0262593	Shab	2827.91	3756.99	133.85	2.22	3292.45	68.03	0.20	1.37	-5.60	5.27E-05	4278
FBgn0037447	Neurochondrin	203737.88	212903.46	5182.19	3455.96	208320.67	4319.07	0.03	0.28	-5.59	2.97E-45	44527
FBgn0266446	CG45076	114674.95	98980.42	2989.76	1523.38	106827.68	2256.57	0.10	0.46	-5.57	7.04E-32	31153
FBgn0031251	CG4213	8026.68	7190.64	251.27	70.05	7608.66	160.66	0.08	0.80	-5.57	3.69E-16	15433
FBgn0034628	Acox57D-p	141.16	419.44	0.00	12.23	280.30	6.12	0.70	1.41	-5.52	0.01754314	1756
FBgn0051821	CG31821	4056.73	2487.89	59.94	81.17	3272.31	70.56	0.34	0.21	-5.54	6.61E-23	22180
FBgn0036294	CG10654	371.42	50.30	5.75	3.34	210.86	4.54	1.08	0.38	-5.54	0.00478738	2320
FBgn0032013	Scgalpha	2037.62	1734.34	82.11	1.11	1885.98	41.61	0.11	1.38	-5.50	1.85E-04	3734
FBgn0035610	Lkr	156.21	61.97	1.64	3.34	109.09	2.49	0.61	0.48	-5.45	0.01979296	1703
FBgn0260753	Pdfr	12297.47	11649.99	395.79	147.89	11973.73	271.84	0.04	0.64	-5.46	9.37E-21	20028
FBgn0002773	Mlc2	497639.07	442163.25	12604.45	8997.94	469901.16	10801.19	0.08	0.24	-5.44	8.71E-46	45060
FBgn0004885	tok	2911.22	4366.84	167.51	1.11	3639.03	84.31	0.28	1.40	-5.43	0.08969884	1047
FBgn0039647	jus	3054.70	2334.31	18.89	106.75	2694.50	62.82	0.19	0.99	-5.42	1.31E-09	8881
FBgn0039742	CG15528	2446.07	2810.33	120.71	1.11	2628.20	60.91	0.10	1.39	-5.43	3.13E-04	3504
FBgn0038654	CG14298	4135.41	3085.17	79.65	88.96	3610.29	84.30	0.21	0.08	-5.42	6.09E-28	27216
FBgn0030271	CG15202	399.19	236.22	14.78	0.00	317.70	7.39	0.36	1.41	-5.43	0.01069317	1971
FBgn0013995	Calx	7286.15	7131.36	300.54	40.03	7208.75	170.28	0.02	1.08	-5.40	1.25E-09	8902
FBgn0031869	CG18304	13945.15	12357.73	627.35	5.56	13151.44	316.45	0.09	1.39	-5.38	0.07590548	1120
FBgn0264711	CG43980	264.97	98.80	3.28	5.56	181.88	4.42	0.65	0.36	-5.36	0.00282457	2549
FBgn0032089	Rcd-1r	112.24	37.72	2.46	1.11	74.98	1.79	0.70	0.53	-5.39	0.0663112	1178
FBgn0038294	Mf	229110.38	182291.60	6227.50	3756.18	205700.99	4991.84	0.16	0.35	-5.36	6.77E-35	34169
FBgn0003129	Poxm	7048.94	4908.42	198.72	91.18	5978.68	144.95	0.25	0.52	-5.37	2.80E-20	19553
FBgn0038818	Nep4	180.50	145.50	2.46	5.56	163.00	4.01	0.15	0.55	-5.34	0.00317388	2498
FBgn0031970	CG7227	148.11	92.51	5.75	0.00	120.31	2.87	0.33	1.41	-5.39	0.06537305	1185
FBgn0033579	CG13229	8147.02	7078.37	192.97	189.03	7612.69	191.00	0.10	0.01	-5.32	5.37E-39	38270
FBgn0039667	FipoQ	11178.57	8018.74	302.18	182.36	9598.66	242.27	0.23	0.35	-5.31	2.18E-27	26662
FBgn0020299	stumps	20208.44	16027.60	622.42	309.12	18118.02	465.77	0.16	0.48	-5.28	1.64E-25	24786
FBgn0034920	CG5597	72727.24	48396.25	1810.61	1313.22	60561.75	1561.91	0.28	0.23	-5.28	1.87E-34	33729
FBgn0085352	CG34323	201.33	215.56	10.67	0.00	208.44	5.34	0.05	1.41	-5.29	0.02790179	1554
FBgn0264001	bru3	26015.84	26380.65	508.28	865.10	26198.24	686.69	0.01	0.37	-5.25	1.59E-32	31799
FBgn0038674	CG14285	4317.07	3422.87	102.64	100.08	3869.97	101.36	0.16	0.02	-5.25	1.15E-28	27939
FBgn0011296	l(2)efl	32915.52	28143.73	907.36	716.10	30529.62	811.73	0.11	0.17	-5.23	8.57E-43	42067
FBgn0005614	trpl	3524.47	1896.01	144.52	1.11	2710.24	72.82	0.42	1.39	-5.22	9.98E-04	3001
FBgn0263220	Hk	1999.44	2038.81	106.75	2.22	2019.13	54.49	0.01	1.36	-5.21	2.62E-04	3581
FBgn0053143	CG33143	7812.62	5719.46	206.11	161.23	6766.04	183.67	0.22	0.17	-5.20	4.82E-30	29317
FBgn0036547	CG17032	16036.00	10738.36	590.40	136.77	13387.18	363.58	0.28	0.88	-5.20	1.94E-12	11713
FBgn0039155	Kal1	165703.43	106595.88	5120.61	2327.32	136149.66	3723.96	0.31	0.53	-5.19	4.42E-22	21355
FBgn0085387	shakB	8229.17	8870.19	89.50	380.29	8549.68	234.90	0.05	0.88	-5.19	1.42E-12	11849
FBgn0000459	disco	3455.05	2200.48	91.97	63.38	2827.77	77.67	0.31	0.26	-5.19	3.37E-19	18472
FBgn0052085	CG32085	7701.54	7657.68	239.77	183.47	7679.61	211.62	0.00	0.19	-5.18	1.03E-34	33988
FBgn0036259	CG9760	3305.78	2012.77	10.67	137.88	2659.28	74.28	0.34	1.21	-5.16	5.81E-06	5236
FBgn0040726	dpr1	365.64	546.08	11.50	14.46	455.86	12.98	0.28	0.16	-5.13	8.90E-07	6051
FBgn0037565	CG9626	214617.92	146376.13	5656.81	4610.16	180497.02	5133.49	0.27	0.14	-5.14	5.32E-37	36274
FBgn0259145	CG42260	82.15	230.83	9.03	0.00	156.49	4.52	0.67	1.41	-5.11	0.06976982	1156
FBgn0035708	axed	4292.77	4938.96	105.11	170.13	4615.87	137.62	0.10	0.33	-5.07	8.39E-24	23076
FBgn0034438	CG9416	46999.52	50541.95	1728.49	1206.47	48770.74	1467.48	0.05	0.25	-5.05	1.13E-37	36947
FBgn0050296	RIC-3	16461.81	11980.51	150.27	709.43	14221.16	429.85	0.22	0.92	-5.05	2.87E-11	10542
FBgn0035192	galene	2938.99	3218.09	160.12	25.57	3078.54	92.85	0.06	1.02	-5.05	3.05E-08	7515
FBgn0261788	Ank2	2727.24	1723.56	46.80	88.96	2225.40	67.88	0.32	0.44	-5.03	2.34E-14	13630
FBgn0022710	Ac13E	17.36	447.28	6.57	7.78	232.32	7.18	1.31	0.12	-5.02	0.02587592	1587
FBgn0263980	Stacl	10999.22	10229.10	224.17	442.56	10614.16	333.36	0.05	0.46	-4.99	6.20E-23	22207
FBgn0005666	bt	90862.19	80083.21	3571.12	1794.69	85472.70	2682.91	0.09	0.47	-4.99	2.21E-25	24655
FBgn0039897	CG1674	35674.00	30943.28	1633.24	520.39	33308.64	1076.82	0.10	0.73	-4.95	1.27E-15	14896
FBgn0042696	NfI	2974.86	2681.00	2.46	182.36	2827.93	92.41	0.07	1.38	-4.94	0.00118069	2928
FBgn0051690	CG31690	2384.75	2758.24	39.41	128.99	2571.49	84.20	0.10	0.75	-4.93	4.94E-11	10307
FBgn0026592	Fie	8575.14	4608.44	165.05	275.76	6591.79	220.41	0.43	0.36	-4.90	5.82E-18	17235
FBgn0028743	Dhit	2777.00	2229.22	96.07	71.17	2503.11	83.62	0.15	0.21	-4.90	2.19E-19	18660
FBgn0001991	Ca-alpha1D	8105.36	7183.45	313.67	197.93	7644.41	255.80	0.09	0.32	-4.90	7.60E-26	25119
FBgn0032129	jp	44724.70	45438.63	1908.32	1169.78	45081.66	1539.05	0.01	0.34	-4.87	2.61E-30	29583
FBgn0028863	stol	1967.04	2420.53	146.98	3.34	2193.79	75.16	0.15	1.35	-4.87	7.56E-04	3121
FBgn0038975	Nrx-1	16077.66	12935.25	471.33	539.30	14506.45	505.32	0.15	0.10	-4.84	7.20E-35	34143
FBgn0031002	CG14196	2337.31	2100.79	133.02	22.24	2219.05	77.63	0.08	1.01	-4.84	3.06E-07	6515
FBgn0031294	IA-2	7319.70	5658.38	169.15	288.00	6489.04	228.58	0.18	0.37	-4.83	1.23E-21	20911
FBgn0010482	hlk	36158.82	31705.82	1315.46	1084.16	33932.32	1199.81	0.09	0.14	-4.82	1.13E-38	37949
FBgn0264894	CG44085	182437.15	134005.82	7536.39	3672.79	158221.49	5604.59	0.22	0.49	-4.82	1.02E-21	20991
FBgn0025712	CG13920	17839.89	18240.66	720.14	575.99	18040.27	648.06	0.02	0.16	-4.80	1.92E-36	35717
FBgn0020269	mspo	4376.08	3772.26	159.30	143.44	4074.17	151.37	0.10	0.07	-4.75	2.42E-25	24616
FBgn0030769	CG13012	620.20	290.10	33.67	0.00	455.15	16.83	0.51	1.41	-4.76	0.03270143	1485
FBgn0004117	Tm2	384805.04	324070.06	11995.99	14961.35	354437.55	13478.67	0.12	0.16	-4.72	9.40E-38	37027
FBgn0036179	CG7368	425.81	19.76	4.93	12.23	222.78	8.58	1.29	0.60	-4.70	0.04264748	1370
FBgn0085410	TrissinR	12099.61	8426.50	774.33	16.68	10263.06	395.51	0.25	1.35	-4.70	0.08495884	1071
FBgn0085425	CG34396	9105.08	12022.72	114.96	701.64	10563.90	408.30	0.20	1.02	-4.69	3.05E-08	7515
FBgn0023540	CG3630	54571.47	57179.32	2636.67	1725.75	55875.40	2181.21	0.03	0.30	-4.68	2.18E-30	29662
FBgn0260482	CG32599	11475.94	8929.47	284.11	528.18	10202.71	406.15	0.18	0.42	-4.65	4.41E-20	19355
FBgn0039927	CG11155	23562.82	22635.34	921.32	928.48	23099.08	924.90	0.03	0.01	-4.64	5.37E-39	38270
FBgn0265356	tn	41260.39	32965.93	1291.65	1686.84	37113.16	1489.24	0.16	0.19	-4.64	4.80E-32	31319
FBgn0019643	speck	18144.21	11897.88	865.48	346.93	15021.04	606.20	0.29	0.60	-4.63	7.96E-15	14099
FBgn0040505	Alk	1254.28	573.92	9.85	64.49	914.10	37.17	0.53	1.04	-4.62	1.52E-04	3818
FBgn0003009	ord	308.94	167.06	18.07	1.11	238.00	9.59	0.42	1.25	-4.63	0.02521823	1598
FBgn0025632	CG4313	10967.98	9498.00	495.97	348.04	10232.99	422.00	0.10	0.25	-4.60	1.57E-26	25804
FBgn0003733	tor	575.07	330.52	37.77	0.00	452.80	18.89	0.38	1.41	-4.58	0.04363194	1360
FBgn0067905	Dso2	227.95	22.45	8.21	2.22	125.20	5.22	1.16	0.81	-4.58	0.09279988	1032
FBgn0083977	CG34141	1284.36	2183.42	124.81	21.13	1733.89	72.97	0.37	1.00	-4.57	7.54E-06	5122
FBgn0259994	OtopLa	24221.20	27525.80	666.76	1530.05	25873.50	1098.41	0.09	0.56	-4.56	1.50E-17	16823
FBgn0037661	Ada	151.58	41.32	1.64	6.67	96.45	4.16	0.81	0.86	-4.54	0.09868591	1006
FBgn0051675	CG31675	13226.61	10044.08	600.25	392.52	11635.34	496.39	0.19	0.30	-4.55	3.13E-23	22504
FBgn0033633	Smyd4-3	4631.80	4033.62	149.45	221.28	4332.71	185.36	0.10	0.27	-4.55	1.91E-20	19719
FBgn0063649	CG6006	17589.96	11332.04	818.67	437.00	14461.00	627.84	0.31	0.43	-4.53	8.21E-18	17086
FBgn0036984	CG13248	2700.63	2508.55	152.73	74.50	2604.59	113.62	0.05	0.49	-4.52	3.16E-13	12501
FBgn0039008	CG6972	13351.57	13473.24	564.94	609.35	13412.41	587.15	0.01	0.05	-4.51	6.12E-34	33213
FBgn0034497	Mpcp1	3779.03	3628.55	275.08	50.04	3703.79	162.56	0.03	0.98	-4.51	2.60E-07	6585
FBgn0037835	CG14687	69031.52	60357.00	2735.21	2958.91	64694.26	2847.06	0.09	0.06	-4.51	1.31E-37	36883
FBgn0033128	Tsp42Eg	63603.65	42387.59	2710.57	1958.15	52995.62	2334.36	0.28	0.23	-4.50	4.13E-25	24384
FBgn0259680	Pkcdelta	21460.40	17126.04	821.96	880.67	19293.22	851.31	0.16	0.05	-4.50	4.61E-32	31336
FBgn0259736	CG42390	47083.99	42066.05	2618.60	1329.90	44575.02	1974.25	0.08	0.46	-4.50	1.42E-20	19848
FBgn0051323	CG31323	11884.39	10685.37	522.24	482.59	11284.88	502.42	0.08	0.06	-4.49	1.12E-31	30952
FBgn0003137	Ppn	19535.02	34579.92	1058.45	1355.47	27057.47	1206.96	0.39	0.17	-4.49	1.98E-21	20702
FBgn0029753	CG4198	47.44	159.87	1.64	7.78	103.66	4.71	0.77	0.92	-4.46	0.09571102	1019
FBgn0052333	CG32333	1599.09	1561.89	141.24	1.11	1580.49	71.17	0.02	1.39	-4.47	0.01070101	1971
FBgn0030985	Obp18a	965.01	859.54	82.11	0.00	912.27	41.06	0.08	1.41	-4.47	0.03287796	1483
FBgn0262508	CG43078	13138.67	13976.21	426.17	805.06	13557.44	615.61	0.04	0.44	-4.46	8.35E-20	19079
FBgn0038156	side-IV	74.05	519.13	11.50	15.57	296.59	13.53	1.06	0.21	-4.45	0.00979041	2009
FBgn0045852	ham	8429.34	8362.73	744.77	24.46	8396.04	384.62	0.01	1.32	-4.45	5.27E-04	3278
FBgn0036364	CG14109	10848.80	6210.75	468.87	318.02	8529.78	393.44	0.38	0.27	-4.44	2.17E-17	16663
FBgn0030997	CG7990	22707.74	16271.90	814.57	989.64	19489.82	902.10	0.23	0.14	-4.43	1.01E-26	25998
FBgn0010399	Nmdar1	319.35	378.12	28.74	3.34	348.74	16.04	0.12	1.12	-4.44	0.0065542	2183
FBgn0038419	CG14879	37439.71	34372.44	2160.41	1199.80	35906.08	1680.10	0.06	0.40	-4.42	6.95E-22	21158
FBgn0051374	sals	11727.03	10290.18	685.65	366.95	11008.60	526.30	0.09	0.43	-4.39	1.05E-18	17979
FBgn0046258	CG12880	9261.29	6125.43	632.28	106.75	7693.36	369.51	0.29	1.01	-4.38	4.97E-07	6303
FBgn0031473	CG3104	10802.52	12403.54	756.27	363.61	11603.03	559.94	0.10	0.50	-4.37	9.37E-17	16028
FBgn0015774	NetB	63832.75	52349.04	2304.11	3328.08	58090.90	2816.10	0.14	0.26	-4.37	8.52E-27	26070
FBgn0001122	Galphao	64213.43	60896.79	3121.14	3061.21	62555.11	3091.18	0.04	0.01	-4.34	8.69E-37	36061
FBgn0038541	TyrRII	631.77	801.16	0.00	71.17	716.46	35.58	0.17	1.41	-4.33	0.0594645	1226
FBgn0030574	sbm	17087.79	11358.08	987.83	423.65	14222.94	705.74	0.28	0.57	-4.33	9.06E-14	13043
FBgn0038977	CG5376	2771.21	2816.62	259.48	18.90	2793.92	139.19	0.01	1.22	-4.33	2.38E-04	3623
FBgn0051201	GluRIIE	9312.20	5932.32	279.19	483.70	7622.26	381.44	0.31	0.38	-4.32	7.11E-16	15148
FBgn0052667	ssp7	538.04	192.21	18.89	17.79	365.12	18.34	0.67	0.04	-4.32	9.18E-04	3037
FBgn0010389	htl	45479.12	42994.74	2364.05	2103.82	44236.93	2233.94	0.04	0.08	-4.31	1.91E-34	33718
FBgn0011589	Elk	792.60	806.54	77.19	3.34	799.57	40.26	0.01	1.30	-4.31	0.00629634	2201
FBgn0033872	CG6329	8601.75	7229.26	704.54	110.08	7915.50	407.31	0.12	1.03	-4.28	1.20E-06	5920
FBgn0027070	Ugt36E1	1101.54	1252.93	16.42	105.64	1177.24	61.03	0.09	1.03	-4.27	1.17E-04	3932
FBgn0265416	Neto	1773.81	816.42	131.38	2.22	1295.12	66.80	0.52	1.37	-4.28	0.01307658	1884
FBgn0051140	CG31140	9699.82	7081.96	707.82	160.12	8390.89	433.97	0.22	0.89	-4.27	3.95E-08	7403
FBgn0036208	Gcat	965.01	475.12	74.72	0.00	720.07	37.36	0.48	1.41	-4.27	0.0599367	1222
FBgn0029930	CG12541	8607.53	6665.22	281.65	525.95	7636.38	403.80	0.18	0.43	-4.24	5.87E-16	15231
FBgn0031857	LUBEL	8344.88	6302.36	477.08	296.89	7323.62	386.99	0.20	0.33	-4.24	6.43E-18	17192
FBgn0001235	hth	3994.25	3995.90	182.29	242.41	3995.07	212.35	0.00	0.20	-4.23	2.75E-19	18561
FBgn0265180	CG44245	34146.65	29132.60	1768.73	1591.21	31639.63	1679.97	0.11	0.07	-4.24	4.06E-31	30392
FBgn0265991	Zasp52	117627.82	91137.72	4612.32	6601.68	104382.77	5607.00	0.18	0.25	-4.22	9.67E-25	24015
FBgn0030796	CG4829	21078.57	17167.36	514.85	1614.56	19122.96	1064.71	0.14	0.73	-4.17	9.28E-11	10032
FBgn0033917	SmydA-1	5323.74	3832.43	298.89	213.50	4578.08	256.19	0.23	0.24	-4.16	1.25E-16	15904
FBgn0031939	CG13796	15794.17	11425.45	935.27	599.34	13609.81	767.31	0.23	0.31	-4.15	7.73E-19	18112
FBgn0064227	Rdh	230.26	189.51	7.39	16.68	209.89	12.03	0.14	0.55	-4.12	0.01069317	1971
FBgn0011656	Mef2	13875.73	14447.74	973.87	670.51	14161.74	822.19	0.03	0.26	-4.11	1.47E-22	21832
FBgn0085369	Drgx	174.72	88.02	3.28	12.23	131.37	7.76	0.47	0.82	-4.08	0.0702867	1153
FBgn0032798	CG10132	4194.42	5288.34	269.33	291.33	4741.38	280.33	0.16	0.06	-4.08	1.55E-19	18809
FBgn0032857	CG10947	1273.95	387.11	96.07	2.22	830.53	49.15	0.76	1.35	-4.08	0.0294489	1531
FBgn0266354	CG45002	3430.75	994.26	200.36	64.49	2212.50	132.43	0.78	0.73	-4.06	2.87E-05	4542
FBgn0259678	sqa	9507.74	8971.68	543.59	568.21	9239.71	555.90	0.04	0.03	-4.05	1.17E-25	24932
FBgn0027608	CG2082	2024.89	1610.39	151.09	68.94	1817.64	110.02	0.16	0.53	-4.05	1.05E-08	7977
FBgn0085407	Pvf3	2372.02	1455.01	186.40	47.81	1913.52	117.11	0.34	0.84	-4.03	7.71E-06	5113
FBgn0039789	CG9717	3311.57	1390.35	151.09	145.67	2350.96	148.38	0.58	0.03	-3.99	8.73E-09	8059
FBgn0050446	Tdc2	8103.05	4770.11	662.66	152.34	6436.58	407.50	0.37	0.89	-3.98	1.12E-06	5951
FBgn0010263	Rbp9	23745.64	20974.64	1294.11	1575.64	22360.14	1434.88	0.09	0.14	-3.96	1.47E-25	24833
FBgn0016053	pgc	127.28	1722.66	95.25	24.46	924.97	59.86	1.22	0.84	-3.95	0.01454985	1837
FBgn0001217	Hsc70-2	11818.44	13005.30	744.77	887.34	12411.87	816.06	0.07	0.12	-3.93	6.14E-24	23212
FBgn0036927	Gabat	2267.88	1715.48	139.59	123.43	1991.68	131.51	0.20	0.09	-3.92	4.95E-12	11305
FBgn0053481	dpr7	1219.56	543.38	56.66	61.16	881.47	58.91	0.54	0.05	-3.90	9.38E-06	5028
FBgn0038542	TyrR	654.91	117.66	3.28	48.93	386.28	26.11	0.98	1.24	-3.89	0.06246702	1204
FBgn0029761	SK	2185.73	1821.46	243.88	25.57	2003.59	134.73	0.13	1.15	-3.89	7.63E-04	3117
FBgn0036287	CG10663	4221.04	3268.39	486.11	35.58	3744.71	260.85	0.18	1.22	-3.84	0.00124683	2904
FBgn0037114	Cpr78E	2803.61	1625.66	103.46	210.16	2214.64	156.81	0.38	0.48	-3.82	6.92E-08	7160
FBgn0010424	TpnC73F	282941.31	215396.74	15736.26	19582.63	249169.03	17659.45	0.19	0.15	-3.82	6.39E-23	22194
FBgn0261987	Pxt	1103.86	1252.03	165.87	1.11	1177.94	83.49	0.09	1.40	-3.82	0.05508165	1259
FBgn0031548	CG8852	4160.87	3246.84	160.94	365.83	3703.85	263.39	0.17	0.55	-3.81	1.86E-09	8730
FBgn0263782	Hmgcr	32046.55	38048.60	2449.45	2581.96	35047.57	2515.70	0.12	0.04	-3.80	1.36E-25	24866
FBgn0015040	Cyp9c1	4558.90	2808.53	430.28	100.08	3683.72	265.18	0.34	0.88	-3.80	9.89E-06	5005
FBgn0036353	CG10171	25480.11	23705.04	1209.53	2390.70	24592.57	1800.12	0.05	0.46	-3.77	3.45E-14	13462
FBgn0031232	CG11617	981.21	917.02	2.46	136.77	949.11	69.62	0.05	1.36	-3.77	0.04249499	1372
FBgn0264087	Slob	189.76	149.09	18.07	6.67	169.43	12.37	0.17	0.65	-3.78	0.04666585	1331
FBgn0038680	Cyp12a5	2210.03	1682.25	89.50	197.93	1946.14	143.72	0.19	0.53	-3.76	1.11E-07	6955
FBgn0085475	CG34446	5910.38	3939.31	424.53	311.35	4924.84	367.94	0.28	0.22	-3.74	2.43E-13	12614
FBgn0034655	CG10307	2508.55	1876.25	234.85	98.96	2192.40	166.90	0.20	0.58	-3.72	2.23E-07	6652
FBgn0028425	JhI-21	95982.28	53926.20	4778.19	6826.29	74954.24	5802.24	0.40	0.25	-3.69	3.32E-14	13479
FBgn0266101	CG44838	12150.52	10328.80	1041.20	703.87	11239.66	872.53	0.11	0.27	-3.69	8.34E-17	16079
FBgn0016122	Acer	5879.13	3701.30	303.00	443.67	4790.22	373.33	0.32	0.27	-3.68	8.22E-12	11085
FBgn0260499	qvr	1279.73	1287.06	92.79	115.64	1283.40	104.22	0.00	0.16	-3.62	1.79E-08	7747
FBgn0030745	CG4239	23671.59	17316.45	1006.71	2351.78	20494.02	1679.25	0.22	0.57	-3.61	3.07E-10	9512
FBgn0039747	AdoR	1118.90	1054.44	18.89	162.35	1086.67	90.62	0.04	1.12	-3.58	0.00511969	2291
FBgn0030357	Sclp	13050.73	5846.10	1069.94	510.39	9448.41	790.16	0.54	0.50	-3.58	6.44E-08	7191
FBgn0267339	p38c	394.57	385.31	55.02	10.01	389.94	32.51	0.02	0.98	-3.58	0.01830986	1737
FBgn0033133	Tsp42Ek	2590.71	1724.46	212.67	150.11	2157.58	181.39	0.28	0.24	-3.57	4.84E-09	8315
FBgn0259927	CG42450	8503.40	7702.59	559.19	809.50	8102.99	684.35	0.07	0.26	-3.57	1.44E-15	14841
FBgn0011761	dhd	1162.87	3058.22	281.65	74.50	2110.54	178.08	0.64	0.82	-3.57	3.08E-04	3511
FBgn0037186	CG11241	1353.79	403.27	141.24	7.78	878.53	74.51	0.77	1.27	-3.56	0.0392145	1407
FBgn0003499	sr	6009.88	16335.67	404.82	1505.59	11172.78	955.20	0.65	0.81	-3.55	2.88E-05	4541
FBgn0035578	CG13707	1062.20	442.79	34.49	94.52	752.50	64.50	0.58	0.66	-3.54	0.00154724	2810
FBgn0034221	CG10764	636.40	658.35	64.05	46.70	647.37	55.38	0.02	0.22	-3.55	4.70E-05	4328
FBgn0035023	ITP	3090.57	2374.73	213.50	262.42	2732.65	237.96	0.19	0.15	-3.52	2.51E-11	10601
FBgn0003206	Ras64B	91244.03	66854.26	5550.88	8247.37	79049.15	6899.13	0.22	0.28	-3.52	6.70E-16	15174
FBgn0029580	CG14778	1491.48	987.07	110.03	108.97	1239.28	109.50	0.29	0.01	-3.50	3.75E-07	6426
FBgn0023023	CRMP	4227.98	3382.46	244.70	431.44	3805.22	338.07	0.16	0.39	-3.49	5.04E-10	9298
FBgn0035287	CG13937	5534.32	3731.84	461.48	370.28	4633.08	415.88	0.28	0.16	-3.48	4.50E-12	11346
FBgn0040388	boi	6920.51	6951.73	743.13	512.61	6936.12	627.87	0.00	0.26	-3.47	2.10E-14	13677
FBgn0036365	cmb	28003.70	25870.49	2016.71	2911.10	26937.10	2463.90	0.06	0.26	-3.45	4.55E-17	16342
FBgn0036742	CG7497	2643.93	1492.74	243.06	142.33	2068.33	192.69	0.39	0.37	-3.42	8.02E-07	6096
FBgn0034420	CG10737	60599.87	45444.01	4324.11	5604.25	53021.94	4964.18	0.20	0.18	-3.42	4.55E-17	16342
FBgn0003041	pbl	19606.76	17085.63	2116.07	1322.11	18346.19	1719.09	0.10	0.33	-3.42	3.19E-14	13496
FBgn0039500	CG5984	1926.54	1889.72	153.55	204.60	1908.13	179.08	0.01	0.20	-3.41	2.56E-09	8592
FBgn0033936	Achl	495.23	454.47	85.40	5.56	474.85	45.48	0.06	1.24	-3.38	0.06246702	1204
FBgn0039321	CG10550	4262.69	665.53	142.06	333.59	2464.11	237.82	1.03	0.57	-3.37	0.00271185	2567
FBgn0002772	Mlc1	209556.84	174595.30	13400.13	23745.79	192076.07	18572.96	0.13	0.39	-3.37	3.50E-13	12456
FBgn0032899	CG9338	33101.81	21981.48	2593.15	2743.19	27541.64	2668.17	0.29	0.04	-3.37	1.41E-15	14852
FBgn0034137	CG4945	2451.86	1456.81	260.30	128.99	1954.33	194.64	0.36	0.48	-3.33	6.06E-06	5218
FBgn0033136	Tsp42Eo	984.68	480.51	76.37	71.17	732.60	73.77	0.49	0.05	-3.31	3.80E-04	3420
FBgn0038295	Gyc88E	71.74	526.32	20.53	40.03	299.03	30.28	1.07	0.46	-3.30	0.08417175	1075
FBgn0265262	Vha68-1	14819.91	12398.15	1025.60	1750.22	13609.03	1387.91	0.13	0.37	-3.29	7.37E-12	11132
FBgn0053519	Unc-89	15975.83	15238.12	1230.06	1970.38	15606.98	1600.22	0.03	0.33	-3.29	3.05E-13	12515
FBgn0015576	alpha-Est8	7158.87	4472.82	243.88	960.73	5815.84	602.30	0.33	0.84	-3.27	6.38E-05	4195
FBgn0037513	pyd3	2466.90	1830.44	262.76	182.36	2148.67	222.56	0.21	0.26	-3.27	4.49E-08	7348
FBgn0033979	Cyp6a19	108.77	582.90	13.14	58.93	345.83	36.04	0.97	0.90	-3.26	0.08682082	1061
FBgn0032820	fbp	3768.62	2194.20	569.05	51.15	2981.41	310.10	0.37	1.18	-3.27	0.00826264	2083
FBgn0003159	CG2841	16777.69	13951.96	2115.25	1188.68	15364.83	1651.96	0.13	0.40	-3.22	5.98E-11	10223
FBgn0029830	Grip	3556.87	2971.10	679.08	30.02	3263.99	354.55	0.13	1.29	-3.20	0.02571493	1590
FBgn0030683	Mvd	6664.79	7247.22	842.49	679.40	6956.01	760.95	0.06	0.15	-3.19	6.35E-14	13197
FBgn0040271	Sulf1	12166.72	14033.69	1121.67	1862.52	13100.21	1492.10	0.10	0.35	-3.13	3.59E-11	10445
FBgn0014006	Ask1	33617.87	26549.50	3036.56	3894.07	30083.68	3465.31	0.17	0.17	-3.12	1.35E-14	13868
FBgn0031081	Nep3	7887.83	4627.30	869.58	572.66	6257.57	721.12	0.37	0.29	-3.12	2.04E-08	7691
FBgn0022709	Ak1	39291.04	29320.31	2654.73	5308.47	34305.68	3981.60	0.21	0.47	-3.11	3.88E-09	8411
FBgn0052207	hpRNA:CR32207	484.82	588.29	107.57	17.79	536.55	62.68	0.14	1.01	-3.10	0.0346426	1460
FBgn0003416	sl	7033.90	10106.05	716.85	1315.44	8569.98	1016.15	0.25	0.42	-3.08	2.09E-08	7681
FBgn0052647	CG32647	436.22	657.45	110.85	18.90	546.84	64.88	0.29	1.00	-3.08	0.03609798	1443
FBgn0031975	Tg	90677.06	96178.17	7978.16	14344.22	93427.62	11161.19	0.04	0.40	-3.07	5.46E-11	10263
FBgn0030941	wgn	94449.15	89128.54	8335.36	13608.10	91788.85	10971.73	0.04	0.34	-3.06	2.61E-12	11583
FBgn0250819	CG33521	37385.33	27466.52	1500.22	6321.46	32425.92	3910.84	0.22	0.87	-3.05	8.54E-05	4069
FBgn0028375	heix	14198.56	12354.14	1361.44	1842.51	13276.35	1601.98	0.10	0.21	-3.05	4.09E-13	12389
FBgn0033257	sand	1019.39	1098.45	160.94	94.52	1058.92	127.73	0.05	0.37	-3.05	6.89E-05	4162
FBgn0041789	Pax	43391.74	39565.58	4849.63	5316.26	41478.66	5082.94	0.07	0.06	-3.03	3.47E-17	16459
FBgn0027356	Amph	29152.69	22784.43	2426.46	3957.45	25968.56	3191.95	0.17	0.34	-3.02	9.28E-11	10032
FBgn0031814	retm	28044.20	22679.34	2392.79	3881.83	25361.77	3137.31	0.15	0.34	-3.02	6.35E-11	10197
FBgn0040309	Jafrac1	127590.30	91646.97	15165.57	12253.74	109618.63	13709.66	0.23	0.15	-3.00	2.47E-13	12608
FBgn0085474	CG34445	8370.33	4943.45	660.19	1007.43	6656.89	833.81	0.36	0.29	-3.00	6.26E-08	7203
FBgn0000114	bru1	1833.98	7652.29	1046.95	146.78	4743.13	596.86	0.87	1.07	-2.99	0.0157571	1803
FBgn0034075	Asph	12789.23	8848.64	839.20	1902.55	10818.93	1370.88	0.26	0.55	-2.98	8.73E-07	6059
FBgn0085354	CG34325	30508.79	21341.99	3429.89	3140.16	25925.39	3285.02	0.25	0.06	-2.98	7.33E-13	12135
FBgn0000667	Actn	68730.68	78691.96	9817.51	8963.47	73711.32	9390.49	0.10	0.06	-2.97	1.37E-16	15864
FBgn0022359	Sodh-2	4931.48	3742.62	565.76	548.19	4337.05	556.98	0.19	0.02	-2.96	3.64E-10	9439
FBgn0032006	Pvr	27263.17	31400.44	5421.14	2144.96	29331.81	3783.05	0.10	0.61	-2.95	7.17E-07	6145
FBgn0040477	cid	122.65	363.75	37.77	25.57	243.20	31.67	0.70	0.27	-2.94	0.09093594	1041
FBgn0264006	dysc	2558.31	3391.44	134.67	643.82	2974.87	389.24	0.20	0.92	-2.93	0.00209717	2678
FBgn0030244	CG2157	474.40	551.47	106.75	27.80	512.94	67.27	0.11	0.83	-2.93	0.0273655	1563
FBgn0030234	CG15211	16192.21	14484.57	1618.46	2466.32	15338.39	2042.39	0.08	0.29	-2.91	6.97E-11	10157
FBgn0040383	CG5254	14690.32	8948.33	1288.36	1892.55	11819.32	1590.46	0.34	0.27	-2.89	1.96E-08	7707
FBgn0003460	so	4435.10	5071.89	1137.27	142.33	4753.49	639.80	0.09	1.10	-2.89	0.00777715	2109
FBgn0000489	Pka-C3	28038.42	22525.76	3823.21	3015.62	25282.09	3419.42	0.15	0.17	-2.89	1.11E-12	11956
FBgn0030011	Gbeta5	8446.70	5979.92	726.71	1264.29	7213.31	995.50	0.24	0.38	-2.86	1.57E-07	6805
FBgn0034856	yellow-d2	602.84	515.54	79.65	75.61	559.19	77.63	0.11	0.04	-2.85	0.00245466	2610
FBgn0263608	l(3)72Dr	1046.00	558.65	170.80	52.26	802.33	111.53	0.43	0.75	-2.85	0.01404386	1853
FBgn0052476	mthl14	5074.96	3170.49	942.66	211.27	4122.73	576.97	0.33	0.90	-2.84	0.00208239	2681
FBgn0031359	Rim2	5225.38	4564.43	703.71	684.96	4894.91	694.34	0.10	0.02	-2.82	1.51E-10	9820
FBgn0026239	gukh	24392.45	18375.38	2745.06	3408.14	21383.91	3076.60	0.20	0.15	-2.80	2.41E-11	10619
FBgn0039530	Tusp	7010.76	4152.18	666.76	947.39	5581.47	807.07	0.36	0.25	-2.79	5.08E-07	6294
FBgn0033130	Tsp42Ei	9004.41	6170.33	910.64	1295.43	7587.37	1103.03	0.26	0.25	-2.78	2.82E-08	7549
FBgn0000261	Cat	135669.05	109426.87	20105.53	15559.58	122547.96	17832.56	0.15	0.18	-2.78	2.37E-12	11625
FBgn0052407	CG32407	314.73	312.56	43.52	48.93	313.64	46.22	0.00	0.08	-2.76	0.03168667	1499
FBgn0031528	CG15412	3840.36	1950.80	91.15	766.14	2895.58	428.64	0.46	1.11	-2.76	0.02545515	1594
FBgn0039914	mav	14623.20	13338.52	1590.54	2560.83	13980.86	2075.69	0.06	0.33	-2.75	3.75E-09	8426
FBgn0034219	mthl4	1210.31	1147.84	299.71	50.04	1179.08	174.88	0.04	1.01	-2.75	0.02474724	1606
FBgn0038652	CG7720	848.14	864.92	151.91	103.41	856.53	127.66	0.01	0.27	-2.75	6.59E-04	3181
FBgn0033913	CG8468	476.72	1232.27	215.96	40.03	854.49	127.99	0.63	0.97	-2.74	0.05268751	1278
FBgn0035204	Nt5a	12985.93	17051.50	2057.77	2451.86	15018.72	2254.81	0.19	0.12	-2.74	7.10E-11	10149
FBgn0016031	lama	16269.73	11934.70	2696.61	1623.45	14102.22	2160.03	0.22	0.35	-2.71	7.41E-08	7130
FBgn0004569	aos	13396.70	14424.39	2456.02	1831.39	13910.54	2143.70	0.05	0.21	-2.70	9.89E-11	10005
FBgn0014135	bnl	332.08	705.05	110.03	52.26	518.57	81.15	0.51	0.50	-2.68	0.03183183	1497
FBgn0259822	Ca-beta	2685.59	2076.54	244.70	518.17	2381.06	381.43	0.18	0.51	-2.64	1.67E-04	3778
FBgn0030976	CG7378	46321.47	40818.51	3857.70	10108.78	43569.99	6983.24	0.09	0.63	-2.64	1.90E-05	4722
FBgn0035203	Acat2	10404.48	8594.46	1781.87	1283.20	9499.47	1532.53	0.13	0.23	-2.63	6.21E-09	8207
FBgn0032683	kon	8136.60	6746.95	545.23	1866.97	7441.78	1206.10	0.13	0.77	-2.63	6.25E-04	3204
FBgn0051431	CG31431	2597.65	1805.29	368.69	344.71	2201.47	356.70	0.25	0.05	-2.63	6.56E-06	5183
FBgn0031907	CG5171	1666.20	1746.91	387.58	181.25	1706.56	284.41	0.03	0.51	-2.59	5.57E-04	3254
FBgn0039277	Nepl16	7547.65	4455.75	640.49	1369.93	6001.70	1005.21	0.36	0.51	-2.58	1.05E-04	3977
FBgn0038115	CG7966	461.68	1013.12	79.65	167.91	737.40	123.78	0.53	0.50	-2.57	0.02086537	1681
FBgn0005536	Mbs	29198.97	16932.94	2854.27	4910.39	23065.96	3882.33	0.38	0.37	-2.57	4.05E-06	5392
FBgn0014163	fax	40913.27	35695.43	6340.00	6744.01	38304.35	6542.00	0.10	0.04	-2.55	4.84E-12	11315
FBgn0031516	CG9663	570.44	769.72	191.32	38.92	670.08	115.12	0.21	0.94	-2.54	0.0655934	1183
FBgn0001137	grk	10899.71	8107.66	1137.27	2150.52	9503.69	1643.90	0.21	0.44	-2.53	6.16E-06	5210
FBgn0261673	nemy	13915.07	9407.29	1539.63	2507.46	11661.18	2023.54	0.27	0.34	-2.53	1.52E-06	5819
FBgn0051676	CG31676	1484.54	1761.28	172.44	394.74	1622.91	283.59	0.12	0.55	-2.52	0.00153443	2814
FBgn0264386	Ca-alpha1T	5291.34	2804.94	669.23	749.46	4048.14	709.34	0.43	0.08	-2.51	2.50E-05	4601
FBgn0036377	CG10710	2531.70	2457.36	372.80	507.05	2494.53	439.92	0.02	0.22	-2.50	5.48E-06	5261
FBgn0039154	Npc2f	11701.57	6126.32	1863.98	1290.98	8913.95	1577.48	0.44	0.26	-2.50	1.67E-05	4776
FBgn0038042	Scgbeta	4548.49	3498.32	645.41	782.82	4023.40	714.11	0.18	0.14	-2.49	5.62E-07	6250
FBgn0004666	sim	15685.41	13105.90	4810.22	300.23	14395.65	2555.22	0.13	1.25	-2.49	0.06088574	1215
FBgn0031489	CG17224	17850.31	14454.03	3622.03	2117.16	16152.17	2869.60	0.15	0.37	-2.49	6.10E-07	6214
FBgn0040068	Vav	12778.82	10524.60	2557.02	1699.07	11651.71	2128.04	0.14	0.29	-2.45	1.87E-07	6727
FBgn0029507	Tsp42Ed	13452.24	9959.66	3248.42	1037.45	11705.95	2142.94	0.21	0.73	-2.45	8.87E-04	3052
FBgn0037408	NPFR	615.57	471.53	87.04	113.42	543.55	100.23	0.19	0.19	-2.44	0.01592904	1798
FBgn0036926	CG7646	3914.41	3205.52	439.31	881.78	3559.96	660.54	0.14	0.47	-2.43	1.42E-04	3848
FBgn0035321	CG1275	34497.25	26254.91	4673.09	6693.97	30376.08	5683.53	0.19	0.25	-2.42	7.40E-08	7131
FBgn0050104	NT5E-2	18399.92	20882.13	5285.66	2068.24	19641.03	3676.95	0.09	0.62	-2.42	1.31E-04	3881
FBgn0053156	CG33156	5714.83	6851.14	1202.97	1165.33	6282.98	1184.15	0.13	0.02	-2.41	3.20E-08	7495
FBgn0265487	mbl	38695.14	26931.22	5909.72	6686.18	32813.18	6297.95	0.25	0.09	-2.38	2.84E-08	7547
FBgn0050195	CG30195	4977.77	3980.63	869.58	850.65	4479.20	860.11	0.16	0.02	-2.38	3.87E-07	6413
FBgn0032515	loqs	9874.54	7347.82	1570.01	1741.32	8611.18	1655.67	0.21	0.07	-2.38	9.42E-08	7026
FBgn0036273	INPP5E	2088.53	1463.10	175.72	511.50	1775.82	343.61	0.25	0.69	-2.37	0.00881212	2055
FBgn0031602	CG15431	7930.64	7272.37	876.97	2080.47	7601.51	1478.72	0.06	0.58	-2.36	2.18E-04	3662
FBgn0261258	rgn	54978.76	54409.41	8831.32	12451.67	54694.09	10641.50	0.01	0.24	-2.36	1.04E-08	7981
FBgn0032252	loh	6436.85	9528.54	426.99	2719.84	7982.69	1573.42	0.27	1.03	-2.34	0.0264066	1578
FBgn0086604	side-VIII	2236.64	1802.60	466.41	335.81	2019.62	401.11	0.15	0.23	-2.33	1.37E-04	3862
FBgn0030478	CG1640	52031.67	29053.56	8915.08	7201.02	40542.62	8058.05	0.40	0.15	-2.33	4.11E-06	5386
FBgn0011722	Tig	4821.56	8350.16	1058.45	1588.98	6585.86	1323.71	0.38	0.28	-2.31	6.97E-05	4156
FBgn0014141	cher	30962.36	28705.97	6098.58	5985.65	29834.17	6042.12	0.05	0.01	-2.30	3.98E-10	9400
FBgn0026376	Rgl	22217.14	22671.26	3213.11	5910.04	22444.20	4561.57	0.01	0.42	-2.30	7.00E-06	5155
FBgn0265192	Snp	9486.92	5533.54	1403.32	1682.39	7510.23	1542.86	0.37	0.13	-2.28	2.00E-05	4698
FBgn0027569	cert	33745.15	25513.03	5589.48	6608.35	29629.09	6098.91	0.20	0.12	-2.28	4.49E-08	7348
FBgn0033129	Tsp42Eh	1359.57	341.30	174.90	175.69	850.44	175.30	0.85	0.00	-2.28	0.06452524	1190
FBgn0031855	meng	5344.56	5924.24	1020.67	1303.21	5634.40	1161.94	0.07	0.17	-2.28	7.98E-07	6098
FBgn0037149	CG14561	717.39	602.66	101.82	172.35	660.03	137.09	0.12	0.36	-2.27	0.02136787	1670
FBgn0032713	Ugt36D1	19470.22	15244.41	4043.28	3176.85	17357.31	3610.07	0.17	0.17	-2.27	1.60E-07	6795
FBgn0027865	Tsp96F	9734.53	12317.32	2085.69	2525.25	11025.92	2305.47	0.17	0.13	-2.26	2.18E-07	6662
FBgn0032196	CG5708	10519.03	7021.79	2247.45	1422.19	8770.41	1834.82	0.28	0.32	-2.26	3.24E-05	4489
FBgn0039681	CG7582	1374.61	1181.97	131.38	406.98	1278.29	269.18	0.11	0.72	-2.25	0.02433086	1614
FBgn0261244	inaE	4660.73	5601.80	699.61	1468.89	5131.26	1084.25	0.13	0.50	-2.24	3.94E-04	3405
FBgn0030309	CG1572	72065.39	59063.66	10814.37	17002.90	65564.53	13908.63	0.14	0.31	-2.24	1.26E-06	5900
FBgn0033504	CAP	60192.57	47285.24	8153.89	14768.98	53738.90	11461.44	0.17	0.41	-2.23	1.54E-05	4811
FBgn0265140	Meltrin	10742.35	10203.06	2344.35	2142.74	10472.70	2243.54	0.04	0.06	-2.22	2.98E-08	7525
FBgn0039896	yellow-h	1315.60	986.18	359.66	134.55	1150.89	247.10	0.20	0.64	-2.22	0.02360724	1627
FBgn0083940	RhoU	3124.12	2330.72	422.06	759.47	2727.42	590.76	0.21	0.40	-2.21	8.17E-04	3088
FBgn0032398	CG6766	19589.40	13585.51	5117.32	2069.35	16587.46	3593.34	0.26	0.60	-2.21	9.08E-04	3042
FBgn0034688	CG11474	3126.44	3360.90	534.56	892.90	3243.67	713.73	0.05	0.36	-2.18	2.05E-04	3689
FBgn0030452	MFS10	8852.84	7216.69	1453.41	2096.03	8034.76	1774.72	0.14	0.26	-2.18	7.29E-06	5137
FBgn0028496	CG30116	5122.40	3460.60	914.75	984.08	4291.50	949.41	0.27	0.05	-2.18	3.20E-05	4495
FBgn0011286	RyR	10778.22	9231.25	1557.70	2874.40	10004.74	2216.05	0.11	0.42	-2.17	7.27E-05	4139
FBgn0261565	Lmpt	33568.11	24562.78	4834.85	8067.23	29065.45	6451.04	0.22	0.35	-2.17	2.11E-05	4676
FBgn0016930	Dyrk2	9065.74	10214.73	2286.87	2011.53	9640.24	2149.20	0.08	0.09	-2.17	1.91E-07	6718
FBgn0032156	CG13124	154207.82	122233.68	16651.01	45236.54	138220.75	30943.78	0.16	0.65	-2.16	0.00115208	2939
FBgn0260795	NaPi-III	17024.15	21459.65	3403.61	5304.02	19241.90	4353.82	0.16	0.31	-2.14	9.28E-06	5033
FBgn0051721	Trim9	1292.46	1315.80	270.15	321.35	1304.13	295.75	0.01	0.12	-2.14	0.00138002	2860
FBgn0034542	Fem-1	21915.14	15867.73	4028.50	4555.68	18891.43	4292.09	0.23	0.09	-2.14	8.73E-07	6059
FBgn0038877	CG3308	39252.86	29975.97	4453.85	11353.06	34614.41	7903.45	0.19	0.62	-2.13	0.00115665	2937
FBgn0040070	Trx-2	10674.08	9171.97	2728.64	1812.49	9923.03	2270.56	0.11	0.29	-2.13	1.06E-05	4973
FBgn0030717	Slc25A46a	2900.81	2069.35	580.54	558.20	2485.08	569.37	0.24	0.03	-2.13	2.09E-04	3680
FBgn0263006	SERCA	80251.75	73873.36	17128.09	18395.07	77062.55	17761.58	0.06	0.05	-2.12	7.67E-09	8115
FBgn0029723	Proc-R	2080.43	996.06	554.27	154.56	1538.24	354.41	0.50	0.80	-2.12	0.06246702	1204
FBgn0036834	CG6836	962.69	567.63	156.84	196.82	765.16	176.83	0.37	0.16	-2.11	0.02606854	1584
FBgn0033321	CG8738	2360.45	3352.82	509.93	831.74	2856.63	670.83	0.25	0.34	-2.09	0.00112183	2950
FBgn0002719	Men	85869.38	62633.83	23032.88	11936.83	74251.61	17484.86	0.22	0.45	-2.09	1.67E-04	3778
FBgn0260003	Dys	18602.41	22093.75	4092.55	5506.40	20348.08	4799.47	0.12	0.21	-2.08	1.59E-06	5797
FBgn0000152	Axs	2934.36	2438.49	365.41	908.47	2686.43	636.94	0.13	0.60	-2.08	0.00795562	2099
FBgn0010611	Hmgs	45022.07	38752.75	6595.37	13451.32	41887.41	10023.34	0.11	0.48	-2.06	2.25E-04	3647
FBgn0001250	if	15864.75	16046.46	1443.56	6224.72	15955.61	3834.14	0.01	0.88	-2.06	0.01993862	1700
FBgn0037838	TTLL15	2361.60	2112.46	541.95	538.19	2237.03	540.07	0.08	0.00	-2.05	1.90E-04	3721
FBgn0010415	Sdc	77101.02	65751.33	15305.99	19554.84	71426.17	17430.41	0.11	0.17	-2.03	5.54E-07	6257
FBgn0015600	toc	15548.87	12177.20	2923.25	3864.04	13863.04	3393.64	0.17	0.20	-2.03	8.13E-06	5090
FBgn0027515	CG7115	4731.31	3444.43	1097.86	912.91	4087.87	1005.39	0.22	0.13	-2.02	1.17E-04	3932
FBgn0051133	Slimp	2046.88	2135.82	764.48	265.76	2091.35	515.12	0.03	0.68	-2.02	0.02250922	1648
FBgn0035704	Vps8	4733.62	3214.50	1169.30	792.82	3974.06	981.06	0.27	0.27	-2.02	6.15E-04	3211
FBgn0028664	VhaM9.7-c	6137.16	3458.80	1229.24	1147.54	4797.98	1188.39	0.39	0.05	-2.01	5.50E-04	3259
FBgn0053087	LRP1	6118.65	2355.86	1081.44	1023.00	4237.26	1052.22	0.63	0.04	-2.01	0.00733046	2135
FBgn0038432	CG14883	7319.70	5669.16	1414.82	1814.71	6494.43	1614.76	0.18	0.18	-2.01	3.57E-05	4447
FBgn0016059	Sema1b	32733.86	30902.86	7538.03	8309.64	31818.36	7923.84	0.04	0.07	-2.01	1.19E-07	6926
FBgn0003093	Pkc98E	16417.84	14450.44	3632.71	4122.02	15434.14	3877.36	0.09	0.09	-1.99	8.34E-07	6079
FBgn0262476	CG43066	12140.11	12353.24	3695.12	2488.55	12246.67	3091.83	0.01	0.28	-1.99	2.29E-05	4640
FBgn0259228	C3G	13519.35	6931.07	2199.83	3001.17	10225.21	2600.50	0.46	0.22	-1.98	0.00105138	2978
FBgn0000250	cact	17289.12	14508.82	4645.17	3454.84	15898.97	4050.01	0.12	0.21	-1.97	9.38E-06	5028
FBgn0036121	CG6310	12855.18	11868.24	3398.68	2901.09	12361.71	3149.89	0.06	0.11	-1.97	1.69E-06	5773
FBgn0266084	Fhos	6325.77	7142.14	943.49	2489.67	6733.95	1716.58	0.09	0.64	-1.97	0.00654034	2184
FBgn0086359	Invadolysin	14204.34	13363.67	1666.91	5360.73	13784.00	3513.82	0.04	0.74	-1.97	0.01090986	1962
FBgn0039006	Cyp6d4	7591.62	5743.71	777.62	2628.66	6667.66	1703.14	0.20	0.77	-1.97	0.02003551	1698
FBgn0031401	papi	10584.99	9653.38	2084.87	3133.49	10119.19	2609.18	0.07	0.28	-1.96	5.32E-05	4274
FBgn0028956	mthl3	2727.24	3820.76	1251.41	439.22	3274.00	845.32	0.24	0.68	-1.95	0.02142403	1669
FBgn0015575	alpha-Est7	3451.58	1844.81	596.97	773.92	2648.19	685.44	0.43	0.18	-1.95	0.00495347	2305
FBgn0032633	Lrch	3198.18	3161.51	1202.97	447.01	3179.84	824.99	0.01	0.65	-1.95	0.01518454	1819
FBgn0034491	Hsl	7020.02	6101.18	2345.17	1071.92	6560.60	1708.55	0.10	0.53	-1.94	0.00290258	2537
FBgn0013732	sced	2635.83	1490.94	317.78	760.58	2063.39	539.18	0.39	0.58	-1.94	0.03093337	1510
FBgn0266064	GlyS	3872.75	4666.82	1557.70	684.96	4269.79	1121.33	0.13	0.55	-1.93	0.0064098	2193
FBgn0037747	Naa80	9824.79	6384.10	1469.01	2823.25	8104.44	2146.13	0.30	0.45	-1.92	0.0026748	2573
FBgn0034455	CG11007	5385.06	4982.07	1800.75	948.50	5183.57	1374.63	0.05	0.44	-1.91	0.0016805	2775
FBgn0265052	St3	903.68	737.39	226.63	209.05	820.53	217.84	0.14	0.06	-1.91	0.02353165	1628
FBgn0034602	Lapsyn	12414.33	6834.97	3516.11	1624.57	9624.65	2570.34	0.41	0.52	-1.90	0.00785122	2105
FBgn0016672	Ipp	8031.31	5985.31	1478.05	2330.66	7008.31	1904.35	0.21	0.32	-1.88	6.59E-04	3181
FBgn0004858	elB	8281.24	5585.63	2429.74	1362.14	6933.44	1895.94	0.27	0.40	-1.87	0.00244351	2612
FBgn0039738	Mgat2	7160.02	4735.98	1425.49	1829.17	5948.00	1627.33	0.29	0.18	-1.87	5.50E-04	3259
FBgn0036551	CG17029	1180.22	1412.80	242.24	468.13	1296.51	355.18	0.13	0.45	-1.87	0.02693253	1570
FBgn0030035	PIG-T	13911.60	13311.57	4150.85	3374.78	13611.59	3762.81	0.03	0.15	-1.85	1.02E-05	4993
FBgn0023525	CG3191	2020.27	1058.03	316.14	535.96	1539.15	426.05	0.44	0.36	-1.85	0.03396613	1469
FBgn0033494	KCNQ	2157.96	1295.14	215.96	742.79	1726.55	479.37	0.35	0.78	-1.85	0.09067943	1042
FBgn0019662	qm	12118.12	11006.91	2663.77	3756.18	11562.51	3209.98	0.07	0.24	-1.85	7.00E-05	4155
FBgn0035969	CG4476	1758.76	1413.70	491.04	392.52	1586.23	441.78	0.15	0.16	-1.84	0.00584216	2233
FBgn0014427	CG11899	5886.08	4973.09	2247.45	778.37	5429.58	1512.91	0.12	0.69	-1.84	0.02124326	1673
FBgn0016797	fz2	18252.97	18369.09	5052.45	5157.25	18311.03	5104.85	0.00	0.01	-1.84	2.00E-06	5699
FBgn0000711	flw	13987.97	15098.91	3383.08	4736.93	14543.44	4060.01	0.05	0.24	-1.84	5.03E-05	4298
FBgn0040660	CG13551	29410.72	17551.77	8194.12	4935.97	23481.24	6565.05	0.36	0.35	-1.84	0.00168211	2774
FBgn0015773	NetA	7038.53	4027.33	884.36	2217.24	5532.93	1550.80	0.38	0.61	-1.84	0.02267197	1645
FBgn0029801	CG15771	20677.06	12417.01	4434.96	4850.35	16547.03	4642.65	0.35	0.06	-1.83	3.30E-04	3482
FBgn0040780	Atg10	897.90	1204.43	184.76	405.86	1051.16	295.31	0.21	0.53	-1.83	0.06168705	1210
FBgn0031148	Cbs	3163.46	1598.72	951.70	394.74	2381.09	673.22	0.46	0.58	-1.82	0.04917773	1308
FBgn0038755	Hs6st	1501.89	2890.27	507.46	736.11	2196.08	621.79	0.45	0.26	-1.82	0.01794648	1746
FBgn0262562	CG43102	3434.22	2119.65	884.36	687.19	2776.93	785.78	0.33	0.18	-1.82	0.00483067	2316
FBgn0051729	CG31729	60415.89	51142.82	12621.69	19004.42	55779.35	15813.06	0.12	0.29	-1.82	9.23E-05	4035
FBgn0031397	CG15385	2709.89	1741.53	767.76	493.71	2225.71	630.74	0.31	0.31	-1.82	0.01070889	1970
FBgn0260972	alc	23531.58	13994.17	5604.26	5057.17	18762.88	5330.71	0.36	0.07	-1.82	4.07E-04	3391
FBgn0030012	CG18262	992.78	855.04	342.41	183.47	923.91	262.94	0.11	0.43	-1.81	0.05412118	1267
FBgn0267001	Ten-a	8158.59	7054.12	2244.17	2112.71	7606.35	2178.44	0.10	0.04	-1.80	3.73E-05	4428
FBgn0036579	Tmx3	3809.11	3212.71	920.49	1091.94	3510.91	1006.22	0.12	0.12	-1.80	5.22E-04	3282
FBgn0035309	CG15879	562.34	932.29	206.93	224.61	747.31	215.77	0.35	0.06	-1.79	0.0663112	1178
FBgn0000721	for	12049.85	10552.44	3558.81	2993.38	11301.15	3276.09	0.09	0.12	-1.79	3.47E-05	4459
FBgn0038912	CG6656	8141.23	5174.28	1033.81	2828.81	6657.75	1931.31	0.32	0.66	-1.79	0.02772707	1557
FBgn0039705	Atg16	2256.31	1508.00	290.68	801.72	1882.16	546.20	0.28	0.66	-1.78	0.06313739	1200
FBgn0033453	Sting	6994.56	5805.68	2080.76	1634.57	6400.12	1857.67	0.13	0.17	-1.78	2.22E-04	3654
FBgn0265974	ttv	6923.98	6222.43	1401.68	2422.95	6573.20	1912.31	0.08	0.38	-1.78	0.00174225	2759
FBgn0033204	CG2065	12217.63	11353.59	2629.28	4242.11	11785.61	3435.69	0.05	0.33	-1.78	5.19E-04	3285
FBgn0029881	pigs	2636.99	2231.92	504.18	921.81	2434.45	712.99	0.12	0.41	-1.77	0.01151238	1939
FBgn0033232	CG12159	7460.87	5804.78	2134.96	1758.00	6632.83	1946.48	0.18	0.14	-1.77	2.70E-04	3568
FBgn0053111	CG33111	5125.87	5469.77	1609.43	1502.25	5297.82	1555.84	0.05	0.05	-1.77	1.06E-04	3976
FBgn0264607	CaMKII	22214.82	17358.67	6151.13	5525.30	19786.74	5838.22	0.17	0.08	-1.76	3.94E-05	4405
FBgn0085400	side-V	66098.32	43893.80	9899.62	22568.23	54996.06	16233.93	0.29	0.55	-1.76	0.00835974	2078
FBgn0032891	Oseg5	550.77	550.57	139.59	185.70	550.67	162.64	0.00	0.20	-1.76	0.09945185	1002
FBgn0039525	CG5646	3920.19	2273.23	582.19	1256.51	3096.71	919.35	0.38	0.52	-1.75	0.03152027	1501
FBgn0010350	Cds	11038.56	11722.74	2894.51	3886.28	11380.65	3390.39	0.04	0.21	-1.75	1.21E-04	3916
FBgn0000719	fog	22785.26	20492.33	2312.32	10650.30	21638.80	6481.31	0.07	0.91	-1.74	0.07118123	1148
FBgn0036428	Gbs-70E	5236.95	3854.89	1161.09	1562.30	4545.92	1361.69	0.21	0.21	-1.74	0.00163777	2786
FBgn0011274	Dif	6001.79	4550.06	1253.05	1937.03	5275.92	1595.04	0.19	0.30	-1.73	0.00265031	2577
FBgn0038679	CG6040	10151.08	9368.67	2944.60	2963.36	9759.88	2953.98	0.06	0.00	-1.72	3.71E-05	4431
FBgn0020493	Dad	13549.43	8475.00	3251.70	3461.52	11012.22	3356.61	0.33	0.04	-1.71	9.05E-04	3043
FBgn0029913	Cht11	1740.25	1074.19	508.28	356.94	1407.22	432.61	0.33	0.25	-1.70	0.03614119	1442
FBgn0004101	bs	833.10	1923.85	545.23	304.68	1378.47	424.96	0.56	0.40	-1.70	0.0963452	1016
FBgn0011746	ana	8013.95	6452.35	2601.36	1862.52	7233.15	2231.94	0.15	0.23	-1.70	9.08E-04	3042
FBgn0028546	ics	12208.37	9933.61	3528.42	3371.45	11070.99	3449.94	0.15	0.03	-1.68	1.16E-04	3936
FBgn0033543	Daao1	814.59	899.05	321.89	212.38	856.82	267.13	0.07	0.29	-1.68	0.06395902	1194
FBgn0261988	Gprk2	10339.69	9369.57	1426.31	4726.92	9854.63	3076.62	0.07	0.76	-1.68	0.0477159	1321
FBgn0267486	Ptp36E	15054.80	11710.16	2046.27	6344.81	13382.48	4195.54	0.18	0.72	-1.67	0.04093329	1388
FBgn0040297	Nhe2	6206.59	5995.19	1308.07	2518.58	6100.89	1913.32	0.02	0.45	-1.67	0.00742258	2129
FBgn0040305	MTF-1	5393.16	6138.90	1978.12	1639.02	5766.03	1808.57	0.09	0.13	-1.67	4.65E-04	3333
FBgn0264449	CG43867	2390.53	3653.70	1082.26	821.73	3022.12	952.00	0.30	0.19	-1.67	0.00857805	2067
FBgn0039532	Mtl	12517.32	10155.45	2352.56	4802.53	11336.38	3577.54	0.15	0.48	-1.66	0.00840989	2075
FBgn0037374	jagn	6753.89	4333.60	2112.78	1407.73	5543.75	1760.26	0.31	0.28	-1.66	0.00689344	2162
FBgn0015776	nrv1	133857.05	112815.62	24128.28	54422.40	123336.34	39275.34	0.12	0.55	-1.65	0.00937655	2028
FBgn0033739	Dyb	35096.62	29805.32	6179.87	14525.46	32450.97	10352.67	0.12	0.57	-1.65	0.01306642	1884
FBgn0031119	CG1812	2787.41	2053.19	670.05	882.89	2420.30	776.47	0.21	0.19	-1.64	0.00975402	2011
FBgn0259214	PMCA	42645.42	39023.10	8181.81	18047.03	40834.26	13114.42	0.06	0.53	-1.64	0.00913851	2039
FBgn0000547	ed	30865.17	26267.48	8073.42	10292.25	28566.32	9182.83	0.11	0.17	-1.64	1.66E-04	3779
FBgn0051436	CG31436	2712.20	2137.61	925.42	633.81	2424.91	779.62	0.17	0.26	-1.64	0.01144602	1941
FBgn0263602	Tasp1	4459.39	2409.75	876.97	1355.47	3434.57	1116.22	0.42	0.30	-1.62	0.02669666	1574
FBgn0261873	sdt	15882.11	12541.85	4921.07	4332.18	14211.98	4626.62	0.17	0.09	-1.62	2.79E-04	3555
FBgn0031456	Tnpo-SR	4367.99	4283.31	1579.87	1236.49	4325.65	1408.18	0.01	0.17	-1.62	0.00152581	2817
FBgn0039640	superdeath	2315.32	2340.60	937.74	580.44	2327.96	759.09	0.01	0.33	-1.62	0.01543388	1812
FBgn0265935	coro	55681.11	49967.13	12445.15	22080.09	52824.12	17262.62	0.08	0.39	-1.61	0.00265031	2577
FBgn0024277	trio	21960.26	16849.41	4907.11	7809.26	19404.84	6358.19	0.19	0.32	-1.61	0.00250288	2602
FBgn0026315	Ugt35A1	5570.19	4647.96	1649.66	1702.40	5109.08	1676.03	0.13	0.02	-1.61	0.00085575	3068
FBgn0033483	egr	3216.69	3039.36	835.10	1222.04	3128.02	1028.57	0.04	0.27	-1.60	0.00657426	2182
FBgn0036663	CG9674	31845.22	27286.89	6571.56	12890.89	29566.05	9731.22	0.11	0.46	-1.60	0.00664923	2177
FBgn0032218	CG5381	10145.30	8940.25	2779.55	3505.99	9542.77	3142.77	0.09	0.16	-1.60	5.16E-04	3287
FBgn0031457	Snx21	21256.76	16929.35	4737.96	7843.73	19093.05	6290.84	0.16	0.35	-1.60	0.00305476	2515
FBgn0028360	Cdc7	4752.14	7675.64	2570.16	1541.17	6213.89	2055.66	0.33	0.35	-1.60	0.01480409	1830
FBgn0025625	Sik2	2267.88	2960.32	537.02	1194.24	2614.10	865.63	0.19	0.54	-1.59	0.05000881	1301
FBgn0037906	PGRP-LB	7107.96	7415.18	1403.32	3407.03	7261.57	2405.18	0.03	0.59	-1.59	0.02885309	1540
FBgn0004509	Fur1	9736.85	10493.16	3782.98	2928.89	10115.00	3355.93	0.05	0.18	-1.59	5.40E-04	3268
FBgn0261285	Ppcs	2575.66	2719.62	886.01	885.12	2647.64	885.56	0.04	0.00	-1.58	0.00379312	2421
FBgn0003463	sog	21872.32	23052.98	5505.72	9616.18	22462.65	7560.95	0.04	0.38	-1.57	0.00382776	2417
FBgn0040298	Myt1	2050.35	1299.63	485.29	643.82	1674.99	564.56	0.32	0.20	-1.57	0.03981294	1400
FBgn0030053	CG12081	4281.20	4038.11	1421.39	1401.06	4159.66	1411.23	0.04	0.01	-1.56	0.00140494	2852
FBgn0001123	Galphas	12209.53	7907.37	3919.29	2916.66	10058.45	3417.97	0.30	0.21	-1.56	0.00508005	2294
FBgn0037533	CD98hc	35546.72	24585.23	9063.71	11376.41	30065.98	10220.06	0.26	0.16	-1.56	0.00144924	2839
FBgn0031322	CG5001	20721.03	18524.47	3577.69	9765.19	19622.75	6671.44	0.08	0.66	-1.56	0.03929831	1406
FBgn0031449	CG31689	18084.04	15376.44	4109.79	7315.55	16730.24	5712.67	0.11	0.40	-1.55	0.00645998	2190
FBgn0038735	MICU3	3200.49	2743.87	952.52	1077.48	2972.18	1015.00	0.11	0.09	-1.55	0.00484282	2315
FBgn0031245	CG3625	3475.87	2513.04	1106.07	940.71	2994.46	1023.39	0.23	0.11	-1.55	0.009276	2033
FBgn0037901	Exd2	2841.79	2251.68	1220.21	523.73	2546.74	871.97	0.16	0.56	-1.55	0.0663112	1178
FBgn0060296	pain	34742.55	24501.70	8656.42	11644.39	29622.13	10150.41	0.24	0.21	-1.55	0.00199488	2700
FBgn0037536	CG2698	30840.87	31228.89	6454.13	14849.04	31034.88	10651.59	0.01	0.56	-1.54	0.01989144	1701
FBgn0052428	CG32428	21163.03	15551.58	4624.64	8009.41	18357.30	6317.03	0.22	0.38	-1.54	0.00814485	2089
FBgn0037917	wkd	20502.34	12861.60	4261.70	7226.59	16681.97	5744.15	0.32	0.36	-1.54	0.0129002	1889
FBgn0025693	ZnT41F	1219.56	1705.60	597.79	410.31	1462.58	504.05	0.23	0.26	-1.54	0.05104253	1292
FBgn0015777	nrv2	20505.81	18819.97	5235.57	8325.21	19662.89	6780.39	0.06	0.32	-1.54	0.0027747	2557
FBgn0261553	CG42671	34706.68	32371.35	6872.91	16432.47	33539.02	11652.69	0.05	0.58	-1.53	0.02580773	1588
FBgn0263391	hts	24877.27	25868.70	7772.88	9874.16	25372.98	8823.52	0.03	0.17	-1.52	4.07E-04	3391
FBgn0023545	PIG-K	10869.63	7929.82	2580.83	3966.34	9399.73	3273.59	0.22	0.30	-1.52	0.00715501	2145
FBgn0034398	CG15098	95043.89	64407.69	29836.00	26085.35	79725.79	27960.67	0.27	0.09	-1.51	0.00146087	2835
FBgn0086358	Tab2	7600.87	8169.63	2199.83	3341.42	7885.25	2770.62	0.05	0.29	-1.51	0.00459497	2338
FBgn0014388	sty	9976.36	9171.97	2663.77	4070.87	9574.17	3367.32	0.06	0.30	-1.51	0.00413079	2384
FBgn0067783	DPCoAC	1736.78	1218.80	454.91	584.89	1477.79	519.90	0.25	0.18	-1.51	0.04763294	1322
FBgn0260049	flr	18483.23	18781.35	7093.80	6015.68	18632.29	6554.74	0.01	0.12	-1.51	3.37E-04	3472
FBgn0266417	ringer	16222.29	9967.74	3571.12	5655.40	13095.02	4613.26	0.34	0.32	-1.51	0.0143371	1844
FBgn0023507	D2hgdh	10918.23	8757.92	2329.56	4603.49	9838.07	3466.53	0.16	0.46	-1.50	0.01990468	1701
FBgn0050372	Asap	5684.74	4881.48	1957.59	1813.60	5283.11	1885.59	0.11	0.05	-1.49	0.00224642	2649
FBgn0264489	CG43897	36610.08	29034.70	6308.79	17155.24	32822.39	11732.02	0.16	0.65	-1.48	0.05320484	1274
FBgn0023000	mth	3991.93	3360.00	1327.78	1300.99	3675.97	1314.38	0.12	0.01	-1.48	0.00463643	2334
FBgn0004507	GlyP	45701.28	37599.52	13147.22	16703.78	41650.40	14925.50	0.14	0.17	-1.48	9.22E-04	3035
FBgn0003721	Tm1	29678.00	27236.59	7735.11	12676.28	28457.30	10205.70	0.06	0.34	-1.48	0.00478738	2320
FBgn0262872	milt	9252.03	9216.88	2917.50	3716.15	9234.45	3316.83	0.00	0.17	-1.48	0.00153443	2814
FBgn0026059	Mhcl	12309.04	7389.13	3011.11	4069.75	9849.09	3540.43	0.35	0.21	-1.48	0.01307658	1884
FBgn0033919	CG8547	100855.91	79358.40	19970.87	44956.33	90107.16	32463.60	0.17	0.54	-1.47	0.02802664	1552
FBgn0034494	CG10444	5820.12	5025.18	1808.14	2101.59	5422.65	1954.87	0.10	0.11	-1.47	0.00285675	2544
FBgn0031645	CG3036	4403.85	5676.35	996.86	2640.89	5040.10	1818.88	0.18	0.64	-1.47	0.08047581	1094
FBgn0052687	CG32687	15967.73	10839.85	5908.08	3768.41	13403.79	4838.25	0.27	0.31	-1.47	0.01179521	1928
FBgn0028372	Kpc2	1773.81	1660.69	641.31	601.57	1717.25	621.44	0.05	0.05	-1.47	0.0228147	1642
FBgn0082582	tmod	19197.15	17215.86	7336.04	5918.94	18206.51	6627.49	0.08	0.15	-1.46	9.98E-04	3001
FBgn0033973	HPS1	2427.56	1561.89	516.49	938.49	1994.73	727.49	0.31	0.41	-1.46	0.0833044	1079
FBgn0035710	SP1173	88902.10	72227.93	19066.79	39744.60	80565.02	29405.70	0.15	0.50	-1.45	0.02200547	1657
FBgn0261550	Orp8	7489.79	7251.71	2572.62	2809.91	7370.75	2691.27	0.02	0.06	-1.45	0.00129912	2886
FBgn0264895	RapGAP1	7540.70	8615.12	3508.72	2395.15	8077.91	2951.93	0.09	0.27	-1.45	0.00611862	2213
FBgn0029778	RhoGAP5A	3549.93	3144.45	1042.02	1407.73	3347.19	1224.88	0.09	0.21	-1.45	0.01208555	1918
FBgn0261549	rdgA	1831.66	1433.46	417.14	778.37	1632.56	597.75	0.17	0.43	-1.45	0.08755619	1058
FBgn0036196	CG11658	13483.48	7452.00	2717.14	5026.04	10467.74	3871.59	0.41	0.42	-1.43	0.04763294	1322
FBgn0261458	capt	34092.27	22429.66	11283.24	9633.98	28260.96	10458.61	0.29	0.11	-1.43	0.00475664	2323
FBgn0265605	Ric	19040.94	15647.68	3301.79	9577.27	17344.31	6439.53	0.14	0.69	-1.43	0.08190458	1087
FBgn0014380	RhoL	7230.61	6457.74	2736.85	2346.22	6844.18	2541.54	0.08	0.11	-1.43	0.00266215	2575
FBgn0261808	cu	5508.87	3894.41	1957.59	1551.18	4701.64	1754.38	0.24	0.16	-1.42	0.01384288	1859
FBgn0034755	CG3746	2146.39	1337.35	605.18	699.42	1741.87	652.30	0.33	0.10	-1.42	0.06237317	1205
FBgn0029958	Pdp	3486.29	3248.63	1299.04	1232.05	3367.46	1265.54	0.05	0.04	-1.41	0.00750677	2125
FBgn0039328	CHKov2	2751.54	2229.22	748.88	1127.52	2490.38	938.20	0.15	0.29	-1.41	0.03735416	1428
FBgn0039928	Cals	29919.83	25802.23	6384.34	14605.53	27861.03	10494.93	0.10	0.55	-1.41	0.04171189	1380
FBgn0262579	Sarm	57376.24	53258.87	11279.13	30577.64	55317.55	20928.39	0.05	0.65	-1.40	0.06585532	1181
FBgn0266719	stac	6649.75	5644.01	2139.06	2515.24	6146.88	2327.15	0.12	0.11	-1.40	0.004723	2326
FBgn0039908	Asator	3699.19	2765.42	789.11	1659.04	3232.31	1224.07	0.20	0.50	-1.40	0.07886339	1103
FBgn0003205	Ras85D	13875.73	10209.34	4608.22	4532.33	12042.54	4570.27	0.22	0.01	-1.40	0.00374881	2426
FBgn0031637	mxt	60626.48	45018.29	12398.34	27709.91	52822.38	20054.13	0.21	0.54	-1.40	0.04396454	1357
FBgn0029508	Tsp42Ea	22088.70	15239.92	6321.11	7869.30	18664.31	7095.21	0.26	0.15	-1.40	0.00663022	2178
FBgn0033205	Rdh1	3470.09	2979.18	1275.23	1185.34	3224.64	1230.28	0.11	0.05	-1.39	0.01131049	1947
FBgn0028490	CG31705	85361.43	66971.92	17916.38	40232.75	76166.67	29074.56	0.17	0.54	-1.39	0.04271809	1369
FBgn0037336	CG2519	15372.99	14668.69	3702.51	7785.91	15020.84	5744.21	0.03	0.50	-1.39	0.03614628	1442
FBgn0029870	Marf	31297.92	26462.38	7582.38	14523.24	28880.15	11052.81	0.12	0.44	-1.39	0.02353389	1628
FBgn0005564	Shal	4482.54	2839.97	1202.97	1616.78	3661.25	1409.87	0.32	0.21	-1.38	0.03810534	1419
FBgn0040493	grsm	10242.49	6340.09	3507.90	2894.42	8291.29	3201.16	0.33	0.14	-1.37	0.01877319	1726
FBgn0053144	CG33144	17750.80	13340.32	4021.93	7989.39	15545.56	6005.66	0.20	0.47	-1.37	0.03896197	1409
FBgn0005771	noc	7641.37	6013.16	3366.66	1909.23	6827.26	2637.94	0.17	0.39	-1.37	0.03235484	1490
FBgn0037045	CG10584	1176.75	995.16	408.10	440.33	1085.95	424.22	0.12	0.05	-1.36	0.09323685	1030
FBgn0028325	Pdha	10753.92	9638.12	4839.78	3140.16	10196.02	3989.97	0.08	0.30	-1.35	0.01309157	1883
FBgn0017577	Mcm5	3301.16	4232.11	1920.64	1027.45	3766.63	1474.04	0.17	0.43	-1.35	0.06208557	1207
FBgn0030274	Lint-1	2945.93	2446.58	1243.20	869.55	2696.25	1056.37	0.13	0.25	-1.35	0.03755269	1425
FBgn0013763	Idgf6	3060.48	5537.13	1420.57	1952.59	4298.81	1686.58	0.41	0.22	-1.35	0.05791898	1237
FBgn0261802	CG42748	28111.31	23587.38	6132.25	14273.05	25849.35	10202.65	0.12	0.56	-1.34	0.06149253	1211
FBgn0030520	Pdcd4	40836.90	47056.21	20489.00	14210.78	43946.55	17349.89	0.10	0.26	-1.34	0.0062762	2202
FBgn0035228	CG12091	27294.41	20989.01	6829.39	12255.97	24141.71	9542.68	0.18	0.40	-1.34	0.02790179	1554
FBgn0004864	hop	10036.53	9927.32	3938.17	3958.56	9981.93	3948.37	0.01	0.00	-1.34	0.0023178	2635
FBgn0020249	stck	29759.00	27609.32	10235.47	12480.58	28684.16	11358.02	0.05	0.14	-1.34	0.00221285	2655
FBgn0023081	gek	10293.40	8458.84	3274.69	4152.04	9376.12	3713.37	0.14	0.17	-1.34	0.00748101	2126
FBgn0039465	Tsp97E	3389.09	2675.61	951.70	1454.44	3032.35	1203.07	0.17	0.30	-1.33	0.04610372	1336
FBgn0037644	CG11964	5567.88	5927.83	2152.20	2411.83	5747.86	2282.01	0.04	0.08	-1.33	0.00611862	2213
FBgn0039932	fuss	2815.18	1750.51	1085.54	735.00	2282.84	910.27	0.33	0.27	-1.33	0.08828843	1054
FBgn0037057	CG10512	5544.74	4976.68	1576.58	2627.55	5260.71	2102.07	0.08	0.35	-1.32	0.03417153	1466
FBgn0022361	Pur-alpha	6332.71	4861.72	2226.10	2248.37	5597.22	2237.24	0.19	0.01	-1.32	0.0111497	1953
FBgn0038206	twf	5277.45	4465.63	1823.74	2071.57	4871.54	1947.66	0.12	0.09	-1.32	0.01070889	1970
FBgn0058160	CG40160	3015.36	2434.90	1324.49	856.21	2725.13	1090.35	0.15	0.30	-1.32	0.05485093	1261
FBgn0047178	CG32147	3250.24	2429.51	869.58	1412.18	2839.88	1140.88	0.20	0.34	-1.32	0.0663112	1178
FBgn0039920	CG11360	2918.16	2190.60	1164.37	888.45	2554.38	1026.41	0.20	0.19	-1.32	0.04671979	1330
FBgn0015396	jumu	4461.71	5797.60	1614.35	2513.02	5129.65	2063.69	0.18	0.31	-1.31	0.03575804	1447
FBgn0024234	gbb	24065.00	16403.03	6199.58	10133.24	20234.01	8166.41	0.27	0.34	-1.31	0.03183183	1497
FBgn0035283	CG12024	3542.99	2341.49	1062.55	1316.55	2942.24	1189.55	0.29	0.15	-1.31	0.05117439	1291
FBgn0027493	AdSS	51770.17	34684.10	17224.98	17762.36	43227.14	17493.67	0.28	0.02	-1.31	0.0087962	2056
FBgn0260632	dl	6350.07	5803.89	2323.82	2595.30	6076.98	2459.56	0.06	0.08	-1.30	0.00730238	2137
FBgn0038197	foxo	8976.64	7554.39	2903.54	3797.33	8265.52	3350.43	0.12	0.19	-1.30	0.01131049	1947
FBgn0000146	aub	1905.71	2300.18	904.89	803.94	2102.95	854.42	0.13	0.08	-1.30	0.04355716	1361
FBgn0024754	Flo1	20531.27	17540.99	5478.62	10006.48	19036.13	7742.55	0.11	0.41	-1.30	0.03474019	1459
FBgn0004397	Vinc	25901.29	30822.93	12053.47	11027.26	28362.11	11540.36	0.12	0.06	-1.30	0.00291754	2535
FBgn0261955	kdn	23775.73	24389.43	11662.60	7973.83	24082.58	9818.22	0.02	0.27	-1.29	0.00971082	2013
FBgn0002645	Map205	23909.95	25897.44	5619.04	14712.27	24903.69	10165.66	0.06	0.63	-1.29	0.09962103	1002
FBgn0013576	mtd	11913.32	9498.00	4631.21	4118.68	10705.66	4374.95	0.16	0.08	-1.29	0.00737124	2132
FBgn0036298	nst	6110.55	4903.04	2772.16	1746.88	5506.79	2259.52	0.16	0.32	-1.29	0.03929831	1406
FBgn0033309	Lnpk	6759.67	6834.97	2631.74	2963.36	6797.32	2797.55	0.01	0.08	-1.28	0.00723188	2141
FBgn0030669	CG9240	4960.41	3644.72	1944.45	1607.89	4302.56	1776.17	0.22	0.13	-1.28	0.02908247	1536
FBgn0051453	pch2	2748.07	2553.46	1327.78	860.65	2650.76	1094.22	0.05	0.30	-1.28	0.06038746	1219
FBgn0030966	shop	1504.21	1858.29	772.69	621.58	1681.25	697.14	0.15	0.15	-1.27	0.07886339	1103
FBgn0261570	raskol	6077.00	7423.26	2676.91	2942.23	6750.13	2809.57	0.14	0.07	-1.26	0.01160171	1935
FBgn0011747	Ank	25716.15	22083.87	6889.34	13006.53	23900.01	9947.94	0.11	0.43	-1.26	0.04406852	1356
FBgn0032485	CG9426	9248.56	4913.81	2211.32	3687.24	7081.19	2949.28	0.43	0.35	-1.26	0.09814993	1008
FBgn0086757	cbs	2402.10	2162.76	1032.99	869.55	2282.43	951.27	0.07	0.12	-1.26	0.04432183	1353
FBgn0024362	Naa30A	4667.67	6920.29	2837.85	1998.18	5793.98	2418.02	0.27	0.25	-1.26	0.04564595	1341
FBgn0264078	Flo2	5896.49	5561.38	2371.44	2412.94	5728.94	2392.19	0.04	0.01	-1.26	0.0094153	2026
FBgn0004449	Ten-m	6486.60	5769.76	1663.62	3464.85	6128.18	2564.24	0.08	0.50	-1.26	0.08689941	1061
FBgn0051673	CG31673	6431.06	4646.16	2267.98	2367.35	5538.61	2317.67	0.23	0.03	-1.26	0.02274535	1643
FBgn0029093	cathD	141521.57	100646.50	57082.14	44423.70	121084.03	50752.92	0.24	0.18	-1.25	0.01329712	1876
FBgn0265191	Gyg	4105.33	2689.08	1200.50	1647.92	3397.20	1424.21	0.29	0.22	-1.25	0.06773174	1169
FBgn0036844	Mkp3	4482.54	5808.38	2445.35	1874.76	5145.46	2160.05	0.18	0.19	-1.25	0.02924446	1534
FBgn0026872	CG14777	3083.62	2724.11	1382.79	1056.36	2903.87	1219.58	0.09	0.19	-1.25	0.04212826	1375
FBgn0037622	CG8202	4122.68	3020.50	1460.80	1545.62	3571.59	1503.21	0.22	0.04	-1.25	0.03564022	1448
FBgn0034110	Atg9	10520.19	6877.18	4301.11	3053.43	8698.69	3677.27	0.30	0.24	-1.24	0.04363194	1360
FBgn0040239	bc10	2388.22	2641.48	1014.10	1113.07	2514.85	1063.59	0.07	0.07	-1.24	0.03874282	1412
FBgn0035483	Mul1	1846.70	1456.81	740.67	657.17	1651.76	698.92	0.17	0.08	-1.24	0.08559913	1068
FBgn0016756	Usp47	52953.87	56359.31	16052.40	30254.06	54656.59	23153.23	0.04	0.43	-1.24	0.0428948	1368
FBgn0033337	CG8272	2593.02	1681.35	905.71	907.36	2137.18	906.53	0.30	0.00	-1.24	0.08788212	1056
FBgn0026179	siz	7795.26	7011.01	2914.21	3381.45	7403.14	3147.83	0.07	0.10	-1.23	0.01158165	1936
FBgn0030685	Graf	13380.50	9951.57	3451.24	6470.46	11666.04	4960.85	0.21	0.43	-1.23	0.06804851	1167
FBgn0037655	Kcmf1	17029.94	13186.73	4979.37	7875.98	15108.33	6427.67	0.18	0.32	-1.23	0.03475058	1459
FBgn0029687	Vap33	40017.69	35684.65	14974.25	17290.90	37851.17	16132.57	0.08	0.10	-1.23	0.00478738	2320
FBgn0031635	tank	4547.33	2933.38	1516.64	1672.38	3740.36	1594.51	0.31	0.07	-1.23	0.05645841	1248
FBgn0015765	p38a	9528.57	8863.90	3536.64	4326.62	9196.24	3931.63	0.05	0.14	-1.23	0.011473	1940
FBgn0030350	SelG	3518.69	2522.02	1392.65	1194.24	3020.35	1293.44	0.23	0.11	-1.22	0.05618313	1250
FBgn0029789	PGAP1	3345.12	2499.57	1502.68	1006.32	2922.35	1254.50	0.20	0.28	-1.22	0.08189099	1087
FBgn0261703	gce	5379.28	5291.04	2451.09	2130.51	5335.16	2290.80	0.01	0.10	-1.22	0.01605649	1794
FBgn0011726	tsr	111892.16	85276.35	54061.18	30776.68	98584.26	42418.93	0.19	0.39	-1.22	0.04546796	1342
FBgn0030345	CG1847	3584.64	3245.94	1253.05	1687.95	3415.29	1470.50	0.07	0.21	-1.22	0.04396454	1357
FBgn0030346	BORCS5	3408.76	2698.96	1262.91	1373.26	3053.86	1318.09	0.16	0.06	-1.21	0.04295703	1367
FBgn0031673	CG31650	4704.70	2827.40	1836.06	1421.08	3766.05	1628.57	0.35	0.18	-1.21	0.08633236	1064
FBgn0033426	Nt5c	7192.42	4394.68	2659.66	2371.80	5793.55	2515.73	0.34	0.08	-1.20	0.0568273	1245
FBgn0000163	baz	15884.42	12108.05	5695.40	6494.93	13996.23	6095.17	0.19	0.09	-1.20	0.01592904	1798
FBgn0036760	CG5567	3442.32	2696.27	1176.69	1503.36	3069.29	1340.03	0.17	0.17	-1.20	0.05940001	1226
FBgn0052280	CG32280	10127.94	9143.23	3739.46	4735.82	9635.59	4237.64	0.07	0.17	-1.19	0.01797392	1745
FBgn0026787	Nhe1	2970.23	4211.45	1478.87	1683.50	3590.84	1581.18	0.24	0.09	-1.18	0.05843951	1233
FBgn0052813	CG32813	7109.11	5737.42	2063.52	3609.41	6423.27	2836.46	0.15	0.39	-1.18	0.07997303	1097
FBgn0030847	CG12991	9168.72	8323.21	4020.29	3703.92	8745.97	3862.10	0.07	0.06	-1.18	0.01287478	1890
FBgn0052772	CG32772	7737.41	6718.21	2805.00	3623.86	7227.81	3214.43	0.10	0.18	-1.17	0.02790179	1554
FBgn0045823	vsg	55972.69	48865.09	22201.07	24471.90	52418.89	23336.49	0.10	0.07	-1.17	0.00733107	2135
FBgn0050359	Mal-A5	17348.13	19135.22	10106.55	6140.21	18241.68	8123.38	0.07	0.35	-1.17	0.04467807	1350
FBgn0015614	CanB2	16682.81	13839.69	7314.69	6321.46	15261.25	6818.07	0.13	0.10	-1.16	0.01518454	1819
FBgn0038862	Usp8	9024.08	8757.92	4154.95	3799.55	8891.00	3977.25	0.02	0.06	-1.16	0.01358164	1867
FBgn0036816	Indy	17175.73	19831.29	9006.23	7566.85	18503.51	8286.54	0.10	0.12	-1.16	0.01366908	1864
FBgn0262518	Rab8	17262.51	11382.33	5311.93	7517.93	14322.42	6414.93	0.29	0.24	-1.16	0.05702127	1244
FBgn0034365	CG5335	4297.40	4315.64	2032.31	1842.51	4306.52	1937.41	0.00	0.07	-1.15	0.02988938	1524
FBgn0085484	Pdxk	2942.46	2804.04	1366.37	1222.04	2873.25	1294.20	0.03	0.08	-1.15	0.05104253	1292
FBgn0033984	Lap1	2049.19	2496.87	1111.00	949.61	2273.03	1030.30	0.14	0.11	-1.14	0.08591267	1066
FBgn0001565	Hlc	10377.87	7127.77	3506.25	4495.63	8752.82	4000.94	0.26	0.17	-1.13	0.05667087	1247
FBgn0266377	Pde8	7081.34	4805.14	2915.86	2521.91	5943.24	2718.88	0.27	0.10	-1.13	0.06088574	1215
FBgn0038381	EndoU	4548.49	3883.63	1494.47	2367.35	4216.06	1930.91	0.11	0.32	-1.13	0.09189776	1037
FBgn0029506	Tsp42Ee	182204.58	134755.78	72510.47	72818.58	158480.18	72664.53	0.21	0.00	-1.12	0.01808342	1743
FBgn0033005	CG3107	5272.82	3910.57	1770.37	2441.85	4591.70	2106.11	0.21	0.23	-1.12	0.07768769	1110
FBgn0087013	Karybeta3	50817.89	39823.35	20906.14	20720.16	45320.62	20813.15	0.17	0.01	-1.12	0.01554685	1808
FBgn0001189	hfw	5125.87	5753.59	2199.83	2816.58	5439.73	2508.20	0.08	0.17	-1.12	0.04420897	1354
FBgn0027552	CG10863	6927.45	5801.19	2768.05	3146.83	6364.32	2957.44	0.13	0.09	-1.11	0.03604439	1443
FBgn0025885	Inos	66529.91	55706.35	24569.23	32462.41	61118.13	28515.82	0.13	0.20	-1.10	0.02669666	1574
FBgn0028577	hfp	11232.95	7652.29	4173.02	4663.54	9442.62	4418.28	0.27	0.08	-1.10	0.05529385	1257
FBgn0036237	viaf	8997.47	7750.19	4488.33	3373.67	8373.83	3931.00	0.11	0.20	-1.09	0.04591319	1338
FBgn0004436	Ubc6	19627.59	13752.57	6964.06	8728.84	16690.08	7846.45	0.25	0.16	-1.09	0.05161556	1287
FBgn0024732	Drep1	6189.23	5168.89	2288.51	3064.55	5679.06	2676.53	0.13	0.21	-1.09	0.06283802	1202
FBgn0024734	PRL-1	24932.81	27242.88	11752.93	12896.45	26087.84	12324.69	0.06	0.07	-1.08	0.01573786	1803
FBgn0034158	RalGPS	7234.08	10071.92	3233.64	4977.11	8653.00	4105.37	0.23	0.30	-1.08	0.09884564	1005
FBgn0259170	alpha-Man-Ia	5844.42	6489.18	2378.83	3480.42	6166.80	2929.63	0.07	0.27	-1.07	0.07355353	1133
FBgn0033755	ClC-b	8328.68	5600.90	3340.38	3279.15	6964.79	3309.77	0.28	0.01	-1.07	0.07011937	1154
FBgn0086768	Pcmt	6930.92	5112.31	3155.63	2588.63	6021.61	2872.13	0.21	0.14	-1.07	0.0702867	1153
FBgn0024248	chico	8729.03	6279.01	3975.12	3201.32	7504.02	3588.22	0.23	0.15	-1.06	0.0702867	1153
FBgn0028671	Vha100-1	19862.47	15037.83	7676.81	9013.51	17450.15	8345.16	0.20	0.11	-1.06	0.04090959	1388
FBgn0013681	ND3	4459.39	5225.47	2576.73	2081.58	4842.43	2329.15	0.11	0.15	-1.06	0.06625945	1179
FBgn0034638	CG10433	13069.24	8907.02	5865.38	4828.11	10988.13	5346.74	0.27	0.14	-1.04	0.07798464	1108
FBgn0027549	Nulp1	8484.88	7532.84	3681.16	4160.93	8008.86	3921.05	0.08	0.09	-1.03	0.04363194	1360
FBgn0003209	raw	11059.39	9164.79	4904.65	5002.68	10112.09	4953.67	0.13	0.01	-1.03	0.04075128	1390
FBgn0052177	Ndfip	4064.83	5538.93	2321.35	2391.81	4801.88	2356.58	0.22	0.02	-1.03	0.08682082	1061
FBgn0044452	Atg2	6763.15	4987.46	2607.93	3182.41	5875.30	2895.17	0.21	0.14	-1.02	0.09101595	1041
FBgn0028541	TM9SF4	12341.44	9204.31	4912.86	5739.91	10772.87	5326.39	0.21	0.11	-1.02	0.06520019	1186
FBgn0028471	Nab2	3384.47	3421.08	1505.14	1863.64	3402.77	1684.39	0.01	0.15	-1.01	0.09726226	1012
FBgn0039240	CG3744	4661.88	3575.56	2076.65	2013.75	4118.72	2045.20	0.19	0.02	-1.01	0.09511552	1022
FBgn0085437	CG34408	4740.57	4776.40	2332.85	2394.04	4758.48	2363.44	0.01	0.02	-1.01	0.06020308	1220
FBgn0039737	CG7920	37723.19	28357.49	15792.92	17090.74	33040.34	16441.83	0.20	0.06	-1.01	0.04676144	1330
FBgn0025381	rush	4152.77	5473.36	10626.33	8677.69	4813.07	9652.01	0.19	0.14	1.00	0.07501787	1125
FBgn0039056	CenB1A	8125.03	6406.55	11511.52	18358.37	7265.79	14934.94	0.17	0.32	1.04	0.09633972	1016
FBgn0087007	bbg	3004.94	2883.98	6829.39	5341.83	2944.46	6085.61	0.03	0.17	1.05	0.05741931	1241
FBgn0027287	Gmap	3972.26	3898.90	8359.17	8085.02	3935.58	8222.10	0.01	0.02	1.06	0.02789974	1554
FBgn0036007	path	24909.67	22809.58	46964.91	52787.83	23859.62	49876.37	0.06	0.08	1.06	0.01679647	1775
FBgn0261261	plx	3142.64	2017.26	5619.86	5266.22	2579.95	5443.04	0.31	0.05	1.08	0.09034229	1044
FBgn0032587	CG5953	7266.48	9751.28	13859.14	22166.82	8508.88	18012.98	0.21	0.33	1.08	0.08298526	1081
FBgn0259176	bun	15563.91	18226.29	25704.04	46014.91	16895.10	35859.48	0.11	0.40	1.09	0.08828843	1054
FBgn0032681	CG10283	3397.19	3478.56	6357.24	8337.44	3437.88	7347.34	0.02	0.19	1.10	0.0411044	1386
FBgn0039776	PH4alphaEFB	10687.97	7730.43	22784.90	16597.04	9209.20	19690.97	0.23	0.22	1.10	0.05380422	1269
FBgn0260462	CtsF	14074.75	12603.83	20792.82	36328.67	13339.29	28560.75	0.08	0.38	1.10	0.07445522	1128
FBgn0046114	Gclm	2657.82	2132.22	5000.72	5263.99	2395.02	5132.36	0.16	0.04	1.10	0.04502005	1347
FBgn0034534	maf-S	1599.09	1829.54	4440.71	2942.23	1714.32	3691.47	0.10	0.29	1.11	0.09615496	1017
FBgn0052675	Tango5	5118.93	3671.66	10237.11	8709.94	4395.30	9473.53	0.23	0.11	1.11	0.04610372	1336
FBgn0005695	gcl	2152.17	1593.33	4716.61	3370.33	1872.75	4043.47	0.21	0.24	1.11	0.09296668	1032
FBgn0030797	CG13004	2976.02	2556.15	7647.25	4433.36	2766.08	6040.30	0.11	0.38	1.13	0.09504654	1022
FBgn0004654	Pgd	3262.97	3450.72	9164.71	5536.42	3356.84	7350.56	0.04	0.35	1.13	0.07159244	1145
FBgn0001233	Hsp83	361062.87	476418.93	911462.54	924971.76	418740.90	918217.15	0.19	0.01	1.13	0.01449165	1839
FBgn0039637	Ctl2	2844.11	2240.90	5138.67	6063.49	2542.50	5601.08	0.17	0.12	1.14	0.04036548	1394
FBgn0030850	stas	2577.98	2614.53	6418.00	5056.06	2596.26	5737.03	0.01	0.17	1.14	0.03270143	1485
FBgn0032223	GATAd	2278.29	2511.25	4260.06	6384.84	2394.77	5322.45	0.07	0.28	1.15	0.05788996	1237
FBgn0262519	Mi-2	4288.15	5625.15	8443.75	13624.78	4956.65	11034.26	0.19	0.33	1.15	0.06362115	1196
FBgn0262732	mbf1	3239.83	3659.09	7978.16	7417.85	3449.46	7698.01	0.09	0.05	1.16	0.01742658	1759
FBgn0028331	l(1)G0289	9923.14	12655.02	29125.72	21286.15	11289.08	25205.93	0.17	0.22	1.16	0.02762085	1559
FBgn0086676	spin	8806.55	9621.95	17779.25	23431.11	9214.25	20605.18	0.06	0.19	1.16	0.01728977	1762
FBgn0263773	fok	4995.12	5209.31	14603.09	8258.49	5102.22	11430.79	0.03	0.39	1.16	0.06427634	1192
FBgn0053526	PNUTS	3488.60	3740.82	5545.96	10681.44	3614.71	8113.70	0.05	0.45	1.17	0.09403504	1027
FBgn0250869	CG42240	7428.47	11903.27	18882.86	24599.77	9665.87	21741.32	0.33	0.19	1.17	0.04854433	1314
FBgn0030318	rho-4	2144.07	1381.36	3865.91	4074.20	1762.72	3970.06	0.31	0.04	1.17	0.06873783	1163
FBgn0025631	moody	1499.58	1571.77	3127.71	3804.00	1535.68	3465.85	0.03	0.14	1.17	0.04118057	1385
FBgn0259984	kuz	1707.85	1724.46	3767.38	4008.60	1716.16	3887.99	0.01	0.04	1.18	0.02753745	1560
FBgn0263120	Acsl	8126.19	6893.35	18886.14	15222.66	7509.77	17054.40	0.12	0.15	1.18	0.01434128	1843
FBgn0030314	CG11696	999.72	1023.00	2727.82	1871.42	1011.36	2299.62	0.02	0.26	1.19	0.08969884	1047
FBgn0005278	Sam-S	33887.47	48006.45	96046.72	90354.11	40946.96	93200.41	0.24	0.04	1.19	0.01523135	1817
FBgn0039341	CG5112	5556.31	3263.00	12463.21	7624.67	4409.66	10043.94	0.37	0.34	1.19	0.09571102	1019
FBgn0011204	cue	2995.69	2456.46	5739.75	6879.66	2726.07	6309.70	0.14	0.13	1.21	0.02180702	1661
FBgn0036337	Adk2	2263.25	2165.45	5195.33	5058.28	2214.35	5126.81	0.03	0.02	1.21	0.01542699	1812
FBgn0263106	DnaJ-1	13841.02	15920.72	40440.16	28811.86	14880.87	34626.01	0.10	0.24	1.22	0.01454985	1837
FBgn0030503	Tango2	834.26	814.63	1835.24	2008.19	824.44	1921.72	0.02	0.06	1.22	0.06110836	1214
FBgn0263598	Vha68-2	12836.67	13035.84	32540.00	28012.36	12936.26	30276.18	0.01	0.11	1.23	0.00456396	2341
FBgn0036398	upSET	3113.71	3995.90	5481.09	11229.63	3554.80	8355.36	0.18	0.49	1.23	0.09093594	1041
FBgn0031285	CG3662	30050.58	27074.92	60487.39	73777.08	28562.75	67132.24	0.07	0.14	1.23	0.00515549	2288
FBgn0031450	Hrs	1713.64	2351.37	4309.33	5266.22	2032.51	4787.77	0.22	0.14	1.24	0.03474019	1459
FBgn0041342	Pcyt1	9320.30	9948.88	21937.49	23461.13	9634.59	22699.31	0.05	0.05	1.24	0.00380142	2420
FBgn0033717	CG8839	17706.83	13178.65	24515.04	48385.60	15442.74	36450.32	0.21	0.46	1.24	0.06455133	1190
FBgn0041180	Tep4	4424.68	2319.94	6519.00	9437.16	3372.31	7978.08	0.44	0.26	1.24	0.08532437	1069
FBgn0265523	Smr	3688.78	3702.20	5638.75	11856.77	3695.49	8747.76	0.00	0.50	1.24	0.08189099	1087
FBgn0010504	kermit	812.27	927.80	1735.88	2394.04	870.03	2064.96	0.09	0.23	1.25	0.07270329	1138
FBgn0001225	Hsp26	102438.80	113378.76	275859.23	239735.22	107908.78	257797.22	0.07	0.10	1.26	0.00272189	2565
FBgn0010328	woc	2304.91	2362.15	4321.64	6844.08	2333.53	5582.86	0.02	0.32	1.26	0.03711612	1430
FBgn0023407	B4	2920.48	3812.67	5775.88	10400.11	3366.57	8087.99	0.19	0.40	1.26	0.05736384	1241
FBgn0001248	Idh	5589.86	5393.43	15341.30	11067.29	5491.65	13204.29	0.03	0.23	1.27	0.01149899	1939
FBgn0259745	wech	1322.54	1666.08	3127.71	4068.64	1494.31	3598.18	0.16	0.18	1.27	0.03539559	1451
FBgn0036892	Lon	1476.44	1504.41	2836.21	4369.98	1490.42	3603.09	0.01	0.30	1.27	0.04439636	1353
FBgn0031011	CG8034	1521.56	2627.11	5249.53	4865.91	2074.34	5057.72	0.38	0.05	1.29	0.04720773	1326
FBgn0036279	Ncc69	5351.51	2394.48	7722.79	11180.70	3872.99	9451.75	0.54	0.26	1.29	0.09832018	1007
FBgn0043841	vir-1	4641.06	2453.76	10347.14	6993.08	3547.41	8670.11	0.44	0.27	1.29	0.06804851	1167
FBgn0028978	trbl	2713.36	3686.93	7753.17	8009.41	3200.14	7881.29	0.22	0.02	1.30	0.01136077	1945
FBgn0010620	CG10939	3168.09	2807.64	10163.21	4569.02	2987.86	7366.12	0.09	0.54	1.30	0.08086524	1092
FBgn0035763	mrva	12116.96	11822.43	40375.29	18733.10	11969.70	29554.20	0.02	0.52	1.30	0.05315788	1274
FBgn0015229	glec	15956.16	19646.27	25685.98	62487.41	17801.22	44086.69	0.15	0.59	1.31	0.07816343	1107
FBgn0036772	CG5290	1014.76	1117.31	3241.85	2044.88	1066.03	2643.37	0.07	0.32	1.31	0.05709259	1243
FBgn0266019	rudhira	7205.15	8557.63	10770.03	28401.55	7881.39	19585.79	0.12	0.64	1.31	0.09917916	1004
FBgn0036514	CG12301	510.27	661.94	1703.86	1215.37	586.11	1459.61	0.18	0.24	1.32	0.0988775	1005
FBgn0011300	babo	2080.43	2016.36	3684.44	6568.32	2048.40	5126.38	0.02	0.40	1.32	0.0428948	1368
FBgn0001316	klar	5532.01	8616.91	12069.07	23346.60	7074.46	17707.83	0.31	0.45	1.32	0.05765369	1239
FBgn0015737	Hmu	3390.25	4247.38	11169.10	7999.40	3818.82	9584.25	0.16	0.23	1.33	0.01306642	1884
FBgn0026084	cib	12919.98	7293.93	33018.73	17781.27	10106.95	25400.00	0.39	0.42	1.33	0.06201555	1207
FBgn0001104	Galphai	3479.35	4742.27	9226.29	11444.24	4110.81	10335.26	0.22	0.15	1.33	0.01070889	1970
FBgn0004646	ogre	5514.65	7372.97	17377.72	15234.89	6443.81	16306.30	0.20	0.09	1.34	0.00541564	2266
FBgn0023395	Chd3	442.01	468.84	1087.18	1219.81	455.42	1153.50	0.04	0.08	1.34	0.08591267	1066
FBgn0267336	Glut4EF	3853.08	5582.94	9509.58	14414.27	4718.01	11961.93	0.26	0.29	1.34	0.02288903	1640
FBgn0011592	fra	1844.39	881.09	3002.90	3963.01	1362.74	3482.95	0.50	0.19	1.35	0.08839906	1054
FBgn0051755	SoYb	1110.80	1633.75	2285.22	4739.15	1372.27	3512.19	0.27	0.49	1.36	0.09614936	1017
FBgn0003074	Pgi	11592.81	10596.45	17933.63	39004.04	11094.63	28468.83	0.06	0.52	1.36	0.04265986	1370
FBgn0027611	LManII	3503.64	2603.76	5013.04	10662.53	3053.70	7837.79	0.21	0.51	1.36	0.06283802	1202
FBgn0034117	CG7997	1535.45	2654.95	5656.81	5158.36	2095.20	5407.58	0.38	0.07	1.37	0.02998531	1523
FBgn0027599	CG2790	706.98	741.88	1615.18	2131.62	724.43	1873.40	0.03	0.19	1.37	0.04212826	1375
FBgn0005612	Sox14	3070.90	2535.50	10175.53	4331.06	2803.20	7253.29	0.14	0.57	1.37	0.07303265	1136
FBgn0039600	Prp39	1938.11	2374.73	4576.19	6632.81	2156.42	5604.50	0.14	0.26	1.38	0.01560963	1807
FBgn0022774	Oat	9533.20	12242.77	36724.52	20087.46	10887.98	28405.99	0.18	0.41	1.38	0.02228353	1652
FBgn0013435	Cdc2rk	535.73	404.17	1249.77	1208.69	469.95	1229.23	0.20	0.02	1.39	0.07634712	1117
FBgn0030529	Clic	6996.88	9329.15	16283.96	26623.53	8163.01	21453.75	0.20	0.34	1.39	0.01449165	1839
FBgn0004647	N	2071.18	3310.60	6167.56	7983.83	2690.89	7075.70	0.33	0.18	1.39	0.01979296	1703
FBgn0027561	CG18659	4435.10	4578.80	7958.46	15798.65	4506.95	11878.55	0.02	0.47	1.40	0.02924446	1534
FBgn0026620	tacc	8484.88	7499.61	11000.77	31195.89	7992.24	21098.33	0.09	0.68	1.40	0.08221631	1085
FBgn0033101	CG9436	523.00	656.55	1338.45	1781.35	589.78	1559.90	0.16	0.20	1.40	0.05788996	1237
FBgn0000964	tj	6545.61	7313.69	15907.06	20743.52	6929.65	18325.29	0.08	0.19	1.40	0.00239892	2620
FBgn0004133	blow	2269.04	1862.78	4526.93	6413.75	2065.91	5470.34	0.14	0.24	1.40	0.0121153	1917
FBgn0032666	CG5758	3239.83	3093.25	4886.58	11886.80	3166.54	8386.69	0.03	0.59	1.41	0.06317799	1199
FBgn0051793	CG31793	830.79	679.01	1556.88	2446.30	754.90	2001.59	0.14	0.31	1.41	0.05498921	1260
FBgn0265137	Spn42Da	1147.83	1265.50	2070.09	4349.97	1206.66	3210.03	0.07	0.50	1.41	0.06700062	1174
FBgn0039467	CG14253	6632.40	6229.61	8485.63	25730.63	6431.00	17108.13	0.04	0.71	1.41	0.09332413	1030
FBgn0024329	Mekk1	2521.28	1834.04	4622.18	6978.63	2177.66	5800.40	0.22	0.29	1.41	0.01926323	1715
FBgn0005642	wdn	2130.19	2954.04	4411.97	9135.82	2542.11	6773.89	0.23	0.49	1.41	0.05103512	1292
FBgn0011785	BRWD3	1983.24	1638.24	4027.68	5729.90	1810.74	4878.79	0.13	0.25	1.43	0.0116388	1934
FBgn0036144	GlcAT-P	1131.63	895.46	3349.42	2112.71	1013.54	2731.07	0.16	0.32	1.43	0.03614628	1442
FBgn0261446	CG13377	2721.46	2256.17	5000.72	8421.95	2488.81	6711.33	0.13	0.36	1.43	0.01804282	1744
FBgn0040212	Gnpat	653.75	1501.72	2415.78	3399.25	1077.73	2907.51	0.56	0.24	1.43	0.0963452	1016
FBgn0031971	Sirup	11989.69	19378.62	36547.97	48143.19	15684.15	42345.58	0.33	0.19	1.43	0.00877299	2057
FBgn0030482	CG1673	1952.00	1925.65	5953.24	4537.89	1938.82	5245.56	0.01	0.19	1.44	0.00541908	2266
FBgn0036240	CG6928	9761.15	7765.46	15185.28	32333.42	8763.30	23759.35	0.16	0.51	1.44	0.03027681	1519
FBgn0023477	Taldo	6196.18	4340.79	14896.24	13700.39	5268.48	14298.32	0.25	0.06	1.44	0.00337842	2471
FBgn0041629	Hexo2	1218.41	1634.64	4916.97	2848.83	1426.53	3882.90	0.21	0.38	1.44	0.03396613	1469
FBgn0039507	mrt	798.39	945.76	2467.52	2300.63	872.07	2384.08	0.12	0.05	1.45	0.01424668	1846
FBgn0265413	CG44325	1395.44	1049.94	2387.04	4298.82	1222.69	3342.93	0.20	0.40	1.45	0.04212826	1375
FBgn0037236	Skp2	1891.83	2010.07	6155.24	4569.02	1950.95	5362.13	0.04	0.21	1.46	0.00521087	2283
FBgn0266696	Svil	899.05	1004.14	2717.14	2520.80	951.60	2618.97	0.08	0.05	1.46	0.00991974	2003
FBgn0033458	Lime	1018.23	2385.50	5251.99	4136.47	1701.87	4694.23	0.57	0.17	1.46	0.06247166	1204
FBgn0036764	CG5535	2918.16	3480.36	9755.92	7918.23	3199.26	8837.08	0.12	0.15	1.47	0.00222786	2652
FBgn0003870	ttk	2078.12	3379.76	4204.22	10970.55	2728.94	7587.38	0.34	0.63	1.48	0.0821634	1085
FBgn0027564	CG3149	808.80	703.26	1322.03	2883.30	756.03	2102.66	0.10	0.53	1.48	0.08278926	1082
FBgn0014037	Su(Tpl)	2863.78	1913.07	4793.80	8490.89	2388.43	6642.34	0.28	0.39	1.48	0.02687149	1571
FBgn0039809	CG15547	682.68	549.67	2207.22	1267.63	616.18	1737.42	0.15	0.38	1.50	0.05883781	1230
FBgn0062978	CG31808	7750.14	8385.19	12647.15	32977.24	8067.66	22812.19	0.06	0.63	1.50	0.04212826	1375
FBgn0014133	bif	2941.30	2170.84	7281.02	7201.02	2556.07	7241.02	0.21	0.01	1.50	0.00245723	2610
FBgn0003447	sn	696.56	859.54	2189.97	2223.91	778.05	2206.94	0.15	0.01	1.50	0.01306642	1884
FBgn0035762	Rint1	1218.41	760.74	3481.62	2150.52	989.57	2816.07	0.33	0.33	1.51	0.04093329	1388
FBgn0261113	Xrp1	24485.02	29161.34	46590.47	106186.12	26823.18	76388.30	0.12	0.55	1.51	0.02286224	1641
FBgn0038803	CG5191	886.32	702.36	2407.57	2128.28	794.34	2267.93	0.16	0.09	1.51	0.01343358	1872
FBgn0034742	CG4294	1194.11	1573.57	2574.26	5365.18	1383.84	3969.72	0.19	0.50	1.52	0.04166482	1380
FBgn0032688	CG15160	902.52	477.82	1560.16	2404.05	690.17	1982.10	0.44	0.30	1.52	0.06999622	1155
FBgn0023001	melt	962.69	788.58	2176.83	2856.61	875.64	2516.72	0.14	0.19	1.52	0.01332834	1875
FBgn0053126	NLaz	1898.77	1545.73	2754.91	7160.99	1722.25	4957.95	0.14	0.63	1.53	0.06186623	1209
FBgn0036147	Plod	2168.37	6154.17	15721.48	8469.76	4161.27	12095.62	0.68	0.42	1.54	0.08081588	1093
FBgn0036770	Prestin	2049.19	1969.66	5678.16	6085.73	2009.42	5881.94	0.03	0.05	1.55	7.39E-04	3131
FBgn0029895	CG14441	357.54	627.81	1846.74	1049.69	492.67	1448.21	0.39	0.39	1.56	0.09189776	1037
FBgn0030607	dob	775.25	496.68	2158.77	1582.31	635.96	1870.54	0.31	0.22	1.56	0.03604439	1443
FBgn0041627	Ku80	505.64	467.94	1147.13	1733.54	486.79	1440.33	0.05	0.29	1.57	0.03839349	1416
FBgn0016076	vri	11139.23	14187.28	20289.47	54916.11	12663.25	37602.79	0.17	0.65	1.57	0.03582298	1446
FBgn0004870	bab1	2101.26	2291.20	3520.21	9536.12	2196.23	6528.17	0.06	0.65	1.57	0.04833369	1316
FBgn0039241	CG11089	2064.23	1736.14	6450.85	4929.30	1900.19	5690.07	0.12	0.19	1.58	0.00195886	2708
FBgn0028670	Vha100-2	8340.25	13996.87	31752.53	35258.97	11168.56	33505.75	0.36	0.07	1.58	0.00240259	2619
FBgn0027106	Inx7	1263.53	571.23	2860.84	2655.35	917.38	2758.09	0.53	0.05	1.59	0.04264748	1370
FBgn0023506	Es2	609.78	802.95	2660.48	1601.21	706.37	2130.85	0.19	0.35	1.59	0.02856754	1544
FBgn0011666	msi	1913.81	2479.81	3695.94	9631.75	2196.81	6663.84	0.18	0.63	1.60	0.04205039	1376
FBgn0032916	CG9257	266.13	297.29	843.31	868.44	281.71	855.87	0.08	0.02	1.60	0.05907479	1229
FBgn0039588	mIF2	216.37	264.06	702.89	759.47	240.22	731.18	0.14	0.05	1.61	0.08543274	1068
FBgn0030748	Traf-like	481.35	488.60	1189.83	1772.46	484.97	1481.14	0.01	0.28	1.61	0.02840918	1547
FBgn0037327	PEK	2125.56	2046.00	5681.44	7068.70	2085.78	6375.07	0.03	0.15	1.61	6.59E-04	3181
FBgn0003888	betaTub60D	8958.13	13600.78	27935.89	41137.88	11279.46	34536.88	0.29	0.27	1.61	0.00260907	2584
FBgn0037913	fabp	3682.99	3008.82	15649.22	4938.19	3345.91	10293.71	0.14	0.74	1.62	0.0550989	1259
FBgn0037960	mthl5	445.48	324.23	1143.84	1227.60	384.86	1185.72	0.22	0.05	1.62	0.03535162	1452
FBgn0027108	Inx2	6692.56	4399.17	19825.52	14596.63	5545.87	17211.08	0.29	0.21	1.63	0.00193327	2714
FBgn0033134	Tsp42El	4281.20	4206.96	7607.83	18860.98	4244.08	13234.40	0.01	0.60	1.64	0.01979296	1703
FBgn0026598	Apc2	391.09	539.79	1140.56	1775.79	465.44	1458.18	0.23	0.31	1.65	0.03705495	1431
FBgn0043806	CG32032	425.81	557.76	1034.63	2054.89	491.78	1544.76	0.19	0.47	1.65	0.0548395	1261
FBgn0010651	MFS14	990.46	2814.82	5435.92	6595.00	1902.64	6015.46	0.68	0.14	1.66	0.04205039	1376
FBgn0037837	CG14693	535.73	640.39	1169.30	2591.97	588.06	1880.63	0.13	0.53	1.68	0.04763294	1322
FBgn0017558	Pdk	6542.14	8540.57	17529.63	30830.06	7541.36	24179.84	0.19	0.39	1.68	0.0026021	2585
FBgn0034142	CG8306	1618.76	2388.20	4010.43	8865.62	2003.48	6438.02	0.27	0.53	1.68	0.02010822	1697
FBgn0002542	lds	777.56	1019.41	1988.79	3788.43	898.48	2888.61	0.19	0.44	1.68	0.01932493	1714
FBgn0032022	CG14275	6152.21	1806.19	11480.31	14230.80	3979.20	12855.55	0.77	0.15	1.69	0.04795459	1319
FBgn0033875	CG6357	9602.63	6464.93	21204.21	30828.95	8033.78	26016.58	0.28	0.26	1.70	0.00118069	2928
FBgn0032817	CG10631	413.08	639.49	1013.28	2400.71	526.28	1707.00	0.30	0.57	1.70	0.07063715	1151
FBgn0011236	ken	1702.07	4630.89	7234.21	13325.67	3166.48	10279.94	0.65	0.42	1.70	0.04212826	1375
FBgn0034500	CG11200	1977.45	1433.46	6909.87	4184.29	1705.46	5547.08	0.23	0.35	1.70	0.0049257	2308
FBgn0027596	Kank	918.72	910.73	2529.10	3433.72	914.73	2981.41	0.01	0.21	1.70	0.00254531	2594
FBgn0030749	AnxB11	1512.31	1481.06	3694.29	6109.08	1496.68	4901.69	0.01	0.35	1.71	0.00299365	2524
FBgn0259481	Mob2	6620.82	7375.66	12650.43	33226.32	6998.24	22938.38	0.08	0.63	1.71	0.01544852	1811
FBgn0034975	enok	727.80	803.85	1636.53	3405.92	765.83	2521.22	0.07	0.50	1.72	0.02260468	1646
FBgn0037232	Suv3	457.05	449.98	1532.24	1456.66	453.51	1494.45	0.01	0.04	1.72	0.00814036	2089
FBgn0052666	Drak	1758.76	1767.57	2940.49	8698.82	1763.17	5819.66	0.00	0.70	1.72	0.03549066	1450
FBgn0001226	Hsp27	23003.95	28050.32	116158.82	52920.15	25527.14	84539.48	0.14	0.53	1.73	0.00523373	2281
FBgn0000635	Fas2	17212.75	20530.06	33974.53	91317.06	18871.41	62645.79	0.12	0.65	1.73	0.0143371	1844
FBgn0038966	pinta	968.48	1186.46	2427.28	4749.16	1077.47	3588.22	0.14	0.46	1.74	0.01153558	1938
FBgn0002609	E(spl)m3-HLH	2481.94	3306.11	9443.07	9890.84	2894.03	9666.95	0.20	0.03	1.74	1.50E-04	3825
FBgn0086365	Orct2	2861.46	1341.85	4367.63	9689.57	2101.65	7028.60	0.51	0.54	1.74	0.03262712	1486
FBgn0015872	Drip	2576.82	2223.84	5713.47	10375.65	2400.33	8044.56	0.10	0.41	1.74	0.00282457	2549
FBgn0262169	magu	3479.35	4551.86	6999.37	20038.54	4015.60	13518.95	0.19	0.68	1.75	0.0230276	1638
FBgn0263995	cpo	3402.98	2587.59	5265.95	14914.65	2995.28	10090.30	0.19	0.68	1.75	0.02436364	1613
FBgn0035497	CG14995	2119.77	1243.95	4049.85	7305.54	1681.86	5677.69	0.37	0.41	1.76	0.01037979	1984
FBgn0085376	CG34347	1636.11	3925.84	6404.04	12387.18	2780.98	9395.61	0.58	0.45	1.76	0.02701254	1568
FBgn0261393	alpha-Est5	181.66	342.20	958.27	813.95	261.93	886.11	0.43	0.12	1.76	0.0694513	1158
FBgn0263240	Coop	1036.75	681.70	2378.83	3430.38	859.22	2904.61	0.29	0.26	1.76	0.00687464	2163
FBgn0015801	Reg-5	1228.82	2171.74	9005.41	2498.56	1700.28	5751.98	0.39	0.80	1.76	0.07032774	1153
FBgn0031374	Wdr62	2697.16	2298.38	2924.07	13996.17	2497.77	8460.12	0.11	0.93	1.76	0.08519939	1070
FBgn0031762	CG9098	1240.39	686.19	1840.17	4694.67	963.29	3267.42	0.41	0.62	1.76	0.04697809	1328
FBgn0000578	ena	2708.73	3288.15	6907.40	13446.87	2998.44	10177.14	0.14	0.45	1.76	0.00356736	2448
FBgn0050421	Usp15-31	3553.40	2641.48	6592.09	14435.40	3097.44	10513.74	0.21	0.53	1.76	0.00812053	2090
FBgn0027610	Dic1	1140.88	2063.96	6086.27	4801.42	1602.42	5443.84	0.41	0.17	1.76	0.00428354	2368
FBgn0038760	MED25	254.56	514.64	1112.64	1516.71	384.60	1314.67	0.48	0.22	1.77	0.0470275	1328
FBgn0028550	Atf3	8642.25	8162.44	15719.84	41755.01	8402.35	28737.43	0.04	0.64	1.77	0.01109794	1955
FBgn0039120	Nup98-96	1903.40	3085.17	5541.85	11545.43	2494.28	8543.64	0.34	0.50	1.78	0.01052723	1978
FBgn0261547	Exn	973.11	943.06	2155.48	4420.02	958.09	3287.75	0.02	0.49	1.78	0.01104146	1957
FBgn0051638	CG31638	816.90	1131.68	2142.35	4565.69	974.29	3354.02	0.23	0.51	1.78	0.01654535	1781
FBgn0027930	MP1	1070.30	1061.62	2912.57	4438.92	1065.96	3675.75	0.01	0.29	1.79	0.00168211	2774
FBgn0031681	Pgant5	3813.74	2561.54	4508.86	17557.77	3187.64	11033.31	0.28	0.84	1.79	0.05391661	1268
FBgn0261556	CG42674	837.73	1151.44	2951.99	3940.77	994.58	3446.38	0.22	0.20	1.79	0.00193666	2713
FBgn0030870	CG6398	968.48	2151.08	5116.50	5724.34	1559.78	5420.42	0.54	0.08	1.80	0.00867984	2061
FBgn0262582	cic	2162.59	3131.87	5124.71	13321.22	2647.23	9222.97	0.26	0.63	1.80	0.01663142	1779
FBgn0267002	unc-104	1251.96	1415.49	2738.49	6620.58	1333.73	4679.53	0.09	0.59	1.81	0.01375761	1861
FBgn0263776	CG43693	11621.73	14579.77	51380.99	40545.21	13100.75	45963.10	0.16	0.17	1.81	2.58E-05	4588
FBgn0020445	E23	1089.97	835.29	2237.60	4525.66	962.63	3381.63	0.19	0.48	1.81	0.01093743	1961
FBgn0031745	rau	981.21	2277.72	6147.03	5315.14	1629.47	5731.09	0.56	0.10	1.81	0.00961728	2017
FBgn0002733	E(spl)mbeta-HLH	1587.52	3635.74	6904.94	11499.84	2611.63	9202.39	0.55	0.35	1.82	0.01251012	1903
FBgn0038149	GILT1	1332.96	2813.03	10398.87	4238.77	2072.99	7318.82	0.50	0.60	1.82	0.02883426	1540
FBgn0003495	spz	328.61	304.47	1541.27	701.64	316.54	1121.46	0.05	0.53	1.82	0.05268751	1278
FBgn0035499	Chd64	8815.81	13634.01	36304.09	43298.41	11224.91	39801.25	0.30	0.12	1.83	1.33E-04	3878
FBgn0001970	Pgant35A	2012.17	1070.60	3396.22	7539.05	1541.38	5467.64	0.43	0.54	1.83	0.01931544	1714
FBgn0030218	CG1628	767.15	953.84	3871.66	2263.94	860.49	3067.80	0.15	0.37	1.83	0.00449058	2348
FBgn0030608	Lsd-2	10613.92	10292.87	40670.08	34183.71	10453.39	37426.90	0.02	0.12	1.84	2.75E-06	5561
FBgn0020415	Idgf2	2111.68	1180.18	2159.59	9661.77	1645.93	5910.68	0.40	0.90	1.84	0.07945111	1100
FBgn0031107	HERC2	859.71	1072.40	1912.43	5036.04	966.06	3474.24	0.16	0.64	1.85	0.02252718	1647
FBgn0004852	Ac76E	2995.69	3095.94	6413.90	15492.87	3045.82	10953.38	0.02	0.59	1.85	0.00613139	2212
FBgn0034647	pirk	1582.89	3381.56	5411.29	12478.36	2482.22	8944.82	0.51	0.56	1.85	0.02052193	1688
FBgn0001224	Hsp23	21698.76	23881.98	116448.68	49141.73	22790.37	82795.20	0.07	0.57	1.86	0.00307297	2512
FBgn0037207	Mes2	586.64	865.82	3498.04	1785.80	726.23	2641.92	0.27	0.46	1.86	0.01251012	1903
FBgn0029824	CG3726	1065.67	846.06	3187.65	3771.75	955.87	3479.70	0.16	0.12	1.86	4.15E-04	3382
FBgn0000524	dx	539.20	711.34	1657.05	2909.99	625.27	2283.52	0.19	0.39	1.87	0.00799443	2097
FBgn0030484	GstT4	1279.73	1089.46	5683.91	2977.81	1184.60	4330.86	0.11	0.44	1.87	0.00339462	2469
FBgn0030506	DNAlig4	197.86	327.83	772.69	1151.99	262.84	962.34	0.35	0.28	1.87	0.04212826	1375
FBgn0263706	CG43658	17016.05	20310.91	31967.67	104688.31	18663.48	68327.99	0.12	0.75	1.87	0.01544852	1811
FBgn0039045	Ctns	1207.99	867.62	4238.71	3380.34	1037.81	3809.52	0.23	0.16	1.88	6.61E-04	3180
FBgn0035968	Slc45-1	6078.15	5199.43	11340.72	30072.82	5638.79	20706.77	0.11	0.64	1.88	0.00702657	2153
FBgn0003390	shf	10382.50	9045.33	14348.54	57138.91	9713.92	35743.72	0.10	0.85	1.88	0.0294489	1531
FBgn0002592	E(spl)m2-BFM	382.99	575.72	1757.23	1775.79	479.36	1766.51	0.28	0.01	1.88	0.0049195	2308
FBgn0029896	CG3168	10918.23	6018.55	19794.32	42701.29	8468.39	31247.80	0.41	0.52	1.88	0.00596115	2225
FBgn0032123	Oatp30B	1183.70	478.72	1308.07	4831.44	831.21	3069.76	0.60	0.81	1.88	0.09150294	1039
FBgn0034931	CG2812	505.64	366.45	1251.41	1969.27	436.05	1610.34	0.23	0.32	1.88	0.01104146	1957
FBgn0035755	CG14830	340.18	158.97	1147.95	704.98	249.58	926.46	0.51	0.34	1.89	0.06956781	1158
FBgn0024315	Picot	1044.85	638.59	5025.36	1232.05	841.72	3128.70	0.34	0.86	1.89	0.07136112	1147
FBgn0038017	CG4115	430.43	154.48	1177.51	999.65	292.46	1088.58	0.67	0.12	1.90	0.07032774	1153
FBgn0259878	Fs	2528.22	5873.94	9698.45	21673.11	4201.08	15685.78	0.56	0.54	1.90	0.01542699	1812
FBgn0016075	vkg	3480.50	15755.46	40105.96	31790.79	9617.98	35948.37	0.90	0.16	1.90	0.0393347	1405
FBgn0067102	GlcT	1431.31	1131.68	5546.78	4067.53	1281.49	4807.15	0.17	0.22	1.91	2.67E-04	3574
FBgn0020414	Idgf3	5000.91	2566.03	7102.01	21321.73	3783.47	14211.87	0.46	0.71	1.91	0.02324264	1634
FBgn0003866	tsh	3268.76	2922.60	3843.74	19459.21	3095.68	11651.47	0.08	0.95	1.91	0.05488409	1261
FBgn0003366	sev	519.53	744.57	1662.80	3130.15	632.05	2396.48	0.25	0.43	1.92	0.00867984	2061
FBgn0034186	CG8950	217.53	374.53	1062.55	1200.91	296.03	1131.73	0.38	0.09	1.93	0.01924642	1716
FBgn0024238	Fim	3570.76	4751.25	13954.40	18028.12	4161.00	15991.26	0.20	0.18	1.94	2.36E-05	4628
FBgn0011674	insc	304.31	1279.87	2704.00	3399.25	792.09	3051.62	0.87	0.16	1.95	0.05718182	1243
FBgn0033519	CG11825	848.14	695.17	3514.46	2446.30	771.66	2980.38	0.14	0.25	1.95	7.68E-04	3115
FBgn0000299	Col4a1	4945.37	24280.76	78973.64	34570.67	14613.06	56772.16	0.94	0.55	1.96	0.0591856	1228
FBgn0024179	wit	189.76	288.31	1047.77	815.06	239.03	931.42	0.29	0.18	1.96	0.02288903	1640
FBgn0050089	CG30089	857.40	523.63	1687.44	3697.25	690.51	2692.34	0.34	0.53	1.96	0.01387016	1858
FBgn0266418	wake	1394.28	561.35	2491.33	5136.12	977.82	3813.72	0.60	0.49	1.96	0.02288903	1640
FBgn0037615	CG11760	432.75	320.64	997.68	1944.81	376.70	1471.24	0.21	0.46	1.97	0.01711285	1767
FBgn0037240	Cont	2702.94	826.30	4117.18	9700.69	1764.62	6908.94	0.75	0.57	1.97	0.03866155	1413
FBgn0034828	CG13545	2818.65	1667.88	6799.83	10959.43	2243.26	8879.63	0.36	0.33	1.98	9.00E-04	3046
FBgn0038682	CG5835	268.44	877.50	1484.62	3062.32	572.97	2273.47	0.75	0.49	1.99	0.05603156	1252
FBgn0003996	w	31648.51	34022.16	141524.55	118980.27	32835.34	130252.41	0.05	0.12	1.99	1.75E-07	6757
FBgn0033015	d4	1785.38	2238.21	4443.99	11663.29	2011.79	8053.64	0.16	0.63	2.00	0.0053479	2272
FBgn0014343	mirr	9182.60	9832.12	21774.08	55184.09	9507.36	38479.09	0.05	0.61	2.02	0.00182069	2740
FBgn0010383	Cyp18a1	998.56	635.89	5593.58	1097.50	817.23	3345.54	0.31	0.95	2.03	0.06617286	1179
FBgn0037213	CG12581	188.60	579.31	1412.36	1742.43	383.96	1577.39	0.72	0.15	2.04	0.03718282	1430
FBgn0038455	CG14907	426.96	256.87	1249.77	1566.74	341.92	1408.26	0.35	0.16	2.04	0.00691348	2160
FBgn0264090	CG43759	192.08	372.73	697.15	1641.25	282.41	1169.20	0.45	0.57	2.05	0.04737565	1324
FBgn0027598	cindr	1879.10	1231.37	4193.55	8704.38	1555.24	6448.96	0.29	0.49	2.05	0.00206003	2686
FBgn0011591	fng	3757.05	3334.85	8919.19	20696.81	3545.95	14808.00	0.08	0.56	2.06	0.00102623	2989
FBgn0039709	Cad99C	960.38	239.81	2869.05	2146.07	600.09	2507.56	0.85	0.20	2.06	0.04205039	1376
FBgn0039113	udt	1136.25	569.43	3631.89	3539.35	852.84	3585.62	0.47	0.02	2.07	0.00140494	2852
FBgn0003391	shg	1472.97	1869.96	7460.85	6620.58	1671.46	7040.71	0.17	0.08	2.07	4.99E-06	5301
FBgn0015399	kek1	1309.82	1541.24	4112.25	7932.69	1425.53	6022.47	0.11	0.45	2.08	5.27E-04	3279
FBgn0033710	CG17739	6982.99	3645.62	9375.74	35525.84	5314.30	22450.79	0.44	0.82	2.08	0.01947346	1711
FBgn0053169	CG33169	192.08	142.81	973.05	450.34	167.44	711.69	0.21	0.52	2.09	0.05374101	1270
FBgn0020372	TM4SF	93.72	155.38	459.84	603.79	124.55	531.81	0.35	0.19	2.09	0.06140274	1212
FBgn0024250	brk	1607.19	1005.04	2295.08	8902.31	1306.11	5598.69	0.33	0.83	2.10	0.02353165	1628
FBgn0035802	Pura	3245.62	3707.59	6401.58	23407.76	3476.60	14904.67	0.09	0.81	2.10	0.00988647	2005
FBgn0000042	Act5C	29554.19	46704.13	186040.01	141889.87	38129.16	163964.94	0.32	0.19	2.10	1.01E-05	4996
FBgn0032330	Samuel	782.19	1058.03	2357.48	5598.69	920.11	3978.09	0.21	0.58	2.11	0.00380449	2420
FBgn0030485	CG1998	702.35	312.56	1253.88	3139.05	507.45	2196.46	0.54	0.61	2.11	0.0258649	1587
FBgn0016754	sba	1035.59	190.41	1712.89	3623.86	613.00	2668.38	0.97	0.51	2.12	0.07795193	1108
FBgn0000024	Ace	3254.87	2314.55	7087.23	17171.92	2784.71	12129.57	0.24	0.59	2.12	0.00154724	2810
FBgn0044047	Ilp6	429.28	326.93	1893.54	1403.29	378.10	1648.41	0.19	0.21	2.12	0.00142057	2848
FBgn0001227	Hsp67Ba	675.74	890.97	4756.02	2100.48	783.35	3428.25	0.19	0.55	2.13	0.00312917	2505
FBgn0040491	Buffy	584.33	317.05	1352.41	2623.10	450.69	1987.76	0.42	0.45	2.14	0.00867984	2061
FBgn0000928	fs(1)Yb	158.52	268.55	852.34	1039.68	213.53	946.01	0.36	0.14	2.15	0.01291787	1889
FBgn0010246	Myo61F	1420.90	1884.33	8956.14	5718.78	1652.61	7337.46	0.20	0.31	2.15	4.75E-05	4323
FBgn0033649	pyr	643.34	1696.62	4772.45	5623.16	1169.98	5197.80	0.64	0.12	2.15	0.0030892	2510
FBgn0010238	Lac	1350.31	2492.38	8494.66	8638.78	1921.35	8566.72	0.42	0.01	2.16	8.55E-05	4068
FBgn0038279	Sdr	384.15	327.83	1425.49	1747.99	355.99	1586.74	0.11	0.14	2.16	6.92E-04	3160
FBgn0050147	Hil	466.30	410.46	901.61	3054.54	438.38	1978.07	0.09	0.77	2.17	0.0228331	1641
FBgn0260745	mfas	7983.87	3093.25	25543.92	24740.99	5538.56	25142.46	0.62	0.02	2.18	7.16E-04	3145
FBgn0036454	CG17839	209.43	784.99	881.90	3649.44	497.21	2265.67	0.82	0.86	2.19	0.0867196	1062
FBgn0032783	CG10237	320.51	489.50	1840.99	1883.65	405.00	1862.32	0.30	0.02	2.20	6.02E-04	3221
FBgn0001257	ImpL2	4808.83	2875.00	12290.77	23133.11	3841.92	17711.94	0.36	0.43	2.20	2.37E-04	3625
FBgn0035844	CG13676	204.80	264.96	1448.49	730.55	234.88	1089.52	0.18	0.47	2.21	0.01164906	1934
FBgn0004598	Fur2	1950.84	1804.40	5356.27	12174.79	1877.62	8765.53	0.06	0.55	2.22	3.82E-04	3418
FBgn0035308	CG15822	343.65	307.17	1866.44	1193.13	325.41	1529.79	0.08	0.31	2.23	0.00127929	2893
FBgn0032228	CG5367	1405.85	866.72	5125.54	5686.54	1136.29	5406.04	0.34	0.07	2.25	2.28E-05	4642
FBgn0262475	bru2	863.18	1514.29	3838.81	7514.59	1188.74	5676.70	0.39	0.46	2.26	7.77E-04	3109
FBgn0035490	CG1136	4099.54	4984.77	9314.15	34199.28	4542.15	21756.72	0.14	0.81	2.26	0.00427484	2369
FBgn0037973	CG18547	616.72	811.93	2340.24	4549.01	714.33	3444.62	0.19	0.45	2.27	5.08E-04	3294
FBgn0028984	Spn88Ea	741.69	767.92	4508.86	2811.02	754.81	3659.94	0.02	0.33	2.28	4.45E-05	4352
FBgn0031530	Pgant2	205.96	959.23	1383.62	4299.93	582.60	2841.77	0.91	0.73	2.29	0.05702127	1244
FBgn0015577	alpha-Est9	3413.39	3824.35	6661.06	28660.63	3618.87	17660.85	0.08	0.88	2.29	0.00729865	2137
FBgn0004108	Nrt	5404.73	5198.53	11298.02	40518.52	5301.63	25908.27	0.03	0.80	2.29	0.00285761	2544
FBgn0027364	Six4	1269.32	1885.23	7044.53	8455.30	1577.27	7749.92	0.28	0.13	2.30	2.53E-06	5597
FBgn0002932	neur	339.03	803.85	1618.46	4016.38	571.44	2817.42	0.58	0.60	2.30	0.01060831	1974
FBgn0039774	CDase	1685.87	1224.19	4342.99	10063.19	1455.03	7203.09	0.22	0.56	2.31	4.76E-04	3322
FBgn0005626	ple	922.19	115.86	1554.41	3591.61	519.03	2573.01	1.10	0.56	2.31	0.0856635	1067
FBgn0002778	mnd	658.38	1240.35	904.89	8538.70	949.37	4721.80	0.43	1.14	2.31	0.0728613	1138
FBgn0035049	Mmp1	790.29	526.32	2717.96	3857.37	658.30	3287.67	0.28	0.25	2.32	7.82E-05	4107
FBgn0040382	CG5273	1400.07	1754.10	4152.49	11606.58	1577.08	7879.54	0.16	0.67	2.32	0.00117336	2931
FBgn0010435	emp	393.41	777.80	2713.04	3143.50	585.61	2928.27	0.46	0.10	2.32	4.13E-04	3384
FBgn0039048	CG17111	961.54	598.17	2179.30	5629.83	779.85	3904.56	0.33	0.62	2.32	0.00266919	2574
FBgn0034909	pippin	1133.94	589.19	3509.54	5143.90	861.57	4326.72	0.45	0.27	2.33	2.72E-04	3565
FBgn0013469	klu	150.42	130.23	842.49	573.77	140.33	708.13	0.10	0.27	2.34	0.01040372	1983
FBgn0259227	CG42327	943.02	426.62	2567.69	4364.42	684.82	3466.06	0.53	0.37	2.34	0.00155369	2809
FBgn0003997	hid	148.11	666.43	2509.39	1622.34	407.27	2065.87	0.90	0.30	2.34	0.02878919	1541
FBgn0264442	ab	199.02	291.90	885.19	1607.89	245.46	1246.54	0.27	0.41	2.34	0.00434104	2362
FBgn0086674	Tpst	1447.51	875.70	3095.69	8713.28	1161.61	5904.48	0.35	0.67	2.35	0.00244024	2613
FBgn0029804	CG3097	85.62	119.45	426.99	618.25	102.54	522.62	0.23	0.26	2.35	0.02883426	1540
FBgn0037163	laza	216.37	402.37	1271.94	1898.11	309.37	1585.02	0.43	0.28	2.36	0.00232929	2633
FBgn0001229	Hsp67Bc	3560.34	4597.66	28579.66	13327.89	4079.00	20953.78	0.18	0.51	2.36	4.89E-05	4311
FBgn0026064	KP78a	208.27	440.10	1326.96	2047.11	324.19	1687.03	0.51	0.30	2.38	0.00324028	2489
FBgn0030613	Rab3-GEF	165.46	235.32	468.87	1617.89	200.39	1043.38	0.25	0.78	2.38	0.03211555	1493
FBgn0004893	bowl	1954.31	2249.88	5571.41	16644.85	2102.10	11108.13	0.10	0.70	2.40	7.48E-04	3126
FBgn0039114	Lsd-1	267.29	435.61	3355.99	388.07	351.45	1872.03	0.34	1.12	2.41	0.07655571	1116
FBgn0003963	ush	583.17	371.84	4490.80	613.80	477.50	2552.30	0.31	1.07	2.42	0.0491227	1309
FBgn0001269	inv	2005.22	1711.89	4612.32	15297.16	1858.55	9954.74	0.11	0.76	2.42	0.00138906	2857
FBgn0001981	esg	167.78	421.24	546.06	2621.99	294.51	1584.02	0.61	0.93	2.43	0.05087976	1293
FBgn0039688	Kul	229.10	266.75	418.78	2253.93	247.93	1336.36	0.11	0.97	2.43	0.04437201	1353
FBgn0013272	Gp150	9662.79	16870.07	63332.63	79746.06	13266.43	71539.34	0.38	0.16	2.43	7.87E-07	6104
FBgn0259685	crb	860.87	971.81	3888.08	6006.78	916.34	4947.43	0.09	0.30	2.43	2.65E-06	5578
FBgn0002973	numb	1892.99	2450.17	7942.86	15747.50	2171.58	11845.18	0.18	0.47	2.45	1.55E-05	4810
FBgn0041096	rols	646.81	342.20	1835.24	3562.70	494.50	2698.97	0.44	0.45	2.45	0.00107759	2968
FBgn0036205	CG14131	280.01	437.40	2824.71	1099.72	358.71	1962.22	0.31	0.62	2.45	0.00390155	2409
FBgn0051163	SKIP	1667.36	708.65	2686.76	10336.73	1188.00	6511.75	0.57	0.83	2.45	0.0093319	2030
FBgn0050069	Sdb	1258.91	561.35	3429.07	6559.42	910.13	4994.24	0.54	0.44	2.46	7.69E-04	3114
FBgn0030615	Cyp4s3	1096.91	1997.50	4423.46	12577.32	1547.21	8500.39	0.41	0.68	2.46	0.0013022	2885
FBgn0050456	CG46491	133.06	1074.19	5323.43	1382.16	603.63	3352.79	1.10	0.83	2.47	0.07518661	1124
FBgn0004364	18w	899.05	872.11	2337.78	7514.59	885.58	4926.18	0.02	0.74	2.48	0.00149924	2824
FBgn0034443	cer	1092.29	938.57	9132.68	2173.87	1015.43	5653.28	0.11	0.87	2.48	0.00484102	2315
FBgn0039644	rdog	526.47	1688.53	2777.91	9588.39	1107.50	6183.15	0.74	0.78	2.48	0.01241494	1906
FBgn0003053	peb	150.42	988.87	4099.94	2299.52	569.65	3199.73	1.04	0.40	2.49	0.03088429	1510
FBgn0027843	CAH2	207.12	168.85	1019.85	1098.61	187.99	1059.23	0.14	0.05	2.49	5.08E-04	3294
FBgn0003016	osp	366.80	525.42	1906.68	3135.71	446.11	2521.20	0.25	0.34	2.50	9.48E-05	4023
FBgn0015522	olf186-M	170.09	302.68	2335.31	342.48	236.38	1338.90	0.40	1.05	2.50	0.0622038	1206
FBgn0015569	alpha-Est10	113.39	84.43	712.75	408.09	98.91	560.42	0.21	0.38	2.50	0.01889485	1724
FBgn0028371	jbug	377.21	96.10	853.16	1848.07	236.66	1350.61	0.84	0.52	2.51	0.02856754	1544
FBgn0028988	Spn42Dd	628.30	1210.71	3529.25	6988.64	919.51	5258.94	0.45	0.47	2.52	2.50E-04	3602
FBgn0033397	Cyp4p3	85.62	66.46	220.89	650.49	76.04	435.69	0.18	0.70	2.52	0.06773174	1169
FBgn0002905	PolQ	57.85	243.40	910.64	822.85	150.63	866.74	0.87	0.07	2.52	0.03614628	1442
FBgn0040238	Best1	2013.32	1224.19	5013.86	13684.83	1618.76	9349.34	0.34	0.66	2.53	4.38E-04	3359
FBgn0046685	Wsck	720.86	1860.98	7042.07	8052.78	1290.92	7547.42	0.62	0.09	2.55	1.20E-04	3922
FBgn0004167	kst	1357.26	1689.43	5476.16	12490.59	1523.34	8983.37	0.15	0.55	2.56	3.23E-05	4491
FBgn0036299	Tsf2	650.28	584.70	3732.07	3564.93	617.49	3648.50	0.08	0.03	2.56	4.80E-08	7319
FBgn0037720	CG8312	777.56	1058.93	4732.21	6178.02	918.24	5455.12	0.22	0.19	2.57	1.89E-07	6723
FBgn0038144	CG8870	409.61	71.85	724.24	2166.09	240.73	1445.17	0.99	0.71	2.59	0.05391661	1268
FBgn0003731	Egfr	741.69	1201.73	5828.43	5885.58	971.71	5857.00	0.33	0.01	2.59	3.60E-07	6443
FBgn0032167	CG5853	676.89	917.02	8148.96	1598.99	796.96	4873.98	0.21	0.95	2.61	0.00664773	2177
FBgn0036480	Cep135	308.94	686.19	1799.11	4303.26	497.57	3051.19	0.54	0.58	2.62	0.00156448	2806
FBgn0034143	CG8303	2623.11	2378.32	14378.92	16521.42	2500.71	15450.17	0.07	0.10	2.63	1.31E-11	10883
FBgn0037956	CG6959	413.08	483.21	1825.39	3722.82	448.14	2774.11	0.11	0.48	2.63	7.09E-05	4149
FBgn0038088	CG10126	334.40	75.45	1879.58	662.73	204.92	1271.15	0.89	0.68	2.63	0.03655052	1437
FBgn0000463	Dl	87.94	762.53	3043.13	2273.95	425.24	2658.54	1.12	0.20	2.64	0.03168667	1499
FBgn0034408	sano	195.55	242.50	831.81	1907.00	219.02	1369.41	0.15	0.56	2.64	0.00150024	2824
FBgn0020416	Idgf1	1831.66	1119.10	4400.47	14283.06	1475.38	9341.77	0.34	0.75	2.66	5.40E-04	3268
FBgn0034199	Gbp1	114.55	115.86	743.13	720.55	115.21	731.84	0.01	0.02	2.67	0.00120339	2920
FBgn0039244	CG11069	362.17	233.52	1511.71	2279.51	297.84	1895.61	0.31	0.29	2.67	7.09E-05	4149
FBgn0033817	GstE14	170.09	81.73	725.06	899.57	125.91	812.32	0.50	0.15	2.69	0.00418389	2378
FBgn0014396	tim	4291.62	2103.48	11443.36	30194.02	3197.55	20818.69	0.48	0.64	2.70	1.58E-04	3803
FBgn0037534	Elovl7	364.48	463.45	2647.34	2777.66	413.96	2712.50	0.17	0.03	2.71	1.95E-07	6709
FBgn0028543	NimB2	1363.04	1516.99	5678.16	13316.77	1440.01	9497.47	0.08	0.57	2.72	7.67E-06	5115
FBgn0259173	corn	118.02	556.86	1279.33	3182.41	337.44	2230.87	0.92	0.60	2.72	0.01454985	1837
FBgn0037623	CG9801	1563.22	1796.31	5086.94	17126.33	1679.77	11106.63	0.10	0.77	2.73	2.04E-04	3690
FBgn0033724	CG8501	232.57	87.12	469.69	1650.14	159.85	1059.92	0.64	0.79	2.73	0.02307098	1637
FBgn0263392	Tet	681.52	1128.08	3405.25	8624.32	904.80	6014.79	0.35	0.61	2.73	1.10E-04	3957
FBgn0052105	Lmx1a	4518.41	3461.49	12235.76	40922.16	3989.95	26578.96	0.19	0.76	2.74	1.32E-04	3878
FBgn0011829	Ret	48.60	148.20	211.03	1105.28	98.40	658.16	0.72	0.96	2.74	0.07768769	1110
FBgn0032785	CG10026	179.35	265.85	1044.49	1934.80	222.60	1489.64	0.27	0.42	2.74	3.19E-04	3497
FBgn0037989	ATP8B	2288.71	1498.12	5382.55	20859.16	1893.42	13120.85	0.30	0.83	2.79	4.76E-04	3322
FBgn0051176	CG31176	104.14	82.63	575.62	753.91	93.38	664.76	0.16	0.19	2.83	0.00151472	2820
FBgn0262686	CG43156	52.07	83.53	812.93	155.67	67.80	484.30	0.33	0.96	2.84	0.06553067	1184
FBgn0052091	CG32091	533.41	485.90	6288.26	995.20	509.66	3641.73	0.07	1.03	2.84	0.00632445	2199
FBgn0264502	CG43901	57.85	23.35	381.01	199.04	40.60	290.02	0.60	0.44	2.84	0.07476698	1126
FBgn0036875	CG9449	124.96	28.74	224.99	876.22	76.85	550.61	0.89	0.84	2.84	0.07882279	1103
FBgn0003979	Vm26Aa	39498.16	11747.88	253287.00	115887.92	25623.02	184587.46	0.77	0.53	2.85	2.37E-04	3625
FBgn0029863	CG3823	122.65	41.32	987.83	203.49	81.98	595.66	0.70	0.93	2.86	0.06246702	1204
FBgn0046687	Tre1	1242.71	561.35	7095.44	6172.46	902.03	6633.95	0.53	0.10	2.88	1.57E-06	5804
FBgn0028572	qtc	351.75	185.92	2171.09	1788.02	268.84	1979.55	0.44	0.14	2.88	2.09E-05	4680
FBgn0052600	dpr8	171.25	220.05	956.62	1944.81	195.65	1450.72	0.18	0.48	2.89	1.67E-04	3778
FBgn0003983	Vm34Ca	95621.27	22153.92	586098.62	305756.42	58887.60	445927.52	0.88	0.44	2.92	3.92E-04	3407
FBgn0003068	per	681.52	1512.50	4340.53	12310.45	1097.01	8325.49	0.54	0.68	2.92	1.59E-04	3799
FBgn0034903	sona	819.21	59.28	3474.23	3209.10	439.25	3341.67	1.22	0.06	2.93	0.0258649	1587
FBgn0085450	Snoo	5897.65	5882.92	20796.11	68896.72	5890.29	44846.41	0.00	0.76	2.93	1.86E-05	4730
FBgn0014143	croc	2760.80	2176.23	7032.21	30578.76	2468.52	18805.48	0.17	0.89	2.93	2.57E-04	3591
FBgn0033631	Sod3	923.35	1316.70	13011.73	4427.80	1120.02	8719.77	0.25	0.70	2.96	2.48E-05	4605
FBgn0002868	MtnA	440.85	153.58	4138.53	488.15	297.22	2313.34	0.68	1.12	2.96	0.02433086	1614
FBgn0026319	Traf4	45.13	498.48	2964.30	1316.55	271.80	2140.43	1.18	0.54	2.98	0.02899608	1538
FBgn0031902	Wnt6	4989.34	3855.79	14057.86	55632.21	4422.56	34845.03	0.18	0.84	2.98	8.02E-05	4096
FBgn0033887	St4	925.67	461.65	7265.42	3697.25	693.66	5481.33	0.47	0.46	2.98	8.22E-06	5085
FBgn0053970	osy	1005.50	1006.83	3750.95	12306.00	1006.17	8028.48	0.00	0.75	3.00	3.23E-05	4491
FBgn0037166	CG11426	408.45	646.67	3640.92	4796.97	527.56	4218.95	0.32	0.19	3.00	3.03E-08	7519
FBgn0039043	CG17121	122.65	159.87	1375.40	922.92	141.26	1149.16	0.19	0.28	3.02	3.71E-05	4431
FBgn0026616	alpha-Man-IIb	16.20	205.68	941.84	868.44	110.94	905.14	1.21	0.06	3.03	0.05104253	1292
FBgn0037548	CG7900	112.24	107.78	1322.03	479.25	110.01	900.64	0.03	0.66	3.03	0.00195158	2710
FBgn0264490	Eip93F	1876.79	2582.20	14065.25	22495.96	2229.49	18280.60	0.22	0.33	3.04	2.60E-10	9585
FBgn0045759	bin	249.93	261.36	1259.62	2937.78	255.65	2098.70	0.03	0.57	3.04	2.93E-05	4534
FBgn0039316	CG11893	148.11	146.40	851.52	1568.97	147.25	1210.24	0.01	0.42	3.04	6.10E-05	4215
FBgn0033589	CG13227	20.83	211.96	1264.55	666.06	116.40	965.31	1.16	0.44	3.05	0.04107102	1386
FBgn0015766	Msr-110	1690.50	74.55	4104.86	10582.47	882.52	7343.67	1.29	0.62	3.06	0.03493021	1457
FBgn0262112	sro	188.60	99.70	1611.07	805.06	144.15	1208.06	0.44	0.47	3.07	4.07E-04	3391
FBgn0052170	CG32170	100.67	139.21	544.41	1472.23	119.94	1008.32	0.23	0.65	3.07	0.00131498	2881
FBgn0264907	CG44098	28.93	125.74	541.95	782.82	77.33	662.38	0.89	0.26	3.10	0.01420417	1848
FBgn0263705	Myo10A	26.61	90.71	107.57	908.47	58.66	508.02	0.77	1.11	3.11	0.08558774	1068
FBgn0034067	CG8399	4466.34	4707.24	25571.84	53721.87	4586.79	39646.85	0.04	0.50	3.11	2.69E-09	8570
FBgn0004644	hh	641.02	837.08	2520.07	10267.79	739.05	6393.93	0.19	0.86	3.11	1.32E-04	3878
FBgn0262057	Spn77Ba	135.38	109.58	405.64	1743.55	122.48	1074.59	0.15	0.88	3.13	0.00427937	2369
FBgn0026314	Ugt35B1	81.00	12.57	243.06	580.44	46.78	411.75	1.03	0.58	3.14	0.0663112	1178
FBgn0031461	daw	1357.26	646.67	3069.41	14612.20	1001.96	8840.80	0.50	0.92	3.14	5.34E-04	3272
FBgn0004583	ex	313.57	1305.92	4328.21	10146.59	809.74	7237.40	0.87	0.57	3.16	4.10E-04	3388
FBgn0035557	CG11353	195.55	170.65	931.17	2405.16	183.10	1668.16	0.10	0.62	3.19	6.60E-05	4180
FBgn0035131	mthl9	333.24	347.59	1982.22	4226.54	340.41	3104.38	0.03	0.51	3.19	5.99E-07	6223
FBgn0000577	en	1737.94	2307.36	7385.30	29994.98	2022.65	18690.14	0.20	0.86	3.21	2.79E-05	4554
FBgn0010453	Wnt4	13179.17	12349.65	43718.96	192759.58	12764.41	118239.27	0.05	0.89	3.21	2.50E-05	4601
FBgn0050197	CG30197	290.43	183.22	4229.68	234.62	236.83	2232.15	0.32	1.27	3.24	0.0255231	1593
FBgn0038395	CG10407	1914.97	437.40	2244.99	20000.73	1176.19	11122.86	0.89	1.13	3.24	0.00803687	2095
FBgn0036433	CG9628	1024.02	250.59	4903.01	7174.33	637.30	6038.67	0.86	0.27	3.24	7.38E-05	4132
FBgn0023549	Mct1	47.44	33.23	671.69	94.52	40.34	383.10	0.25	1.07	3.25	0.05833003	1234
FBgn0031571	bark	65.95	163.46	1070.76	1167.55	114.71	1119.16	0.60	0.06	3.29	1.28E-04	3894
FBgn0044028	Notum	72.90	29.64	349.80	654.94	51.27	502.37	0.60	0.43	3.29	0.0065186	2186
FBgn0034145	CG5065	168.93	661.04	1954.31	6300.34	414.99	4127.32	0.84	0.74	3.31	7.32E-04	3135
FBgn0034225	veil	1142.04	1401.12	18213.63	8129.50	1271.58	13171.57	0.14	0.54	3.37	2.72E-09	8565
FBgn0000357	Cp18	23.14	79.94	717.67	369.17	51.54	543.42	0.78	0.45	3.40	0.00802852	2095
FBgn0014465	Cp7Fb	109.92	111.37	626.53	1755.78	110.65	1191.15	0.01	0.67	3.43	1.10E-04	3957
FBgn0266756	btsz	86.78	650.27	3116.21	4850.35	368.52	3983.28	1.08	0.31	3.43	0.0010377	2984
FBgn0262624	Tmhs	475.56	228.13	3385.55	4366.65	351.85	3876.10	0.50	0.18	3.46	1.66E-08	7781
FBgn0030899	Hesr	35.87	128.44	1232.53	611.58	82.15	922.05	0.80	0.48	3.49	0.00153443	2814
FBgn0040837	CG8620	1014.76	870.31	7872.24	13261.17	942.54	10566.70	0.11	0.36	3.49	4.45E-13	12352
FBgn0260660	Mp	241.83	149.09	2824.71	1627.90	195.46	2226.31	0.34	0.38	3.51	1.30E-07	6886
FBgn0002891	PolZ1	225.63	66.46	1088.83	2256.16	146.05	1672.49	0.77	0.49	3.52	2.02E-04	3695
FBgn0031914	CG5973	318.20	296.39	6156.06	900.68	307.29	3528.37	0.05	1.05	3.52	4.87E-04	3312
FBgn0036116	CG7888	123.81	17.06	1489.54	131.21	70.44	810.38	1.07	1.19	3.52	0.05212693	1283
FBgn0267408	AOX1	83.31	1353.52	4604.93	13894.99	718.42	9249.96	1.25	0.71	3.69	0.00386391	2413
FBgn0023076	Clk	218.69	22.45	740.67	2370.69	120.57	1555.68	1.15	0.74	3.69	0.0065542	2183
FBgn0033982	Cyp317a1	2.31	70.95	389.22	577.10	36.63	483.16	1.32	0.27	3.72	0.05888026	1230
FBgn0034094	Tsf3	23.14	10.78	312.03	135.66	16.96	223.85	0.52	0.56	3.72	0.02788222	1555
FBgn0029114	Tollo	84.47	140.11	944.31	2047.11	112.29	1495.71	0.35	0.52	3.74	2.32E-06	5635
FBgn0039754	CG9747	4098.39	1516.99	11114.08	63719.45	2807.69	37416.77	0.65	0.99	3.74	5.47E-05	4262
FBgn0086265	psd	3490.92	1700.21	47941.24	21640.86	2595.56	34791.05	0.49	0.53	3.74	1.54E-09	8814
FBgn0040532	CG8369	104.14	18.86	1583.97	62.27	61.50	823.12	0.98	1.31	3.74	0.05380422	1269
FBgn0053556	form3	175.88	125.74	1215.28	2838.82	150.81	2027.05	0.24	0.57	3.75	3.11E-07	6507
FBgn0033942	Cpr51A	59.01	74.55	771.05	1033.01	66.78	902.03	0.16	0.21	3.76	8.91E-07	6050
FBgn0053494	CG33494	17.36	15.27	386.76	55.60	16.31	221.18	0.09	1.06	3.76	0.05957387	1225
FBgn0020257	Ppa	605.15	185.92	2885.47	7971.60	395.54	5428.54	0.75	0.66	3.78	7.67E-06	5115
FBgn0037375	kat-60L1	4.63	19.76	201.18	136.77	12.19	168.97	0.88	0.27	3.79	0.06418116	1193
FBgn0052137	CG32137	266.13	151.79	4328.21	1448.88	208.96	2888.54	0.39	0.70	3.79	1.59E-06	5798
FBgn0034247	CG6484	2.31	25.15	234.02	150.11	13.73	192.07	1.18	0.31	3.81	0.09098785	1041
FBgn0034741	CG4269	384.15	479.62	3057.91	9331.52	431.88	6194.72	0.16	0.72	3.84	2.59E-08	7586
FBgn0038676	CG6026	21.98	7.19	347.34	81.17	14.58	214.26	0.72	0.88	3.88	0.04916023	1308
FBgn0029766	CG15784	3824.16	2712.43	31699.98	66480.44	3268.29	49090.21	0.24	0.50	3.91	1.60E-13	12796
FBgn0000358	Cp19	151.58	116.76	3980.05	200.15	134.17	2090.10	0.18	1.28	3.96	0.00441145	2355
FBgn0041160	comm2	111.08	26.94	767.76	1407.73	69.01	1087.75	0.86	0.42	3.98	1.50E-04	3825
FBgn0038365	CG9593	16.20	19.76	119.06	469.24	17.98	294.15	0.14	0.84	4.03	0.00996935	2001
FBgn0035491	Dpy-30L2	18.51	5.39	47.63	341.37	11.95	194.50	0.78	1.07	4.02	0.0702867	1153
FBgn0037050	ICA69	77.52	2.69	500.07	845.09	40.11	672.58	1.32	0.36	4.07	0.02111348	1675
FBgn0030304	Cyp4g15	823.84	681.70	7731.82	18008.11	752.77	12869.96	0.13	0.56	4.10	4.35E-13	12362
FBgn0033993	CG8089	69.42	26.94	821.96	888.45	48.18	855.20	0.62	0.05	4.15	5.09E-06	5294
FBgn0052580	Muc14A	11.57	15.27	243.88	245.74	13.42	244.81	0.19	0.01	4.19	0.0029055	2537
FBgn0264273	Sema2b	21.98	3.59	161.76	301.34	12.79	231.55	1.02	0.43	4.18	0.02498079	1602
FBgn0029966	Ir7c	15.04	298.19	2856.73	2938.90	156.61	2897.82	1.28	0.02	4.21	0.00104295	2982
FBgn0085427	CG34398	157.36	327.83	1499.40	8020.53	242.60	4759.96	0.50	0.97	4.29	3.09E-06	5511
FBgn0033079	Fmo-2	10.41	12.57	168.33	290.22	11.49	229.28	0.13	0.38	4.32	0.00407553	2390
FBgn0053542	upd3	28.93	6.29	482.01	252.41	17.61	367.21	0.91	0.44	4.38	0.00284786	2545
FBgn0034660	Loxl2	76.37	0.00	408.93	1206.47	38.18	807.70	1.41	0.70	4.40	0.05578731	1253
FBgn0013953	Esp	558.87	458.96	13914.16	8117.27	508.91	11015.72	0.14	0.37	4.44	2.86E-20	19543
FBgn0085312	CG34283	3.47	34.13	109.21	713.87	18.80	411.54	1.15	1.04	4.45	0.01902212	1721
FBgn0034720	Liprin-gamma	21.98	26.05	318.60	743.90	24.02	531.25	0.12	0.57	4.47	3.02E-05	4520
FBgn0001987	Gli	4.63	210.17	1095.40	3779.53	107.40	2437.47	1.35	0.78	4.50	0.00430632	2366
FBgn0031692	TpnC25D	202.49	203.88	2750.81	6489.37	203.19	4620.09	0.00	0.57	4.51	1.78E-13	12749
FBgn0039925	Kif3C	3770.93	2182.52	15441.48	121941.40	2976.73	68691.44	0.38	1.10	4.53	6.67E-07	6176
FBgn0014466	Cp7Fc	106.45	850.55	15114.66	7070.92	478.50	11092.79	1.10	0.51	4.53	2.86E-06	5544
FBgn0010038	GstD2	771.77	225.44	11426.12	11875.68	498.61	11650.90	0.77	0.03	4.55	1.09E-11	10963
FBgn0259714	DIP-epsilon	26.61	0.00	121.53	505.94	13.31	313.73	1.41	0.87	4.56	0.08711282	1060
FBgn0037936	CG6908	0.00	39.52	433.56	518.17	19.76	475.87	1.41	0.13	4.59	0.03809721	1419
FBgn0001083	fw	4.63	6.29	42.70	221.28	5.46	131.99	0.21	0.96	4.60	0.04621992	1335
FBgn0085446	CG34417	87.94	457.16	8502.87	4716.91	272.55	6609.89	0.96	0.41	4.60	6.92E-08	7160
FBgn0010385	Def	75.21	12.57	739.84	1398.84	43.89	1069.34	1.01	0.44	4.61	4.75E-05	4323
FBgn0033593	Listericin	0.00	27.84	557.55	127.87	13.92	342.71	1.41	0.89	4.62	0.06700062	1174
FBgn0000427	dec	535.73	10845.24	144878.89	143111.91	5690.48	143995.40	1.28	0.01	4.66	3.17E-05	4500
FBgn0263256	CG43394	13.88	9.88	221.71	442.56	11.88	332.13	0.24	0.47	4.80	1.67E-04	3778
FBgn0051361	dpr17	16.20	3.59	110.85	475.92	9.90	293.39	0.90	0.88	4.89	0.00500236	2301
FBgn0265185	CG44250	85.62	79.04	4517.07	410.31	82.33	2463.69	0.06	1.18	4.90	1.39E-05	4856
FBgn0000346	comt	34.71	16.17	284.11	1234.27	25.44	759.19	0.52	0.88	4.90	2.89E-05	4539
FBgn0034758	CG13510	136.54	29.64	4498.19	508.16	83.09	2503.18	0.91	1.13	4.91	6.42E-05	4192
FBgn0035103	Vdup1	0.00	61.07	317.78	1623.45	30.54	970.62	1.41	0.95	4.99	0.01657122	1781
FBgn0052121	CG32121	81.00	3.59	595.32	2107.15	42.29	1351.24	1.29	0.79	5.00	7.63E-04	3117
FBgn0031741	CG11034	0.00	8.98	151.09	149.00	4.49	150.05	1.41	0.01	5.06	0.0663112	1178
FBgn0038465	Irc	157.36	246.09	12716.94	653.83	201.73	6685.39	0.31	1.28	5.05	1.86E-05	4730
FBgn0040949	CG13998	11.57	12.57	667.58	179.02	12.07	423.30	0.06	0.82	5.13	7.89E-05	4103
FBgn0014076	Vm32E	123.81	4162.95	124685.50	27923.41	2143.38	76304.45	1.33	0.90	5.15	0.0171826	1765
FBgn0262570	CG43110	3.47	2.69	169.98	48.93	3.08	109.45	0.18	0.78	5.15	0.03072967	1512
FBgn0262719	CG43163	19.67	0.00	379.37	326.91	9.84	353.14	1.41	0.11	5.17	0.01847339	1733
FBgn0031496	CG17258	3.47	1.80	12.32	179.02	2.63	95.67	0.45	1.23	5.18	0.08405254	1075
FBgn0034985	CG3328	5.79	6.29	137.95	304.68	6.04	221.31	0.06	0.53	5.20	9.54E-04	3021
FBgn0041581	AttB	2.31	7.19	291.50	71.17	4.75	181.33	0.73	0.86	5.25	0.00893133	2049
FBgn0027929	NimB1	1.16	3.59	27.10	157.90	2.37	92.50	0.73	1.00	5.28	0.06452524	1190
FBgn0036876	CG9451	0.00	20.66	72.26	739.45	10.33	405.85	1.41	1.16	5.30	0.02827851	1549
FBgn0032079	CG31886	2.31	6.29	140.41	199.04	4.30	169.73	0.65	0.24	5.30	0.00398467	2400
FBgn0085362	Vml	89.10	2261.56	65450.34	27994.57	1175.33	46722.46	1.31	0.57	5.31	0.02316087	1635
FBgn0031169	CG1494	0.00	10.78	149.45	300.23	5.39	224.84	1.41	0.47	5.38	0.02260468	1646
FBgn0032126	CG13113	12.73	0.00	491.86	26.69	6.36	259.27	1.41	1.27	5.35	0.06119941	1213
FBgn0030884	CG6847	30.08	0.00	1123.31	220.17	15.04	671.74	1.41	0.95	5.48	0.00820719	2086
FBgn0034937	fzr2	2.31	0.90	65.69	77.84	1.61	71.76	0.62	0.12	5.48	0.05962989	1225
FBgn0027570	Nep2	28.93	255.97	1674.30	11438.68	142.45	6556.49	1.13	1.05	5.52	2.51E-06	5601
FBgn0036481	CG16959	0.00	13.47	449.16	213.50	6.74	331.33	1.41	0.50	5.62	0.00638977	2195
FBgn0030569	CG9411	1.16	5.39	164.23	164.57	3.27	164.40	0.91	0.00	5.65	0.00403947	2394
FBgn0016920	nompC	8.10	0.00	140.41	261.31	4.05	200.86	1.41	0.43	5.63	0.01947346	1711
FBgn0035344	Cyp4d20	17.36	0.00	211.03	666.06	8.68	438.55	1.41	0.73	5.66	0.00605685	2218
FBgn0040827	CG13315	0.00	18.86	951.70	94.52	9.43	523.11	1.41	1.16	5.79	0.00739712	2131
FBgn0046253	CG3502	1.16	1.80	155.19	15.57	1.48	85.38	0.31	1.16	5.85	0.05582764	1253
FBgn0085428	Nox	1.16	87.12	4563.06	616.02	44.14	2589.54	1.38	1.08	5.87	0.0642186	1192
FBgn0032405	firl	2.31	0.90	180.65	5.56	1.61	93.10	0.62	1.33	5.86	0.07410753	1130
FBgn0026190	PH4alphaMP	0.00	2.69	49.27	114.53	1.35	81.90	1.41	0.56	5.93	0.08015153	1096
FBgn0266709	Zmynd10	2.31	0.90	75.54	114.53	1.61	95.04	0.62	0.29	5.89	0.02001579	1699
FBgn0250871	pot	0.00	22.45	1221.85	152.34	11.23	687.09	1.41	1.10	5.94	0.00282457	2549
FBgn0047000	CG33946	0.00	6.29	317.78	73.39	3.14	195.58	1.41	0.88	5.96	0.01544852	1811
FBgn0051612	CG31612	1.16	1.80	95.25	86.73	1.48	90.99	0.31	0.07	5.95	0.01979296	1703
FBgn0265182	CG44247	4.63	0.00	167.51	112.31	2.31	139.91	1.41	0.28	5.92	0.02474724	1606
FBgn0260006	drd	30.08	404.17	3668.84	23498.94	217.13	13583.89	1.22	1.03	5.97	0.00818869	2087
FBgn0051121	CG31121	13.88	59.28	1873.01	2856.61	36.58	2364.81	0.88	0.29	6.01	3.92E-13	12407
FBgn0024989	CG3777	3.47	0.90	165.87	110.08	2.18	137.98	0.83	0.29	5.98	0.00492807	2307
FBgn0012042	AttA	1.16	6.29	439.31	61.16	3.72	250.23	0.97	1.07	6.07	0.00227006	2644
FBgn0033787	CG13321	322.83	202.09	34284.92	1675.72	262.46	17980.32	0.33	1.28	6.10	3.68E-08	7434
FBgn0053012	CG33012	1.16	0.90	4.11	137.88	1.03	70.99	0.18	1.33	6.11	0.09858676	1006
FBgn0030290	CG11756	0.00	1.80	55.84	74.50	0.90	65.17	1.41	0.20	6.18	0.09605895	1017
FBgn0032431	CG5435	1.16	1.80	69.80	138.99	1.48	104.40	0.31	0.47	6.14	0.01162833	1934
FBgn0023495	Lip3	3.47	0.00	91.15	159.01	1.74	125.08	1.41	0.38	6.17	0.0234637	1630
FBgn0052082	IRSp53	37.03	31.44	829.35	4453.38	34.23	2641.36	0.12	0.97	6.27	3.53E-12	11452
FBgn0036381	CG8745	15.04	0.90	1224.31	124.54	7.97	674.43	1.25	1.15	6.40	1.66E-04	3779
FBgn0030027	CG1632	1.16	4.49	37.77	472.58	2.82	255.18	0.83	1.20	6.50	0.00177249	2751
FBgn0040697	Teh3	1.16	1.80	88.68	191.26	1.48	139.97	0.31	0.52	6.57	0.00225476	2647
FBgn0036242	CG6793	1.16	0.90	10.67	183.47	1.03	97.07	0.18	1.26	6.56	0.0337427	1472
FBgn0036106	CG6409	2.31	49.40	4911.22	57.82	25.86	2484.52	1.29	1.38	6.59	0.05778173	1238
FBgn0262636	dati	6.94	13.47	777.62	1215.37	10.21	996.49	0.45	0.31	6.61	8.11E-15	14091
FBgn0033443	CG1698	46.28	61.07	10301.16	229.06	53.68	5265.11	0.19	1.35	6.62	4.96E-07	6304
FBgn0038394	CG10264	3.47	0.00	42.70	291.33	1.74	167.02	1.41	1.05	6.59	0.01251012	1903
FBgn0010258	Rbp4	0.00	1.80	149.45	42.25	0.90	95.85	1.41	0.79	6.74	0.03244442	1489
FBgn0259818	CG42399	0.00	3.59	106.75	282.44	1.80	194.59	1.41	0.64	6.76	0.00245078	2611
FBgn0031784	CG9222	1.16	0.00	24.63	97.85	0.58	61.24	1.41	0.85	6.73	0.09079953	1042
FBgn0010414	SerT	2.31	0.90	380.19	1.11	1.61	190.65	0.62	1.41	6.89	0.02288407	1640
FBgn0029843	Nep1	2.31	1.80	234.85	263.53	2.06	249.19	0.18	0.08	6.92	9.20E-06	5036
FBgn0036157	CG7560	0.00	0.90	57.48	65.61	0.45	61.54	1.41	0.09	7.10	0.06804851	1167
FBgn0030807	CG13000	1.16	0.00	92.79	40.03	0.58	66.41	1.41	0.56	6.84	0.06550324	1184
FBgn0052694	CG32694	0.00	12.57	462.30	1136.42	6.29	799.36	1.41	0.60	6.99	2.06E-06	5685
FBgn0039319	CG13659	0.00	0.90	48.45	78.95	0.45	63.70	1.41	0.34	7.15	0.06313739	1200
FBgn0034031	CG12963	1.16	0.00	22.99	120.09	0.58	71.54	1.41	0.96	6.95	0.06313739	1200
FBgn0039755	CG15531	0.00	1.80	110.03	147.89	0.90	128.96	1.41	0.21	7.17	0.00581393	2236
FBgn0020385	pug	12.73	0.00	436.84	1278.75	6.36	857.80	1.41	0.69	7.07	3.75E-06	5426
FBgn0085424	nub	0.00	2.69	289.86	117.87	1.35	203.86	1.41	0.60	7.24	7.79E-04	3108
FBgn0262020	CG42831	1.16	0.00	86.22	71.17	0.58	78.69	1.41	0.14	7.09	0.03525778	1453
FBgn0041195	Pkd2	1.16	0.00	159.30	2.22	0.58	80.76	1.41	1.38	7.13	0.09181457	1037
FBgn0265578	CG44405	0.00	0.90	71.44	81.17	0.45	76.31	1.41	0.09	7.41	0.0346426	1460
FBgn0039050	CG17110	1.16	0.00	134.67	35.58	0.58	85.12	1.41	0.82	7.20	0.0337901	1471
FBgn0052816	CG32816	13.88	19.76	5483.55	84.51	16.82	2784.03	0.25	1.37	7.37	3.84E-07	6415
FBgn0035078	Tpc2	1.16	0.00	110.03	73.39	0.58	91.71	1.41	0.28	7.31	0.02013737	1696
FBgn0035985	Cpr67B	1.16	0.00	98.54	95.63	0.58	97.08	1.41	0.02	7.39	0.01542699	1812
FBgn0053489	CG33489	0.00	0.90	109.21	80.06	0.45	94.64	1.41	0.22	7.72	0.01532646	1815
FBgn0042207	CG18530	1.16	0.00	119.06	104.52	0.58	111.79	1.41	0.09	7.59	0.00820719	2086
FBgn0032789	CG13083	4.63	97.90	21898.89	137.88	51.26	11018.39	1.29	1.40	7.75	0.02483512	1605
FBgn0039808	CG12071	1.16	0.90	299.71	162.35	1.03	231.03	0.18	0.42	7.81	3.11E-05	4507
FBgn0034974	CG16786	2.31	0.00	29.56	477.03	1.16	253.29	1.41	1.25	7.77	0.00151724	2819
FBgn0004513	Mdr65	1.16	0.00	101.82	173.46	0.58	137.64	1.41	0.37	7.89	0.00312659	2505
FBgn0052191	CG32191	0.00	0.00	63.23	35.58	0.00	49.41	NA	0.40	8.04	0.09729819	1012
FBgn0031753	CG13999	0.00	0.00	40.24	58.93	0.00	49.58	NA	0.27	8.05	0.09511552	1022
FBgn0052141	saturn	0.00	0.00	66.51	35.58	0.00	51.05	NA	0.43	8.09	0.08897351	1051
FBgn0031097	obst-A	0.00	0.00	37.77	72.28	0.00	55.02	NA	0.44	8.20	0.07086987	1150
FBgn0032669	CG15155	0.00	0.00	97.72	15.57	0.00	56.64	NA	1.03	8.24	0.07913594	1102
FBgn0032788	CG13084	3.47	46.70	15310.91	23.35	25.09	7667.13	1.22	1.41	8.26	0.02635388	1579
FBgn0262003	CG42821	4.63	0.00	849.88	491.48	2.31	670.68	1.41	0.38	8.18	1.93E-09	8715
FBgn0039806	CG15545	0.00	0.00	45.16	71.17	0.00	58.16	NA	0.32	8.28	0.05907479	1229
FBgn0031533	CG2772	0.00	0.00	59.94	56.71	0.00	58.33	NA	0.04	8.28	0.05765369	1239
FBgn0029003	mab-21	0.00	0.00	9.03	107.86	0.00	58.45	NA	1.20	8.28	0.08289477	1081
FBgn0032187	CG4839	0.00	0.00	67.33	50.04	0.00	58.69	NA	0.21	8.29	0.05704758	1244
FBgn0036206	twy	1.16	0.00	159.30	173.46	0.58	166.38	1.41	0.06	8.17	9.29E-04	3032
FBgn0010395	Itgbn	1.16	1.80	617.49	349.15	1.48	483.32	0.31	0.39	8.35	2.33E-09	8633
FBgn0053642	CG33642	0.00	0.00	8.21	113.42	0.00	60.82	NA	1.22	8.34	0.076659	1115
FBgn0032116	Mco1	3.47	4.49	2616.96	1.11	3.98	1309.04	0.18	1.41	8.36	0.02890197	1539
FBgn0035468	Gr63a	0.00	0.00	63.23	60.05	0.00	61.64	NA	0.04	8.36	0.04763294	1322
FBgn0029880	CG14443	0.00	0.00	115.78	7.78	0.00	61.78	NA	1.24	8.36	0.07476698	1126
FBgn0043577	PGRP-SB2	0.00	0.00	4.93	118.98	0.00	61.95	NA	1.30	8.37	0.08265641	1083
FBgn0041713	yellow-c	0.00	0.00	110.03	14.46	0.00	62.24	NA	1.09	8.38	0.06287159	1202
FBgn0038262	CG14857	0.00	0.00	50.09	74.50	0.00	62.30	NA	0.28	8.38	0.04671979	1330
FBgn0036768	CG7402	0.00	0.00	70.62	56.71	0.00	63.66	NA	0.15	8.41	0.04276473	1369
FBgn0039491	CG6059	0.00	0.00	116.60	11.12	0.00	63.86	NA	1.17	8.41	0.06289901	1201
FBgn0263997	CG43740	0.00	0.90	138.77	211.27	0.45	175.02	1.41	0.29	8.61	6.40E-04	3194
FBgn0037934	CG6830	2.31	0.00	587.93	175.69	1.16	381.81	1.41	0.76	8.37	4.39E-06	5358
FBgn0037849	CG4596	0.00	0.00	15.60	117.87	0.00	66.73	NA	1.08	8.47	0.05104253	1292
FBgn0030331	CG15221	2.31	0.00	71.44	706.09	1.16	388.77	1.41	1.15	8.39	4.53E-05	4344
FBgn0030041	CG12116	0.00	0.90	290.68	66.72	0.45	178.70	1.41	0.89	8.64	0.00123356	2909
FBgn0052313	CG32313	0.00	0.00	104.28	30.02	0.00	67.15	NA	0.78	8.48	0.04139084	1383
FBgn0038102	CG14383	0.00	0.00	55.84	82.28	0.00	69.06	NA	0.27	8.52	0.0320701	1494
FBgn0031220	CG4822	4.63	0.00	1478.87	152.34	2.31	815.60	1.41	1.15	8.46	3.75E-07	6426
FBgn0035282	CNMa	0.00	0.00	97.72	41.14	0.00	69.43	NA	0.58	8.53	0.03377325	1471
FBgn0039294	Cad96Cb	0.00	0.00	9.03	132.32	0.00	70.68	NA	1.23	8.56	0.05104253	1292
FBgn0069973	CG40485	0.00	0.00	32.85	110.08	0.00	71.46	NA	0.76	8.57	0.03267441	1486
FBgn0083972	CG34136	1.16	0.00	264.41	140.11	0.58	202.26	1.41	0.43	8.45	3.27E-04	3486
FBgn0010042	GstD6	0.00	0.00	87.86	60.05	0.00	73.95	NA	0.27	8.62	0.0244283	1612
FBgn0037288	CG14661	0.00	0.00	5.75	143.44	0.00	74.60	NA	1.31	8.64	0.05056633	1296
FBgn0038076	Cyp313a4	0.00	0.00	48.45	101.19	0.00	74.82	NA	0.50	8.64	0.02461301	1609
FBgn0031957	TwdlE	0.00	0.00	157.66	1.11	0.00	79.39	NA	1.39	8.73	0.0663112	1178
FBgn0261401	Ir75c	0.00	0.00	19.71	141.22	0.00	80.46	NA	1.07	8.74	0.02669666	1574
FBgn0045474	Gr77a	0.00	0.00	32.85	141.22	0.00	87.03	NA	0.88	8.86	0.01607785	1794
FBgn0005638	slbo	0.00	0.90	174.90	290.22	0.45	232.56	1.41	0.35	9.02	9.97E-05	4001
FBgn0003382	sha	0.00	0.00	6.57	169.02	0.00	87.79	NA	1.31	8.87	0.03087302	1510
FBgn0032914	CG14397	0.00	0.00	51.73	124.54	0.00	88.14	NA	0.58	8.88	0.01251012	1903
FBgn0000355	Cp15	1501.89	1603.21	1469635.12	1175.34	1552.55	735405.23	0.05	1.41	8.89	0.00814507	2089
FBgn0034276	Sardh	0.00	0.00	141.24	36.69	0.00	88.97	NA	0.83	8.89	0.01409945	1851
FBgn0034880	ItgaPS5	0.00	0.00	177.37	1.11	0.00	89.24	NA	1.40	8.89	0.05104253	1292
FBgn0034224	insb	0.00	0.00	155.19	23.35	0.00	89.27	NA	1.04	8.90	0.01728977	1762
FBgn0003513	ss	0.00	0.00	184.76	1.11	0.00	92.93	NA	1.40	8.95	0.0462521	1335
FBgn0032856	CG16798	0.00	0.00	57.48	136.77	0.00	97.13	NA	0.58	9.02	0.00779564	2108
FBgn0010388	Dro	9.26	1.80	4167.27	1434.42	5.53	2800.85	0.95	0.69	8.99	6.38E-22	21195
FBgn0039807	CG15546	0.00	0.00	8.21	189.03	0.00	98.62	NA	1.30	9.04	0.01989144	1701
FBgn0040823	dpr6	0.00	0.00	105.11	92.29	0.00	98.70	NA	0.09	9.04	0.00611862	2213
FBgn0035090	CG2736	0.00	0.00	197.07	1.11	0.00	99.09	NA	1.40	9.05	0.03974295	1401
FBgn0262854	CG43218	0.00	0.00	90.33	113.42	0.00	101.87	NA	0.16	9.09	0.00515549	2288
FBgn0030697	CG8565	0.00	0.00	8.21	197.93	0.00	103.07	NA	1.30	9.10	0.0172634	1763
FBgn0029965	Ir7b	0.00	0.00	93.61	113.42	0.00	103.51	NA	0.14	9.11	0.00473741	2324
FBgn0010329	Tbh	1.16	0.90	293.15	911.80	1.03	602.47	0.18	0.73	9.20	4.41E-09	8355
FBgn0029839	CG4660	0.00	0.00	40.24	183.47	0.00	111.85	NA	0.91	9.22	0.00515549	2288
FBgn0034898	CG18128	0.00	0.00	106.75	120.09	0.00	113.42	NA	0.08	9.24	0.00274019	2562
FBgn0039315	CG13658	0.00	0.00	162.59	66.72	0.00	114.65	NA	0.59	9.26	0.00320951	2494
FBgn0035988	CG3982	0.00	0.00	96.89	133.43	0.00	115.16	NA	0.22	9.26	0.00258247	2588
FBgn0023550	FarO	0.00	0.00	201.18	31.13	0.00	116.16	NA	1.04	9.28	0.00523373	2281
FBgn0032523	CG16956	0.00	0.00	36.95	197.93	0.00	117.44	NA	0.97	9.29	0.00446056	2351
FBgn0052668	CG32668	0.00	0.00	56.66	179.02	0.00	117.84	NA	0.73	9.30	0.0031469	2502
FBgn0002577	m	0.00	0.00	230.74	18.90	0.00	124.82	NA	1.20	9.38	0.00553162	2257
FBgn0261041	stj	0.00	0.00	256.19	14.46	0.00	135.33	NA	1.26	9.50	0.00484282	2315
FBgn0032973	CG6675	0.00	0.00	135.49	142.33	0.00	138.91	NA	0.03	9.53	7.25E-04	3140
FBgn0034588	CG9394	0.00	0.00	280.83	1.11	0.00	140.97	NA	1.40	9.55	0.01523135	1817
FBgn0039081	Irk2	1.16	0.00	394.97	396.97	0.58	395.97	1.41	0.00	9.42	1.23E-06	5911
FBgn0000075	amd	0.00	0.00	96.07	206.82	0.00	151.45	NA	0.52	9.66	5.09E-04	3293
FBgn0033775	Cyp9h1	0.00	0.00	284.93	25.57	0.00	155.25	NA	1.18	9.69	0.00174839	2757
FBgn0037304	CG1113	0.00	0.00	119.89	193.48	0.00	156.68	NA	0.33	9.71	3.35E-04	3475
FBgn0041225	Gr94a	0.00	0.00	133.85	186.81	0.00	160.33	NA	0.23	9.74	2.64E-04	3579
FBgn0003388	shd	3.47	0.00	561.66	2409.61	1.74	1485.63	1.41	0.88	9.74	3.47E-13	12459
FBgn0035348	CG16758	0.00	0.00	377.72	5.56	0.00	191.64	NA	1.37	10.00	0.00244351	2612
FBgn0038198	Npc2b	0.00	0.00	210.21	213.50	0.00	211.85	NA	0.01	10.14	2.50E-05	4601
FBgn0033888	CG18568	0.00	0.00	252.09	173.46	0.00	212.78	NA	0.26	10.15	2.69E-05	4571
FBgn0036945	Ssk	0.00	0.00	330.10	96.74	0.00	213.42	NA	0.77	10.15	6.19E-05	4208
FBgn0027563	CG9631	0.00	0.00	63.23	372.50	0.00	217.87	NA	1.00	10.18	1.10E-04	3957
FBgn0051475	myd	0.00	0.00	56.66	507.05	0.00	281.85	NA	1.13	10.55	3.34E-05	4476
FBgn0034759	CG13511	0.00	0.00	466.41	115.64	0.00	291.02	NA	0.85	10.60	6.80E-06	5167
FBgn0038071	Dtg	0.00	0.00	97.72	563.76	0.00	330.74	NA	1.00	10.78	4.74E-06	5324
FBgn0037290	CG1124	0.00	0.00	295.61	409.20	0.00	352.40	NA	0.23	10.88	1.96E-07	6708
FBgn0053329	Sp212	0.00	0.00	119.89	646.05	0.00	382.97	NA	0.97	11.00	1.22E-06	5915
FBgn0263973	jv	0.00	0.00	360.48	424.77	0.00	392.62	NA	0.12	11.03	5.69E-08	7245
FBgn0262004	CG42822	0.00	0.00	544.41	243.52	0.00	393.97	NA	0.54	11.04	1.33E-07	6877
FBgn0030438	CG15721	13.88	2.69	43761.66	320.24	8.29	22040.95	0.95	1.39	11.38	2.87E-05	4542
FBgn0260653	serp	0.00	0.00	644.59	361.39	0.00	502.99	NA	0.40	11.39	6.85E-09	8164
FBgn0050203	CG30203	0.00	0.00	169.98	911.80	0.00	540.89	NA	0.97	11.49	6.37E-08	7196
FBgn0052642	CG32642	5.79	0.90	21683.76	1.11	3.34	10842.43	1.03	1.41	11.66	0.0052145	2283
FBgn0032682	grnd	0.00	0.00	483.65	1086.38	0.00	785.01	NA	0.54	12.03	1.10E-10	9960
FBgn0265186	CG44251	0.00	0.00	1363.91	304.68	0.00	834.29	NA	0.90	12.12	6.88E-10	9162
FBgn0039594	snu	0.00	0.00	353.91	7570.19	0.00	3962.05	NA	1.29	14.37	4.60E-04	3337

## Sheet: AS_TFCs+CpCs 1w VS 4w
GENE NAME	EVENT	COORD	LENGTH	COMPLEX	TFCs-CpCs 1w_rep2	TFCs-CpCs 1w_rep3	TFCs-CpCs 4w_rep1	TFCs-CpCs 4w_rep2	dPSI
mbl	DmeEX0008590	chr2R:17354179-17354412	234	C2	100	86.67	0	1.3	-92685	TFCs-CpCs:
Mical	DmeEX0005131	chr3R:10017573-10017839	267	C1	74.36	95.92	0	0	-85.14	dPSI: difference in percent spliced in (15% threshold)
cher	DmeEX0007449	chr3R:17106280-17106846	567	S	88.19	89.92	0	8.96	-84575	EX: percent of spliced in exon
CG34408	DmeEX0002075	chrX:10222898-10223455	558	C1	100	82.61	2.04	15.38	-82595	INT: percent of retained intron
mbl	DmeEX0008591	chr2R:17359306-17359557	252	C1	100	75.41	0	10.81	-82.3	ALTA: Usage (percent) of alternative splice aceptor site
CG33111	DmeEX6022690	chr3R:23806311-23806537	227	ANN	92.81	85.66	4.82	9.07	-82.29	ALTD: Usage (percent) of alternative splice donor site
Mbs	DmeEX0005067	chr3L:16066185-16066313	129	S	100	97.75	31.68	5.95	-80.06
Sh3beta	DmeEX0006445	chr3L:7366162-7366210	49	C2	83.94	83.01	7.79	2.29	-78435	vast-tools: https://github.com/vastgroup/vast-tools
CG42748	DmeEX0002468	chr2L:22157023-22157055	33	S	85.75	84.49	7.52	8.08	-77.32
CG42673	DmeEX0002429	chr3L:9586627-9588046	1420	S	90.09	65.48	1.12	2.23	-76.11
CG7378	DmeEX0003070	chrX:18906075-18906134	60	S	96	95.17	26.97	12.9	-75.65
ens	DmeEX0007895	chr3L:4130389-4130643	255	C2	90.41	85.28	7.79	17.5	-75.2
Dg	DmeEX0003998	chr2R:16086931-16087725	795	C1	82.45	70.47	0	3.8	-74.56
tmod	DmeEX0009856	chr3R:30575432-30575948	517	C1	91.86	81.14	13.6	12.04	-73.68
alpha-Spec	DmeEX0007124	chr3L:1780887-1780916	30	S	83.34	74.99	6.16	4.97	-73.6
CG34417	DmeEX0002086	chrX:6586957-6587104	148	S	94.69	95.86	29.66	13.92	-73485
Mical	DmeEX0005132	chr3R:10016290-10016826	537	C1	100	100	35	19.23	-72885
Pkc98E	DmeEX0005771	chr3R:29042826-29042857	32	S	97.07	83.98	11.58	26.81	-71.33
Actn	DmeEX0000136	chrX:2029841-2029926	86	C3	98.29	97.11	33.72	20.61	-70535
CAP	DmeEX0000387	chr2R:10288200-10288271	72	C3	89.16	88.03	32.56	5.05	-69.79
Mhcl	DmeEX0005122	chr3R:16074418-16075163	746	C1	82.34	63.42	6.74	0	-69.51
Asph	DmeEX0000258	chr2R:16114940-16115053	114	S	66.81	75.85	0	5.88	-68.39
Tm1	DmeEX0006779	chr3R:15301011-15301073	63	C3	99.36	98.02	44.32	19.71	-66675
Tm1	DmeEX0006783	chr3R:15299277-15299347	71	C1	99.36	97.78	46.27	18.79	-66.04
Dys	DmeEX0004196	chr3R:19594369-19594398	30	C1	75.38	63.83	4.68	2.62	-65955
Sh3beta	DmeEX0006446	chr3L:7365070-7366108	1039	C2	67.65	66.1	3.31	0.56	-64.94
CG14619	DmeEX0000964	chrX:22462714-22463272	559	C3	88.79	84.32	15.51	28.43	-64585
CG10737	DmeEX6012023	chr2R:19177303-19177573	271	ANN	72.33	70.02	7.77	5.76	-64.41
CG12065	DmeEX0000657	chrX:8584843-8584923	81	S	64.73	66.37	1.48	1.38	-64.12
Adk1	DmeEX0000159	chr3L:12201779-12201862	84	S	80.19	80.44	29.48	4.97	-63.09
Zasp52	DmeEX0007046	chr2R:15765123-15765252	130	C2	97.99	97.67	56.58	15.31	-61885
unc-13	DmeEX6024924	chr4:886965-892840	5876	ANN	82.62	75.69	7.9	27.84	-61285
Tm1	DmeEX0006782	chr3R:15296591-15296708	118	C3	99.32	97.64	49.03	26.93	-60.5
Trpm	DmeEX0006864	chr2R:15287354-15287410	57	C1	69.23	58.62	0	10.26	-58795
CG32264	DmeEX0001752	chr3L:3721537-3721566	30	S	73.26	56.02	7.91	4.2	-58585
shot	DmeEX6010626	chr2R:13865757-13865905	149	ANN	77.54	52.17	6.47	7.09	-58075
Zasp52	DmeEX0007044	chr2R:15773041-15773253	213	C2	77.94	77.7	25.95	13.93	-57.88
PhKgamma	DmeEX0005719	chrX:11699323-11699406	84	C1	78.57	83.94	26.08	23.05	-56.69
nemy	DmeEX0008830	chr2R:12664985-12665232	248	S	83.76	98.19	24.53	45.57	-55925
scrib	DmeEX0009380	chr3R:26556214-26556288	75	S	65.3	66.47	14.22	5.76	-55895
RtGEF	DmeEX0006255	chr2L:20361969-20362826	858	S	54.88	71.84	5.62	9.49	-55805
MFS17	DmeEX0005019	chr2R:2564444-2564495	52	C1	54.61	59.6	0	3.21	-55.5
sls	DmeEX0009600	chr3L:2062454-2069914	7461	C3	85.42	95.97	67.77	2.7	-55.46
Arp2	DmeEX0000235	chrX:16551475-16551489	15	MIC	83.87	52.08	4.33	20.86	-55.38
MTF-1	DmeEX0005043	chr3L:9433899-9434046	148	S	72.23	65.08	0	26.88	-55215
Pax	DmeEX0005653	chr2L:19411537-19411719	183	C3	79.42	74.71	15.51	28.99	-54815
CG4848	DmeEX6020021	chr3R:12216633-12216686	54	ANN	64.1	50.31	5.92	0	-54245
Evi5	DmeEX0004322	chrX:11436775-11436792	18	S	94.71	80.08	37.77	28.68	-54.17
Nhe2	DmeEX0005363	chr2L:21122913-21122927	15	MIC	67.61	60.35	15.11	5.04	-53905
sdt	DmeEX0009415	chrX:8232429-8232906	478	S	83.64	84.06	42.25	17.95	-53.75
Galphao	DmeEX0004477	chr2R:10445384-10445624	241	S	78.85	80.07	39.62	14.29	-52505
gwl	DmeEX0008123	chr3R:18748361-18748489	129	S	100	88.24	31.53	51.85	-52.43
Mbs	DmeEX0005070	chr3L:16077723-16077809	87	C2	83	82.02	38.99	21.8	-52115
Liprin-alpha	DmeEX0004941	chr2L:6727194-6727322	129	S	86.27	86.34	25	43.75	-51.93
CG7546	DmeEX0003094	chr3L:7513523-7513621	99	S	71.88	69.91	5.23	33.48	-51.54
ewg	DmeEX0007906	chrX:272557-272883	327	C3	56.97	50.78	0.56	4.2	-51495
CAP	DmeEX0000388	chr2R:10292495-10292872	378	C3	94.03	92.34	61.07	23.58	-50.86
CG1275	DmeEX0000721	chr3L:2255539-2255803	265	S	74.41	73.96	21.97	24.9	-50.75
Pfk	DmeEX0005713	chr2R:10114126-10114234	109	C2	67.66	63.67	26.56	3.38	-50695
mthl10	DmeEX0008725	chr3L:334639-334829	191	C3	52.78	58.79	2.93	9.32	-49.66
nahoda	DmeEX0008826	chr2R:22914520-22914850	331	S	54.55	55.56	0	11.24	-49435
zormin	DmeEX0010177	chr3L:2124182-2124613	432	C1	98.15	90.84	48.21	43.25	-48765
sowah	DmeEX0009650	chr3L:12538996-12539041	46	S	64.8	43.4	4.53	6.17	-48.75
CG43897	DmeEX0002633	chr3L:9831000-9831440	441	C3	92.06	96.51	46.86	44.35	-48.68
zormin	DmeEX0010174	chr3L:2127078-2128760	1683	S	93.39	94.62	47.35	43.4	-48.63
lqf	DmeEX0008532	chr3L:7535884-7536435	552	C1	47.34	50.54	0	3.47	-47205
shot	DmeEX0009477	chr2R:13867125-13867303	179	C1	44.6	60.36	11.91	0	-46525
CG14253	DmeEX0000901	chr3R:26981514-26981751	238	C2	86.2	82.65	36.73	41.44	-45.34
SIDL	DmeEX0006282	chr3R:15215243-15215248	6	MIC	100	75.42	24.04	61.01	-45185
UGP	DmeEX0006910	chr3L:9353513-9353518	6	MIC	73.56	73.57	28.49	29.02	-44.81
CG2943	DmeEX0001409	chr3R:7905691-7905711	21	S	87.53	91.08	40.23	49.27	-44555
Rbp6	DmeEX0005993	chr3L:17067993-17068058	66	S	100	100	22.22	89.67	-44055
AMPdeam	DmeEX0000067	chrX:13834171-13834206	36	S	67.02	51.66	16.24	14.51	-43965
FER	DmeEX0004330	chr3R:9372377-9372577	201	S	55.4	42.67	9.56	2.03	-43.24
ome	DmeEX6016717	chr3L:14736043-14736135	93	ANN	100	59.58	52.39	21.38	-42905
aret	DmeEX0007152	chr2L:12310682-12311093	412	C2	61.3	84.94	45.89	15.83	-42.26
CG31635	DmeEX0001611	chr2L:6637434-6637490	57	S	29.41	64.52	10.14	0	-41895
Fhos	DmeEX0004382	chr3L:8797690-8797821	132	S	60.41	63.16	26.96	13.51	-41.55
sls	DmeEX0009602	chr3L:2052655-2061531	8877	C1	47.39	55.22	4.76	15.07	-41.39
CG12090	DmeEX0000669	chr3L:1526334-1526398	65	C2	50.23	48.94	2.81	13.81	-41275
CG12090	DmeEX0000668	chr3L:1526660-1526731	72	C3	48.31	45.63	0	11.54	-41.2
Mbs	DmeEX0005068	chr3L:16068113-16068943	831	S	85.03	86.62	67.79	21.93	-40965
Rgl	DmeEX0006041	chr3L:13913962-13914525	564	C2	94.24	94.25	25.89	82.93	-39835
bip2	DmeEX0007247	chr4:461505-461731	227	S	79.63	80.21	63.64	16.56	-39.82
pyd	DmeEX6019193	chr3R:8865405-8866025	621	ANN	59.07	57.59	9.68	27.86	-39.56
Dyb	DmeEX0004176	chr2R:12451669-12451712	44	C1	68.89	65.71	20.67	35.68	-39125
CG8475	DmeEX0003241	chr2L:8194045-8194059	15	MIC	83.21	76.82	32.07	49.76	-39.1
sfl	DmeEX0009427	chr3L:6505083-6505119	37	S	78.35	59.93	30.78	29.65	-38925
CAP	DmeEX0000389	chr2R:10293341-10293439	99	C2	95.21	93.82	71.57	39.74	-38.86
sun	DmeEX0009761	chrX:15848298-15848347	50	S	55.42	39.66	4.03	15.07	-37.99
pyd	DmeEX0009185	chr3R:8828835-8831005	2171	S	78.88	62.99	28.62	37.68	-37785
alpha-Spec	DmeEX0007125	chr3L:1784503-1784598	96	S	54.31	50.46	15.66	14.53	-37.29
mim	DmeEX0008636	chr2R:6927390-6928148	759	C1	44.79	66.67	33.33	4.25	-36.94
enc	DmeEX0007890	chr3L:3834271-3834627	357	S	60.96	52.21	29.31	11.06	-36.4
Patronin	DmeEX0005649	chr2R:17529982-17530134	153	C1	44.19	28.57	0	0	-36.38
shot	DmeEX0009479	chr2R:13874732-13874743	12	MIC	39.3	33.04	0	0	-36.17
pan	DmeEX0008994	chr4:104083-104188	106	C1	45.86	34.39	0	8.15	-36.05
CG13124	DmeEX0000778	chr2L:9905138-9905291	154	S	75.74	77.25	45.13	36	-35.93
Nrg	DmeEX0005481	chrX:8549018-8549356	339	C1	34.34	39.33	2.02	0	-35825
if	DmeEX0008237	chrX:16758514-16758588	75	S	84.54	86.69	68.42	31.2	-35805
wls	DmeEX0010113	chr3L:11167819-11167914	96	S	51.86	63.3	14.85	29.07	-35.62
CG32000	DmeEX0001688	chr4:133833-133924	92	C2	82.81	88.48	53.11	47.46	-35.36
CG42321	DmeEX6010533	chr2R:13416575-13416606	32	ANN	75	95.46	47.09	52.91	-35.23
C3G	DmeEX0000375	chrX:6787096-6787248	153	S	69.2	80	40.66	38.24	-35.15
cher	DmeEX0007447	chr3R:17109708-17109722	15	MIC	14.29	54.9	0	0	-34595
CG7956	DmeEX0003148	chr3R:21525085-21525300	216	S	63.25	44.64	12.33	26.92	-34.32
CG31522	DmeEX0001589	chr3R:4445332-4445411	80	C3	87.6	78.19	58.99	38.33	-34235
CR44030	DmeEX0003542	chr4:962251-962347	97	S	38.62	45.66	2.29	14.05	-33.97
AGO1	DmeEX0000059	chr2R:13951614-13951688	75	C2	91.15	100	59.5	63.77	-33.94
Evi5	DmeEX0004321	chrX:11434500-11434814	315	S	47.17	27.34	1.89	5.1	-33.76
Fas2	DmeEX0004348	chrX:4135411-4135497	87	S	41.29	42.02	10.84	5.34	-33565
Gpdh	DmeEX0004587	chr2L:5947857-5948263	407	S	87.5	79.38	64.46	35.32	-33.55
l(1)G0196	DmeEX0008391	chrX:22500998-22501323	326	C2	40.52	41.12	7.69	7.46	-33245
CG1674	DmeEX0001139	chr4:232395-232848	454	S	63.91	68.44	31.62	35.19	-32.77
step	DmeEX0009730	chr2L:21753219-21753426	208	C3	66.24	62.55	40.96	22.93	-32.45
CG42678	DmeEX6012966	chr2R:22930389-22931280	892	ANN	61.89	56.49	18.54	35.15	-32345
A2bp1	DmeEX0000041	chr3L:10577283-10577324	42	S	41.6	41.03	17.73	2.12	-31.39
Ptp10D	DmeEX0005864	chrX:11673731-11674902	1172	S	93.38	93.01	44.33	79.34	-31.36
Fas2	DmeEX0004350	chrX:4154387-4154431	45	S	41.96	34.42	4.84	8.9	-31.32
bun	DmeEX0007365	chr2L:12491689-12492274	586	C3	45.34	42.07	24.08	1.4	-30965
CG14253	DmeEX0000903	chr3R:26980952-26981101	150	C1	47.67	31.31	7.42	9.69	-30935
CG12163	DmeEX0000675	chr3R:5243838-5244254	417	S	46.08	32.57	8.4	9.18	-30535
slgA	DmeEX0009555	chrX:21379973-21380094	122	C3	67.17	61.99	30.77	37.45	-30.47
msps	DmeEX0008697	chr3R:16057294-16057389	96	S	53.28	40.98	24.07	9.9	-30145
Sec16	DmeEX0006384	chrX:12605803-12606153	351	S	27.93	32.09	0	0	-30.01
tn	DmeEX0009867	chr2R:19004605-19004883	279	S	80.57	71.89	50	42.86	-29.8
enc	DmeEX0007891	chr3L:3828388-3829295	908	S	21.36	41.41	0	3.73	-29.52
C3G	DmeEX0000376	chrX:6789712-6791161	1450	S	25.33	33.59	0	0	-29.46
A2bp1	DmeEX0000037	chr3L:10568129-10568605	477	C1	83.65	77.35	42.76	59.33	-29455
Gdh	DmeEX0004487	chr3R:23936981-23937019	39	S	43.32	38.35	11.28	11.81	-29.29
nuf	DmeEX0008903	chr3L:14231597-14231635	39	S	70.01	67.96	33.77	46.03	-29085
stck	DmeEX0009725	chr3R:8357337-8357456	120	S	86.09	84.71	50.41	62.42	-28985
cu	DmeEX6019746	chr3R:11206521-11206625	105	ANN	46.9	18.94	0.78	7.14	-28.96
Asap	DmeEX0000248	chr2R:8115978-8116025	48	S	31.99	32.36	0	6.54	-28905
mask	DmeEX0008573	chr3R:24235393-24235431	39	S	74.44	74.63	40.19	51.51	-28685
Mhcl	DmeEX0005121	chr3R:16075227-16075595	369	C1	41.7	18.24	3.16	0	-28.39
Nhe2	DmeEX0005367	chr2L:21130005-21130286	282	C3	25.9	30.77	0	0	-28335
magu	DmeEX0008560	chr2R:10061618-10061896	279	S	85.94	90.81	67.65	52.46	-28.32
RhoGAP71E	DmeEX0006076	chr3L:15604836-15605280	445	C2	32.31	47.83	10.37	13.62	-28075
step	DmeEX0009731	chr2L:21746152-21747332	1181	C2	77.27	70.01	56.36	34.82	-28.05
pan	DmeEX0008995	chr4:104307-104528	222	C1	43.35	24.26	0	11.57	-28.02
CG13900	DmeEX6013860	chr3L:830622-830728	107	ANN	64.97	62.31	41.08	30.22	-27.99
CG34417	DmeEX0002083	chrX:6577944-6578291	348	S	45.81	52.81	34.73	7.96	-27965
Nrx-IV	DmeEX0005486	chr3L:12151820-12152016	197	C3	30.47	46.72	16.53	5.91	-27375
capt	DmeEX0007410	chr2L:1155746-1156008	263	S	32.73	29.06	7.09	0	-27.35
CG7646	DmeEX0003110	chr3L:19995374-19995502	129	C2	46.58	46.22	15.3	23.16	-27.17
CG3558	DmeEX0002113	chr2L:2997492-2997530	39	S	65.17	40.7	22.38	29.17	-27.16
Msp300	DmeEX6004882	chr2L:5152037-5152355	319	ANN	32.79	21	0	0	-26895
Zasp66	DmeEX0007050	chr3L:8630517-8630635	119	C2	85.87	84.34	73.86	43.06	-26645
Ptp10D	DmeEX0005860	chrX:11622313-11622357	45	S	94.2	93.13	63.31	71.23	-26395
Taf1	DmeEX0006672	chr3R:6654989-6655081	93	S	57.01	72.36	27.07	50.38	-25.96
MBD-like	DmeEX0004998	chr3R:9560275-9560613	339	S	30.75	23.13	2.2	0	-25.84
gro	DmeEX0008098	chr3R:26045004-26045036	33	S	24.29	27.92	0	0.65	-25.78
whd	DmeEX0010110	chr2R:10471214-10471273	60	C3	93.26	82.13	56.45	67.83	-25555
Ect4	DmeEX0004233	chr3L:8096971-8097172	202	S	36.26	34.46	10.32	9.39	-25505
Pop2	DmeEX0005810	chr3L:12001727-12001865	139	S	60.56	65.16	21.51	53.57	-25.32
Sdc	DmeEX0006377	chr2R:21398065-21398502	438	S	93.67	94.84	70.18	68.16	-25085
zormin	DmeEX0010178	chr3L:2123597-2123679	83	C3	100	93.17	73.45	70.06	-24.83
ps	DmeEX0009153	chr3R:9444011-9444076	66	C2	64.31	66.93	40.33	41.81	-24.55
sd	DmeEX0009396	chrX:15821009-15821773	765	S	41.6	20.99	8.56	5.38	-24325
CG32264	DmeEX0001762	chr3L:3741996-3743772	1777	C2	24.02	24.44	0	0	-24.23
Pkn	DmeEX0005779	chr2R:9257410-9257673	264	C1	40.3	29.62	7.41	14.08	-24215
Idh	DmeEX0004767	chr3L:8358556-8358715	160	C1	55.64	37.02	20.24	24.21	-24105
Nc73EF	DmeEX0005291	chr3L:16960538-16960667	130	C1	93.56	89.69	60.03	75.54	-23.84
ens	DmeEX0007896	chr3L:4129651-4129791	141	C2	97.5	94	66.95	77.66	-23445
CG6454	DmeEX0002962	chr3R:24350727-24351951	1225	S	36.73	21.14	6.78	4.81	-23.14
CG10353	DmeEX0000455	chrX:11884798-11885056	259	C1	39.67	21.37	14.81	0	-23115
cher	DmeEX6021161	chr3R:17098038-17098258	221	ANN	15.27	30.84	0	0	-23055
ctrip	DmeEX0007567	chr3R:4796489-4797067	579	C2	53.57	52.38	46.15	14.48	-22.66
cpo	DmeEX0007537	chr3R:18011097-18011255	159	C2	36.97	28.99	5.28	15.49	-22595
CG30118	DmeEX0001442	chr2R:18436597-18436728	132	S	22.42	27.08	1.79	2.7	-22505
Sxl	DmeEX6001129	chrX:7096815-7096935	121	ANN	66.24	55.77	30.17	47.21	-22315
mim	DmeEX0008638	chr2R:6926473-6926591	119	C1	33.08	50.4	20	19.08	-22.2
cg	DmeEX0007443	chr2R:14180422-14180641	220	S	29.11	20.23	0.83	4.21	-22.15
Doa	DmeEX0004063	chr3R:28914940-28915414	475	C2	29.2	16.57	1.47	0	-22.15
Doa	DmeEX0004064	chr3R:28916426-28917457	1032	C2	29.2	16.57	1.47	0	-22.15
CG7646	DmeEX0003111	chr3L:19995629-19995825	197	C2	32.67	34.13	10.17	12.45	-22.09
mrj	DmeEX0008678	chr2R:16205320-16205580	261	S	30.17	17.18	1.94	1.26	-22075
Mbs	DmeEX0005071	chr3L:16078820-16079726	907	C3	42.16	36.83	24.06	11.24	-21845
CG9384	DmeEX0003362	chr3L:14763053-14763114	62	C3	97.89	99.4	77.14	76.77	-21.69
Asph	DmeEX0000263	chr2R:16114035-16114472	438	C2	28.2	37.34	0	22.17	-21685
Axn	DmeEX0000312	chr3R:30032674-30032811	138	S	92.31	100	64	85.14	-21585
Opa1	DmeEX0005530	chr2R:14234443-14234559	117	S	52.98	59.75	34.93	34.93	-21435
hts	DmeEX0008213	chr2R:19406020-19406088	69	S	92.84	88.66	69.74	69.38	-21.19
sns	DmeEX0009634	chr2R:8833793-8833981	189	C3	21.55	26.24	0	5.82	-20985
slo	DmeEX0009578	chr3R:24698198-24698269	72	C3	35.83	13.85	0	8.83	-20425
shi	DmeEX0009467	chrX:15899444-15899455	12	MIC	90.93	95.84	61.01	85.31	-20225
Asph	DmeEX0000262	chr2R:16113776-16113883	108	C2	23.68	30.86	0	14.13	-20205
faf	DmeEX0007934	chr3R:31788660-31788795	136	S	34.09	8.28	0	2.5	-19935
CG9384	DmeEX0003363	chr3L:14763204-14763262	59	S	97.93	99.48	79.22	78.5	-19845
CG12065	DmeEX0000658	chrX:8586552-8586608	57	S	29.09	22.97	7.51	5.66	-19445
Ctr1A	DmeEX0003904	chrX:6666240-6666269	30	S	55.28	30.11	22.75	23.95	-19345
Akap200	DmeEX0000167	chr2L:8428320-8429462	1143	S	46.05	52.33	20.94	39.42	-19.01
kek5	DmeEX0008305	chrX:19446273-19446305	33	S	78.73	82.49	65.76	57.98	-18.74
plx	DmeEX0009099	chr3R:5708021-5708182	162	S	40.59	22.77	17.48	8.53	-18675
mth	DmeEX0008723	chr3L:343955-344039	85	S	100	97.2	87.23	73.54	-18215
CG6084	DmeEX0002925	chr3L:11620923-11621103	181	S	83.08	82.41	60.63	68.55	-18155
Mef2	DmeEX0005088	chr2R:9940745-9940953	209	C1	73.63	74.17	44.93	66.67	-18.1
CG34126	DmeEX0001971	chr2L:4989390-4989410	21	S	99.11	97.48	86.78	73.93	-17.94
Ucp4A	DmeEX0006923	chrX:17846683-17846792	110	S	63.33	55.44	43.77	39.24	-17.88
CG33695	DmeEX0001937	chr2L:11278575-11278673	99	S	87.79	72.29	61.71	62.91	-17.73
lola	DmeEX0008528	chr2R:10491134-10492585	1452	C1	72.5	58.1	43.65	51.58	-17685
Snx6	DmeEX0006508	chr2L:8218854-8218871	18	S	21.44	26.96	4.92	8.53	-17475
norpA	DmeEX0008859	chrX:4353944-4354023	80	C3	100	100	80.2	85.38	-17.21
CG7646	DmeEX0003108	chr3L:19994168-19994735	568	C2	26.44	25.29	3.78	13.58	-17185
CAP	DmeEX0000391	chr2R:10293861-10293933	73	C2	82.77	79.77	68.86	59.39	-17145
wdp	DmeEX0010101	chr2R:22308208-22308256	49	S	100	100	85.43	80.56	-17005
CG32000	DmeEX0001691	chr4:136691-136777	87	S	17.39	23.57	1.81	5.35	-16.9
CG7646	DmeEX0003109	chr3L:19994808-19994951	144	C2	30.07	29.81	6	20.27	-16805
CG10737	DmeEX0000504	chr2R:19176941-19176953	13	MIC	17.26	16.07	0	0	-16665
CG12304	DmeEX0000686	chr3L:15583997-15584095	99	S	29.32	22.83	9	9.95	-16.6
bl	DmeEX0007249	chr2R:20589617-20589667	51	S	31.86	16.11	7.65	7.29	-16515
Ppn	DmeEX0005823	chr3R:28523780-28523974	195	C2	94.44	93.06	79.11	75.45	-16.47
Vha100-1	DmeEX0006982	chr3R:29133861-29133961	101	C3	87.04	74.17	65.54	64.62	-15525
pUf68	DmeEX0008986	chr3L:1500245-1500308	64	C2	66.06	56.59	42.56	49.36	-15365
scny	DmeEX0009362	chr3L:5774414-5774846	433	ANN	4.67	14.78	29.46	20.07	15.04
Axs	DmeEX0000313	chrX:16681758-16681836	79	S	2.43	5.6	23.31	15.32	15.3
Haspin	DmeEX0004678	chr2R:4029741-4029944	204	C1	72.86	88.07	96.17	95.36	15.3
Ten-m	DmeEX0006720	chr3L:22305176-22305764	589	C1	0	0	9.09	21.95	15.52
CG42663	DmeEX0002413	chr2R:12746609-12746661	53	C3	92.73	75.68	100	100	15795
conu	DmeEX0007510	chr2R:4744770-4744894	125	C1	30.28	29.72	40.88	51.9	16.39
CG3967	DmeEX0002177	chr3L:9417652-9417814	163	S	75.76	75.1	91.07	92.89	16.55
KrT95D	DmeEX0004890	chr3R:24002422-24002547	126	S	9.5	26.16	34.03	34.76	16565
baz	DmeEX0007185	chrX:17193313-17193417	105	S	0	0	11.11	22.63	16.87
CG44085	DmeEX0002646	chr2L:13275627-13275838	212	C1	50.79	54.01	61.05	77.54	16895
Bsg25D	DmeEX0000358	chr2L:5276288-5276368	81	S	12.5	0	21.21	25.41	17.06
spin	DmeEX0009661	chr2R:16133422-16133683	262	C2	55.51	63.95	81.83	74.05	18.21
SNF4Agamma	DmeEX0006313	chr3R:21157615-21157657	43	C3	45.21	42.01	65.81	57.89	18.24
Rbp9	DmeEX0005996	chr2L:2962272-2962286	15	MIC	47.14	55.57	70.31	69.01	18305
ps	DmeEX0009145	chr3R:9419807-9419899	93	C2	45.14	40.73	64.85	57.86	18.42
whd	DmeEX0010109	chr2R:10471440-10471505	66	C3	6.26	19.96	36.21	27.02	18505
CG42321	DmeEX0002287	chr2R:13417536-13417828	293	C2	0	0	22.79	14.27	18.53
CG7766	DmeEX0003124	chrX:9100513-9100657	145	C3	22.29	31.76	43.92	47.71	18.79
Pde11	DmeEX0005660	chr2L:18546525-18547044	520	C2	52.74	52.53	62.57	80.52	18.91
pigeon	DmeEX0009060	chr2L:19189182-19189328	147	S	8.08	15.14	35.78	25.33	18945
Nc73EF	DmeEX0005292	chr3L:16961500-16961602	103	C1	7.42	9.16	34.43	20.18	19015
Saf-B	DmeEX0006330	chr3R:24819729-24820767	1039	S	50.71	65.13	82.73	71.49	19.19
sns	DmeEX0009635	chr2R:8834952-8835101	150	C3	67.71	79.47	100	85.98	19.4
CG31388	DmeEX0001576	chr3R:11238854-11238900	47	S	70.91	67.06	76.84	100	19435
skap	DmeEX0009541	chr3R:8941314-8941316	3	MIC	7.31	6.87	36.87	16.42	19555
Lmpt	DmeEX0004953	chr3L:16919471-16919702	232	C3	3.45	2.13	26.74	18.3	19.73
babo	DmeEX0007183	chr2R:8955713-8955858	146	C2	75.44	62.83	87.07	91.11	19955
pum	DmeEX0009173	chr3R:9098696-9098737	42	C2	9.59	4.55	24.18	31.03	20535
Graf	DmeEX6002564	chrX:15760125-15760194	70	ANN	20.75	28.36	42.86	47.33	20.54
CG30122	DmeEX0001446	chr2R:18634770-18634941	172	S	65.47	76.32	83.09	100	20.65
CG10165	DmeEX6007856	chr2L:19528771-19528996	226	ANN	10.57	25.81	46.58	31.71	20955
RIC-3	DmeEX0005915	chr2R:21019740-21019859	120	S	84.03	73.9	100	100	21035
Nrx-IV	DmeEX0005485	chr3L:12151211-12151407	197	C3	61.63	72.55	86.83	90.91	21.78
Dmtn	DmeEX0004054	chr3R:6392880-6392959	80	C2	33.81	46.11	58.9	64.81	21895
Eip63E	DmeEX6014496	chr3L:3545799-3546131	333	ANN	21.55	20.47	27.93	58.18	22045
CG4887	DmeEX0002779	chr2L:1174497-1174570	74	S	94	60.61	100	100	22695
Vha100-1	DmeEX0006983	chr3R:29134557-29134598	42	C3	2.17	2.21	15.13	35.07	22.91
myo	DmeEX0008760	chr4:695214-695337	124	S	35.99	30.22	59.39	53.34	23.26
par-1	DmeEX6012179	chr2R:19464310-19465694	1385	ANN	3.83	2.63	19.97	33.07	23.29
CG17233	DmeEX0001205	chr3L:20238738-20239544	807	S	28.51	52.85	66.12	61.87	23315
MFS16	DmeEX0005017	chr2R:21282456-21282564	109	S	15.25	0.92	31.97	31.03	23415
CG3835	DmeEX0002164	chrX:2141899-2142002	104	S	9.64	5.09	36	26.22	23745
E23	DmeEX0004203	chr2L:3354074-3354121	48	S	0.93	0	20.88	27.91	23.93
glob1	DmeEX0008073	chr3R:15902202-15902383	182	S	4	2.56	38.24	16.36	24.02
gukh	DmeEX0008114	chr3R:19018023-19018483	461	S	29.86	34.09	45.04	67.8	24445
tai	DmeEX0009803	chr2L:9244263-9244586	324	S	8.33	9.93	25.93	41.87	24.77
Pde8	DmeEX0005683	chr2R:23669902-23670377	476	S	1.77	3.16	10.88	43.75	24.85
CG41378	DmeEX0002218	chr2R:2830708-2831043	336	C1	64.34	49.52	74.94	89.04	25.06
CG1674	DmeEX0001141	chr4:234864-234944	81	S	32.36	36.92	47.24	72.41	25185
kst	DmeEX6014462	chr3L:3366444-3366773	330	ANN	45.1	58.73	71.37	83.77	25655
CG11155	DmeEX0000551	chr4:1132085-1132573	489	S	26.13	22.58	45.11	55.17	25785
CG14995	DmeEX0001011	chr3L:4097206-4097334	129	C1	0	0	28.56	23.57	26065
Wbp2	DmeEX0007012	chr3L:12852232-12852277	46	C2	22.46	24.01	50.62	49.32	26735
CG10103	DmeEX0000421	chr3L:6754745-6754807	63	C1	11.79	23.94	45.98	43.29	26.77
Crag	DmeEX0003881	chrX:8598074-8598154	81	S	16.02	23.67	41.3	51.96	26785
msn	DmeEX0008687	chr3L:2561932-2562843	912	S	30.09	18.54	61	41.45	26.91
mle	DmeEX0008656	chr2R:5979701-5979920	220	S	10.08	0.95	24.81	40.62	27.2
cg	DmeEX0007441	chr2R:14177175-14177477	303	S	45.18	51.71	74.23	77.06	27.2
gish	DmeEX0008060	chr3R:16282081-16282408	328	C1	12.62	25.26	46.17	46.23	27.26
pyd	DmeEX0009184	chr3R:8844916-8845150	235	C2	14.21	39.77	46.87	62.03	27.46
trol	DmeEX0009920	chrX:2494404-2494637	234	C3	5.14	8.61	44.17	24.54	27.48
Nedd4	DmeEX0005322	chr3L:17534351-17534562	212	C2	6.02	24.08	38.14	47.49	27765
Mob2	DmeEX0005180	chr3L:11541778-11542834	1057	S	47.52	41.18	59.99	85.17	28.23
lap	DmeEX0008480	chr3R:7197570-7197659	90	C1	65.88	69.49	95.7	96.16	28245
slgA	DmeEX0009554	chrX:21379588-21379709	122	C3	30.42	38.46	64.34	61.27	28365
shot	DmeEX0009488	chr2R:13870840-13870911	72	S	80	59.76	96.79	100	28515
mthl10	DmeEX0008727	chr3L:333942-334119	178	S	77.05	65.22	100	100	28865
cnc	DmeEX0007491	chr3R:23220417-23220643	227	C3	11.32	13.28	48.48	34.29	29085
par-1	DmeEX0009007	chr2R:19477661-19477704	44	C1	61.09	73.68	98.14	95.32	29345
shot	DmeEX0009478	chr2R:13866061-13866126	66	C1	2.25	17.9	42.99	35.92	29.38
pum	DmeEX0009172	chr3R:9141320-9141331	12	MIC	39.06	33.26	56.86	74.24	29.39
mim	DmeEX0008637	chr2R:6926670-6926821	152	C1	93.69	47.01	100	100	29.65
cnc	DmeEX0007492	chr3R:23217879-23219249	1371	C2	18.97	15.27	54.67	38.93	29.68
Ate1	DmeEX0000272	chr2R:20255886-20256035	150	C3	31.56	30.83	67.24	54.9	29875
lig	DmeEX0008513	chr2R:8073127-8073234	108	C2	71.56	54.56	94.66	92.07	30305
Piezo	DmeEX0005738	chr2L:8175995-8176051	57	C1	30.43	13.42	53.85	50.88	30.44
CG33260	DmeEX0001905	chr3L:14760967-14761074	108	S	76.92	61.9	100	100	30.59
PhKgamma	DmeEX0005720	chrX:11700621-11701127	507	C3	10.75	16.24	39.01	49.32	30.67
trol	DmeEX0009939	chrX:2499211-2499678	468	C2	5.58	3.76	31.53	39.34	30765
Dys	DmeEX6021589	chr3R:19585241-19586514	1274	ANN	59.39	38.97	83.44	76.92	31
CG11367	DmeEX0000594	chr3L:22732017-22732140	124	S	79.08	58.76	100	100	31.08
Tomosyn	DmeEX0006798	chrX:12633918-12633957	40	S	37.29	46.56	69.98	76.37	31.25
CG2519	DmeEX0001383	chr3R:5545671-5545742	72	S	3.63	7.41	25.6	48.14	31.35
Ranbp16	DmeEX0005961	chrX:15929173-15929258	86	S	8.93	7.04	20	58.73	31.38
Ehbp1	DmeEX0004255	chr2R:17010887-17010976	90	S	81.72	50.93	100	95.95	31.65
toc	DmeEX6004454	chr2L:3099453-3099932	480	ANN	7.08	3.26	16.17	58.06	31945
Shaw	DmeEX0006457	chr2L:3724884-3725196	313	C1	17.02	6.92	47.66	40.26	31.99
l(2)01289	DmeEX0008413	chr2R:6731440-6731490	51	C2	67.81	67.39	100	100	32.4
Glycogenin	DmeEX6012488	chr2R:21205746-21205814	69	ANN	1.63	7.01	25.27	48.95	32.79
CG44085	DmeEX0002638	chr2L:13267595-13267972	378	C1	0.29	0.03	34.82	32.14	33.32
lig	DmeEX0008514	chr2R:8073367-8073471	105	C2	66.28	54.2	94.91	92.49	33.46
prominin-like	DmeEX0009138	chr3L:3117346-3117405	60	S	24.61	59.88	79.93	71.76	33.6
syd	DmeEX0009791	chr3L:7927488-7927579	92	C2	16	16.75	31.03	69.16	33.72
Atpalpha	DmeEX0000295	chr3R:20962215-20962295	81	C2	8.14	10.56	55.32	31.29	33955
Fhos	DmeEX0004376	chr3L:8789832-8789834	3	MIC	49.43	59.13	100	76.64	34.04
CG32549	DmeEX0001796	chrX:18403985-18404393	409	S	2.29	5.71	34.97	41.16	34065
CG12090	DmeEX0000670	chr3L:1525642-1525700	59	C2	37.15	57.09	78.03	85.11	34.45
CanA1	DmeEX0003701	chr3R:31043718-31043795	78	S	10.26	36.47	74.19	41.57	34515
Ncc69	DmeEX0005298	chr3L:12371544-12371600	57	S	46.92	83.61	100	100	34735
Pdp1	DmeEX0005698	chr3L:7853183-7854189	1007	C1	56.25	21.14	70.87	76.09	34785
CG13004	DmeEX0000760	chrX:16829040-16829126	87	S	32.28	14.58	70.79	46.15	35.04
trol	DmeEX0009909	chrX:2478423-2478506	84	S	10.48	8.92	23.1	66.71	35205
CG2316	DmeEX0001377	chr4:188230-188369	140	S	36.69	57.17	91.68	72.73	35275
Fas3	DmeEX0004359	chr2L:18391052-18391364	313	S	34.69	35.32	64.95	75.82	35.38
Mbs	DmeEX0005066	chr3L:16065048-16065434	387	S	0	1.72	38.73	36.36	36685
CG7990	DmeEX0003164	chrX:19199827-19199885	59	S	13.16	15.65	38.65	64.2	37.02
mtd	DmeEX0008710	chr3R:5304111-5304182	72	C2	5.57	5.22	43.54	41.98	37365
CG30015	DmeEX0001421	chr2R:10873854-10874036	183	S	15.94	35.29	56.19	70.94	37.95
CG8671	DmeEX0003254	chr2L:21277278-21278429	1152	C3	25.52	11.6	55.02	59.36	38.63
alph	DmeEX6024119	chr3R:29597776-29597908	133	ANN	20.16	34.22	67.85	65.07	39.27
CLIP-190	DmeEX0003483	chr2L:17402375-17402485	111	C2	47.26	52.42	87.12	91.34	39.39
mim	DmeEX0008630	chr2R:6933124-6933927	804	C2	39.54	66.5	100	84.93	39445
Wbp2	DmeEX0007011	chr3L:12851387-12851722	336	C3	28.02	31.26	74.05	64.57	39.67
CG42321	DmeEX0002286	chr2R:13415875-13415957	83	C2	20	2.8	51.52	51.35	40035
CG9044	DmeEX0003307	chr2L:5953002-5953057	56	S	21.05	21.43	58.8	64.32	40.32
CG42666	DmeEX6000245	chrX:1843445-1843578	134	ANN	0	1.52	24.17	58.27	40.46
Patronin	DmeEX0005644	chr2R:17526834-17526980	147	S	32.98	80.41	100	94.75	40.68
Zasp52	DmeEX0007042	chr2R:15774428-15774757	330	S	0.15	0.3	26.57	55.88	41
CG7945	DmeEX0003145	chr3L:15522968-15523464	497	S	34.76	32.92	79.59	73.51	42.71
dlg1	DmeEX0007626	chrX:11388016-11389697	1682	C1	45.24	57.63	94.82	94.19	43.07
pan	DmeEX0008998	chr4:69855-69981	127	S	31.87	26.63	68.53	77.9	43965
Rip11	DmeEX0006136	chrX:18636614-18636873	260	C2	24.5	36.62	68.23	82.11	44.61
trol	DmeEX0009931	chrX:2486057-2486242	186	S	3.1	5.73	45.99	53.22	45.19
CAP	DmeEX0000385	chr2R:10282048-10284801	2754	C3	52.73	56.76	100	100	45255
CG33111	DmeEX0001868	chr3R:23805760-23806120	361	S	3.03	12.38	59.21	47.01	45405
Rtnl1	DmeEX6004842	chr2L:4999225-4999385	161	ANN	33.6	27.22	74.78	77.37	45665
CG18659	DmeEX0001313	chr2R:9126181-9126213	33	C1	39.18	45.97	81.21	95.3	45.68
CG18659	DmeEX0001314	chr2R:9124744-9125220	477	S	22.12	24.24	60.69	78.54	46435
twin	DmeEX0009981	chr3R:24220532-24220563	32	C1	43.19	40.2	86.03	90.4	46.52
CG32579	DmeEX0001802	chrX:16324677-16324896	220	S	39.78	55.22	88.57	100	46785
l(1)G0232	DmeEX0008401	chrX:9638193-9638462	270	S	38.42	38.3	85.45	84.91	46.82
Lpin	DmeEX0004981	chr2R:8140243-8140371	129	S	21.19	28.09	72.52	70.45	46845
CG1674	DmeEX0001144	chr4:242488-242679	192	C2	40.52	34.77	75.53	96.06	48.15
cpo	DmeEX0007538	chr3R:18012102-18012150	49	C2	5.89	21.47	62.1	61.88	48.31
unc-104	DmeEX6011403	chr2R:16764138-16764374	237	ANN	0	17.09	58.23	56.24	48.69
Pfk	DmeEX0005712	chr2R:10113543-10113651	109	C2	31.11	31.61	66.29	93.91	48.74
shot	DmeEX0009476	chr2R:13868156-13868349	194	C1	50.52	40.46	89.9	100	49.46
Shaw	DmeEX0006458	chr2L:3725656-3725901	246	C3	1.15	0	71.79	29.76	50.2
mbc	DmeEX0008579	chr3R:23796385-23796498	114	S	11.11	15.02	65.48	62.35	50.85
CG10103	DmeEX0000420	chr3L:6755073-6755123	51	C2	11.95	22.09	60.31	75.68	50975
Amph	DmeEX0000189	chr2R:12609229-12609636	408	S	21.27	33.55	75.24	82.67	51545
ATP8B	DmeEX0000083	chr3R:12074459-12074870	412	S	33.33	20.93	94.74	63.43	51955
cno	DmeEX0007505	chr3R:5183777-5183983	207	C2	47.75	48.21	100	100	52.02
fry	DmeEX0008005	chr3L:9665556-9665699	144	S	0	29.69	63.16	70.8	52135
CG8086	DmeEX0003186	chr2L:8246419-8246484	66	C2	12.79	14.23	58.61	74.12	52855
Trpm	DmeEX0006856	chr2R:15272552-15272608	57	C1	12.73	6.31	100	25	52.98
sdk	DmeEX0009406	chrX:737510-737665	156	S	30.3	63.08	100	100	53.31
RhoGEF2	DmeEX0006096	chr2R:17035655-17036407	753	S	0	40.54	84.78	62.42	53.33
slo	DmeEX0009579	chr3R:24699376-24699426	51	C3	12.19	48.44	100	68.93	54.15
nmo	DmeEX0008843	chr3L:8048070-8048443	374	S	23.81	32.05	72.36	91.84	54.17
Tm1	DmeEX0006781	chr3R:15295427-15295544	118	C3	0.96	2.6	48.05	65.98	55235
slo	DmeEX0009582	chr3R:24703021-24703053	33	C2	28.76	60.75	100	100	55245
CLIP-190	DmeEX0003484	chr2L:17394430-17394492	63	C3	25.8	33.84	79.43	92.31	56.05
PMCA	DmeEX0005608	chr4:331615-332002	388	C2	10.47	8.43	59.15	71.91	56.08
CG5028	DmeEX0002809	chr3R:25683058-25683383	326	S	29.94	35.08	95.56	82.43	56485
CG45186	DmeEX0002700	chr3L:2442439-2442960	522	S	44.14	23.97	81.97	100	56.93
HDAC4	DmeEX0004668	chrX:13268694-13268840	147	S	21.79	27.03	91.84	72.66	57.84
mim	DmeEX0008632	chr2R:6935215-6935295	81	S	27.03	28.57	86.58	86.77	58875
CG45049	DmeEX0002681	chr3R:22728843-22729133	291	C1	13.22	25.61	77.49	79.92	59.29
Pdp1	DmeEX0005699	chr3L:7830387-7831810	1424	C2	12.98	8.52	66.35	74.43	59.64
CaMKII	DmeEX0003639	chr4:1050694-1050759	66	S	12.71	19.95	79.7	78.29	62665
Strn-Mlck	DmeEX0006587	chr2R:15948164-15948710	547	S	29.73	11.11	73.33	94.01	63.25
CG8086	DmeEX0003185	chr2L:8246674-8246766	93	C3	7.79	12.33	71.15	75.94	63485
Myo95E	DmeEX0005243	chr3R:24157258-24157317	60	S	0	0	50	79.31	64655
Zasp52	DmeEX0007047	chr2R:15763926-15764835	910	C3	2.47	3.52	48.26	87.06	64665
Spn	DmeEX0006539	chr3L:2514310-2514330	21	S	0	0	79.25	50.56	64905
cno	DmeEX0007503	chr3R:5184587-5184641	55	C3	25.33	32.84	89.48	98.53	64.92
cno	DmeEX0007504	chr3R:5184279-5184523	245	C3	24.75	34.67	91.35	98.81	65.37
Tm1	DmeEX0006784	chr3R:15300110-15300180	71	C3	0.78	2.12	52.89	82.44	66215
MESK2	DmeEX0005008	chr2R:21507322-21507722	401	C1	17.37	28.46	92.47	87.9	67.27
Tm1	DmeEX0006780	chr3R:15301624-15301686	63	C3	0.6	2.34	58.98	80.1	68.07
Actn	DmeEX0000137	chrX:2028665-2028750	86	C3	2.29	4.55	70.77	83.56	73745
Sik3	DmeEX0006468	chr2R:18701921-18702187	267	S	0	40.61	100	100	79695
cora	DmeEX0007521	chr2R:19242490-19242585	96	C1	6.93	10.41	82.92	94.11	79845
cora	DmeEX0007520	chr2R:19242174-19242395	222	C2	11.66	11.69	87.86	95.2	79855
CG34408	DmeEX0002076	chrX:10224314-10224505	192	C1	0	16.91	100	94.23	88.66
Fhos	DmeEX0004377	chr3L:8786622-8787344	723	S	0	7.2	100	100	96.4
CG10433	DmeALTA0000449-2/2	chr2R:-21606360	167	Alt3	15.02	9.15	23.42	30.79	15.02
CG17163	DmeALTA0001540-2/2	chrX:-23081859	3	Alt3	69.7	58.79	75.82	82.86	15095
mod(r)	DmeALTA0008644-1/2	chrX:622446-	0	Alt3	47.85	34.22	56.88	55.7	15255
Elp1	DmeALTA0005084-2/2	chr3R:11651624-11652776	12	Alt3	0	0	13.89	16.67	15.28
Lerp	DmeALTA0005652-2/2	chr3R:26862480-26862566	3	Alt3	12.93	10.71	22.75	32	15555
CG8596	DmeALTA0003963-1/2	chr3L:7343104-7343606	0	Alt3	0	5.83	18.03	19.06	15.63
CG15111	DmeALTA0001294-4/4	chr2R:19138858-19139349	446	Alt3	0	0	12.64	18.75	15695
CG32138	DmeALTA0002230-2/2	chr3L:14065589-14067268	27	Alt3	20	23.4	35	40.43	16015
Klp31E	DmeALTA0005619-1/2	chr2L:10416694-10416882	0	Alt3	0	10.98	26.76	16.28	16.03
Mnt	DmeALTA0005840-2/2	chrX:3699684-3699787	3	Alt3	37.23	50.38	64.76	55.43	16.29
d4	DmeALTA0007906-1/2	chr2R:5259904-5260171	0	Alt3	0	0	17.07	15.62	16345
puf	DmeALTA0009038-1/2	chr3R:-24637197	0	Alt3	34.29	25.97	41.38	51.65	16385
tra2	DmeALTA0009501-1/2	chr2R:14603734-14603773	0	Alt3	0	0	20.96	11.93	16445
foxo	DmeALTA0008160-1/2	chr3R:14081334-14081431	0	Alt3	30.43	23.65	49.61	37.5	16515
CG32982	DmeALTA0002363-3/3	chr2L:9163141-	154	Alt3	68.26	68.07	82.76	87.5	16965
CG33969	DmeALTA0002460-2/2	chr3L:20392641-20393225	9	Alt3	81.43	75.76	100	91.33	17.07
CG2875	DmeALTA0001861-2/2	chrX:3572595-3573303	3	Alt3	92.96	72.73	100	100	17155
CG15514	DmeALTA0001373-2/3	chr3R:-29860635	21	Alt3	33.33	49.69	61.04	56.34	17.18
CG7546	DmeALTA0003717-3/3	chr3L:7515826-7516050	45	Alt3	2.89	7.51	23.45	21.55	17.3
CG5044	DmeALTA0003268-2/2	chr3R:15357390-15358274	3	Alt3	39.47	59.02	66.67	66.67	17425
Gpi1	DmeALTA0005337-1/3	chrX:16360050-16360158	0	Alt3	79.71	84.62	100	100	17835
CG10543	DmeALTA0000469-2/2	chr2R:21004324-	3	Alt3	0	0	25.58	10.19	17885
mub	DmeALTA0008722-3/4	chr3L:21921054-21921327	39	Alt3	1.43	1.74	14.64	24.44	17955
Mbs	DmeALTA0005761-2/2	chr3L:16063085-16063173	3	Alt3	25.9	26.6	40.45	48.84	18395
abd-A	DmeALTA0007526-1/5	chr3R:16827739-16827897	0	Alt3	81.45	80.6	100	98.98	18465
RhoBTB	DmeALTA0006569-1/2	chr3L:20381568-20381721	0	Alt3	24.25	18.26	35.15	44.39	18515
Pur-alpha	DmeALTA0006443-2/2	chr4:565407-565446	3	Alt3	19.71	30.16	41.3	45.81	18.62
RN-tre	DmeALTA0006465-2/3	chr2R:13985990-13986095	51	Alt3	77.5	76.6	91.55	100	18725
lkb1	DmeALTA0008489-1/2	chr3R:13677022-13678212	0	Alt3	50.72	65.12	81.33	72.41	18.95
jvl	DmeALTA0008370-2/2	chr3R:14788696-14788966	3	Alt3	44.12	45.37	62.2	65.35	19.03
CG12024	DmeALTA0000722-3/3	chr3L:1857465-	48	Alt3	0	5.11	10.64	32.88	19205
RhoGEF2	DmeALTA0006605-1/2	chr2R:17038969-17039100	0	Alt3	0	0	14.81	23.85	19.33
CG3632	DmeALTA0002613-1/2	chrX:16297661-16297784	0	Alt3	76.19	81.18	97.8	98.31	19.37
sick	DmeALTA0009256-4/5	chr2L:19945169-19946702	121	Alt3	0	0	31.37	8	19685
Pect	DmeALTA0006253-4/4	chr2L:13209436-13209599	66	Alt3	9.77	20.24	33.58	36.03	19.8
Mtch	DmeALTA0005869-2/2	chr3L:184775-185074	3	Alt3	42.11	52	60.53	75	20.71
alpha-Man-II	DmeALTA0007550-2/2	chr3R:9412861-9413390	3	Alt3	51.72	32.5	57.14	69.23	21075
CG32000	DmeALTA0002202-2/5	chr4:134872-134964	5	Alt3	13.33	15.62	32	39.13	21.09
CG10320	DmeALTA0000429-2/3	chr2R:21658346-21658480	5	Alt3	54	64.36	80.16	80.52	21.16
msn	DmeALTA0008675-4/5	chr3L:2557793-2558389	360	Alt3	37.54	45.87	65.53	60.3	21.21
qm	DmeALTA0009058-3/3	chr3L:7351269-7351413	36	Alt3	66.04	51.78	88.24	73.31	21865
srpk79D	DmeALTA0009355-3/6	chr3L:22281679-22281783	8	Alt3	0	5.47	35.82	14.26	22305
vap	DmeALTA0009602-2/4	chrX:16004328-16004444	51	Alt3	77.78	77.55	100	100	22335
CG2604	DmeALTA0001832-1/2	chr3R:-5223146	0	Alt3	22.78	24.18	31.03	60.71	22.39
nsl1	DmeALTA0008827-1/2	chr3R:15798724-15799036	0	Alt3	8.42	23.95	42.94	34.74	22655
Ada2b	DmeALTA0000123-2/2	chr3R:8238103-8238252	70	Alt3	35.05	36.52	55.56	61.45	22.72
CanA1	DmeALTA0004552-1/3	chr3R:31043121-31043242	0	Alt3	17.07	5.32	33.33	34.69	22815
Gug	DmeALTA0005373-2/2	chr3L:8470431-8470483	9	Alt3	36.36	31.03	48.96	65.52	23545
CG12769	DmeALTA0000818-2/2	chr2R:8055732-8056094	33	Alt3	0	0	30.68	16.67	23675
CG4829	DmeALTA0003210-1/3	chrX:16823857-16824118	0	Alt3	2.26	1.73	25	27.27	24.14
CG43897	DmeALTA0003063-2/11	chr3L:9832478-9832666	54	Alt3	2.12	1.22	24.83	27.07	24.28
dock	DmeALTA0007959-3/3	chr2L:829305-829971	152	Alt3	72.41	78.42	99.6	100	24385
CG7852	DmeALTA0003789-3/4	chr3L:1541656-1541833	9	Alt3	21.05	11.11	38.24	43.9	24.99
fax	DmeALTA0008127-2/2	chr3L:16405508-16405845	9	Alt3	16.25	11.08	51.91	28.51	26545
Itp-r83A	DmeALTA0005557-1/2	chr3R:5527579-5527919	0	Alt3	46.67	52.94	82.05	71.43	26935
CanA1	DmeALTA0004551-3/4	chr3R:31039943-31040310	54	Alt3	0	0	30	24.14	27.07
CG14446	DmeALTA0001146-2/2	chrX:6229846-6229984	3	Alt3	0	0	46	8.51	27255
MESK2	DmeALTA0005720-2/3	chr2R:21510118-21510201	2	Alt3	60.18	66.98	99.29	83.5	27815
CG18213	DmeALTA0001681-1/2	chr3R:17039260-17039283	0	Alt3	0	0	26.37	29.34	27855
jet	DmeALTA0008352-1/2	chr2L:-4948559	0	Alt3	37.21	71.79	87.92	76.88	27.9
CG1407	DmeALTA0001061-3/4	chr2R:10031284-10031446	33	Alt3	1.61	14.65	28.5	43.84	28.04
qua	DmeALTA0009062-1/2	chr2L:17488457-17489369	0	Alt3	72.22	71.43	100	100	28175
CG13124	DmeALTA0000888-2/2	chr2L:9904827-9905083	31	Alt3	26.18	23.91	48.62	58.82	28675
ClC-a	DmeALTA0004661-1/2	chr3R:11802170-11802335	0	Alt3	71.79	48.65	100	78.12	28.84
par-1	DmeALTA0008922-2/2	chr2R:19478742-19478865	10	Alt3	61.15	75.29	99.13	95.81	29.25
rgn	DmeALTA0009099-1/3	chr3L:21420465-21420576	0	Alt3	51.81	63.52	89.16	86.83	30.33
Myo31DF	DmeALTA0005890-3/3	chr2L:10505926-10506445	339	Alt3	0	26.67	56.03	31.75	30555
JhI-26	DmeALTA0005568-2/2	chr2R:16289762-16290751	190	Alt3	0	0	31.82	29.41	30615
CG5872	DmeALTA0003416-2/3	chr3L:20437254-20437875	5	Alt3	43.59	52.83	88.14	70.86	31.29
lap	DmeALTA0008468-1/2	chr3R:7195694-7195884	0	Alt3	9.06	10.47	57.5	24.77	31.37
Mio	DmeALTA0005807-7/7	chr2L:21308288-21309091	281	Alt3	0	11.76	28.95	46.67	31.93
CG8611	DmeALTA0003966-1/2	chrX:17419936-17421920	0	Alt3	6.04	5.61	36.15	40.7	32.6
Sec16	DmeALTA0006879-2/2	chrX:12604861-12605388	3	Alt3	46.87	50.83	92.95	72.24	33745
CG44774	DmeALTA0003102-1/2	chrX:-4928129	0	Alt3	0	0	15.22	56.67	35945
mbc	DmeALTA0008568-1/2	chr3R:23799868-23799958	0	Alt3	42.22	65.25	100	80.56	36545
Pde8	DmeALTA0006236-3/3	chr2R:23677021-23677188	27	Alt3	60.56	52.75	96.33	90.28	36.65
woc	DmeALTA0009653-2/2	chr3R:27260091-27261943	3	Alt3	56.3	22.91	84.85	67.86	36.75
Sema-2a	DmeALTA0006906-3/5	chr2R:16516881-16517341	138	Alt3	0	11.32	27.66	57.89	37115
Ir76a	DmeALTA0005543-3/3	chr3L:19801978-19802114	13	Alt3	0	0	55.74	22.45	39095
CG10737	DmeALTA0000506-1/2	chr2R:19170686-19171161	0	Alt3	4.09	5.45	40	47.95	39205
Pvr	DmeALTA0006449-2/2	chr2L:-8222114	147	Alt3	48.4	44.11	71.21	100	39.35
spz	DmeALTA0009341-1/2	chr3R:27066099-27066453	0	Alt3	10.53	46.15	60.43	75	39375
CG17264	DmeALTA0001553-1/4	chr2L:3019510-3019929	0	Alt3	56.36	61.88	100	100	40.88
CG18769	DmeALTA0001725-2/3	chr3L:6551764-6551949	10	Alt3	57.58	22.58	95.85	66.94	41315
CanA1	DmeALTA0004551-4/4	chr3R:31039740-31040310	257	Alt3	0	21.21	70	34.48	41635
psq	DmeALTA0009030-2/2	chr2R:10614533-	15	Alt3	60	35.53	89.11	92.5	43.04
metro	DmeALTA0008590-2/2	chr2R:11227663-11227956	117	Alt3	11.96	30.83	72.43	59.62	44.63
CG42342	DmeALTA0002794-1/2	chr3R:16570944-	0	Alt3	47.96	19.07	90.29	66.17	44715
fs(1)h	DmeALTA0008178-2/2	chrX:8051695-8053294	15	Alt3	26.73	29.38	85.24	60.55	44.84
Spn	DmeALTA0007014-2/2	chr3L:2509762-2510575	18	Alt3	53.85	52.38	100	100	46885
bru3	DmeALTA0007680-2/3	chr3L:13541722-13542022	24	Alt3	26.06	26.54	71.43	75	46915
Patronin	DmeALTA0006220-3/3	chr2R:17524704-17526416	99	Alt3	23.33	38.9	74.77	81.55	47045
Dd	DmeALTA0004882-1/2	chrX:21321905-21322153	0	Alt3	0	7.94	82.98	22.37	48705
NijA	DmeALTA0005976-2/4	chr3L:10695024-10695367	51	Alt3	5	18.71	68.92	53.92	49565
msn	DmeALTA0008672-2/3	chr3L:2564397-2564695	6	Alt3	4.21	36.15	83.33	56.52	49745
CG16791	DmeALTA0001482-1/2	chr3R:21324104-21324217	0	Alt3	0	14.81	64.71	52.94	51.42
Cip4	DmeALTA0004647-2/2	chr3L:4325061-4325410	27	Alt3	22.33	41.67	88.97	85.85	55.41
unc-13	DmeALTA0009567-3/3	chr4:906028-906997	391	Alt3	29.54	42.41	91.01	93.51	56285
Shaw	DmeALTA0006947-1/2	chr2L:3726697-	0	Alt3	32.56	30.77	90.32	90.48	58735
SelR	DmeALTA0006904-1/2	chr3R:-10863825	0	Alt3	20.76	22.12	92.66	74.87	62325
Lmpt	DmeALTA0005675-2/2	chr3L:16912129-16912329	11	Alt3	20.5	14.31	91.09	94.56	75.42
coro	DmeALTA0007843-1/3	chr2R:6863348-6863533	0	Alt3	15.03	18.65	91.09	95.68	76545
Cf2	DmeALTA0004627-3/3	chr2L:4881215-4882492	133	Alt3	0	33.61	98.04	98.74	81585
sgg	DmeALTD0009076-3/3	chrX:-2634178	153	Alt5	48.08	48.37	61.56	64.92	15015
CG33111	DmeALTD0002270-1/2	chr3R:23818311-23818611	0	Alt5	1.58	0	22.14	9.48	15.02
CG4572	DmeALTD0002992-3/3	chr3R:19864276-	49	Alt5	10.34	2.5	21.74	21.74	15.32
Vrp1	DmeALTD0007241-2/3	chr2R:22110206-22110360	30	Alt5	84.53	84.8	100	100	15335
DOR	DmeALTD0004544-2/2	chr3L:4418782-4419262	90	Alt5	24.69	26.13	38.74	43.11	15515
CG2003	DmeALTD0001724-2/3	chr3R:31989387-31989526	60	Alt5	76.72	66.32	89.41	86.57	16.47
ana	DmeALTD0007381-1/2	chr2R:9074071-9074450	0	Alt5	68.56	72.95	78.26	96.9	16825
CG12213	DmeALTD0000804-1/2	chr3R:11966488-11966733	0	Alt5	58.7	69.49	81.2	80.77	16.89
Rab5	DmeALTD0006231-1/3	chr2L:2364641-2364721	0	Alt5	31.84	37.84	48.7	55.21	17115
CG33521	DmeALTD0002324-2/3	chr4:1187522-1187572	14	Alt5	51.25	49.83	65.17	70.41	17.25
FucTB	DmeALTD0004898-1/3	chr2L:9430697-	0	Alt5	62.5	78.81	89.13	87.15	17485
fs(1)h	DmeALTD0008001-1/2	chrX:8054123-8055893	0	Alt5	58.31	64.5	86.18	71.67	17.52
CG5021	DmeALTD0003076-2/3	chr3L:-8966992	9	Alt5	9.18	14.62	33.44	25.64	17.64
CR45187	DmeALTD0004176-1/2	chr3R:4402833-	0	Alt5	9.38	0	20	25	17.81
Gel	DmeALTD0004969-1/3	chr3R:4236788-4236804	0	Alt5	50.81	37.37	61.31	62.95	18.04
CG1647	DmeALTD0001402-1/2	chr3R:28820788-28820907	0	Alt5	0	0	6.38	30.12	18.25
l(2)05714	DmeALTD0008289-1/3	chr2L:4971087-4971322	0	Alt5	63.51	81.99	89.74	92.52	18.38
Mef2	DmeALTD0005514-1/2	chr2R:9919447-9919744	0	Alt5	38.51	43.87	65.96	54.89	19235
SkpA	DmeALTD0006746-2/3	chrX:656460-656604	115	Alt5	19.77	26.87	40.78	44.81	19475
Rbp9	DmeALTD0006280-3/5	chr2L:2960895-2960991	86	Alt5	4.99	6.63	31.88	19.2	19.73
Baldspot	DmeALTD0000314-1/10	chr3L:16661471-	0	Alt5	73.3	70.98	92.91	90.91	19.77
CG1647	DmeALTD0001401-1/3	chr3R:-28820505	0	Alt5	0	0	23.26	16.92	20.09
CG18769	DmeALTD0001680-3/5	chr3L:-6550972	136	Alt5	0	0	11.95	29.17	20.56
CG5381	DmeALTD0003136-2/3	chr2L:10321506-10321802	270	Alt5	73.97	74.47	100	89.66	20.61
gw	DmeALTD0008100-1/8	chr4:660429-660608	0	Alt5	77.76	66.75	98.97	86.91	20685
CG18643	DmeALTD0001664-1/2	chr3R:11430180-11430270	0	Alt5	78.95	69.41	89.83	100	20735
alpha-Man-I	DmeALTD0007364-5/9	chrX:10325727-	87	Alt5	12.64	11.61	40	25.81	20.78
Sesn	DmeALTD0006701-1/3	chr2R:-23714074	0	Alt5	7.61	17.82	36.75	31.3	21.31
osa	DmeALTD0008692-2/2	chr3R:17697656-17697886	9	Alt5	14.29	0	19.35	38.37	21715
CG15445	DmeALTD0001321-1/2	chrX:-21117404	0	Alt5	37.76	32.77	57.8	56.89	22.08
slow	DmeALTD0009159-1/2	chr3L:-4384627	0	Alt5	0	24.93	30.86	38.46	22195
Mtch	DmeALTD0005621-2/3	chr3L:-184669	7	Alt5	21.05	28	50	43.75	22.35
CG10353	DmeALTD0000456-3/3	chrX:11883101-11883621	101	Alt5	33.52	36.32	51.41	63.7	22635
Eip93F	DmeALTD0004777-2/6	chr3R:-21949398	5	Alt5	17.65	0	29.13	33.89	22685
velo	DmeALTD0009493-1/3	chr3L:6752160-	0	Alt5	5.71	3.51	38.89	15.79	22.73
bon	DmeALTD0007502-2/2	chr3R:20606281-20607673	6	Alt5	43.45	19.24	50	58.33	22.82
CG17834	DmeALTD0001607-1/8	chr2L:-8529367	0	Alt5	0	15.61	24.43	36.87	22845
CG31650	DmeALTD0002057-2/2	chr2L:5041689-5041836	9	Alt5	77.87	76.28	100	100	22925
CG4365	DmeALTD0002870-3/7	chr3L:-20798988	270	Alt5	50	27.78	61.34	62.81	23185
CG8839	DmeALTD0003765-2/2	chr2R:12344460-	61	Alt5	31.11	12.35	45.35	45.22	23555
Aats-pro	DmeALTD0000077-1/2	chr3L:2651342-2651593	0	Alt5	88	64.71	100	100	23645
Septin4	DmeALTD0006699-3/4	chrX:16694614-16694716	10	Alt5	0	4.43	40.44	11.81	23.91
NijA	DmeALTD0005742-2/2	chr3L:10696567-	12	Alt5	28.8	20.65	38.67	58.65	23935
Sap47	DmeALTD0006622-2/3	chr3R:15954158-15954255	21	Alt5	47.7	53.73	91.26	59.47	24.65
CR43256	DmeALTD0004040-1/3	chr2R:5128467-5128513	0	Alt5	0	0	28.21	21.28	24745
vari	DmeALTD0009487-3/3	chr2L:20791167-20791664	63	Alt5	76.96	69.34	96.44	100	25.07
Myo31DF	DmeALTD0005640-2/2	chr2L:10506543-	141	Alt5	45.24	33.33	64.54	65.08	25525
Sfmbt	DmeALTD0006708-2/4	chr2L:13171313-13171665	69	Alt5	22.77	49.31	61.76	61.54	25.61
Adar	DmeALTD0000135-2/3	chrX:1779090-1779369	111	Alt5	58.67	82.73	97.79	94.97	25.68
Ptp10D	DmeALTD0006160-1/3	chrX:-11622185	0	Alt5	44.2	26.08	66.97	55.29	25.99
Pkcdelta	DmeALTD0006093-2/2	chrX:-12432560	176	Alt5	24.27	25.51	56.12	46.1	26.22
Cf2	DmeALTD0004323-1/2	chr2L:4882889-	0	Alt5	6.15	28.45	51.96	36.93	27145
PhKgamma	DmeALTD0006043-3/7	chrX:-11695384	121	Alt5	23.85	13.79	49.68	42.76	27.4
Map205	DmeALTD0005494-2/3	chr3R:32058932-32059145	51	Alt5	58.06	64.29	100	77.27	27.46
Alh	DmeALTD0000175-2/2	chr3R:7119435-7120795	27	Alt5	17.5	0	43.75	29.27	27.76
Atg2	DmeALTD0000278-2/2	chr3L:-2774493	7	Alt5	19.64	29.41	64.29	40.91	28075
CG11686	DmeALTD0000704-2/3	chr3R:-13260486	68	Alt5	29.24	30.99	62.23	54.44	28.22
Patj	DmeALTD0005978-2/2	chr3L:-1798953	30	Alt5	55.17	40.74	75.51	78.72	29.16
CG34449	DmeALTD0002458-2/2	chrX:9336925-9337237	69	Alt5	37.5	60	76.19	81.58	30135
CG16952	DmeALTD0001463-2/11	chrX:-15870398	185	Alt5	30.76	13.44	67.66	36.84	30.15
CG33155	DmeALTD0002283-2/2	chr2R:13954498-13954861	217	Alt5	4.17	6.02	28.21	43.94	30.98
Flo2	DmeALTD0004875-2/5	chrX:-14839535	112	Alt5	24.24	5	45.16	46.15	31035
CG4313	DmeALTD0002823-1/2	chrX:-2042077	0	Alt5	36.84	15	52.63	62.5	31645
Pex1	DmeALTD0006030-2/2	chr3L:14072759-14072873	4	Alt5	44.44	91.89	100	100	31835
CG5484	DmeALTD0003155-1/6	chr3R:-26717999	0	Alt5	65.96	47.3	81.69	95.65	32.04
skd	DmeALTD0009137-1/3	chr3L:21026130-21026204	0	Alt5	50	57.45	75	96.72	32135
CG34449	DmeALTD0002457-5/7	chrX:9355987-	128	Alt5	11.42	28.07	43.29	60.67	32235
CG17834	DmeALTD0001610-3/3	chr2L:8537231-8537736	273	Alt5	0	0	9.84	55.38	32.61
CanA1	DmeALTD0004264-3/4	chr3R:-31039539	11	Alt5	0	6.06	30	41.38	32.66
CG10077	DmeALTD0000386-1/2	chr3L:6955766-	0	Alt5	53.33	65	89.83	93.94	32.72
Rbp6	DmeALTD0006277-7/8	chr3L:17237832-	263	Alt5	60	34.8	89.29	71.07	32.78
crol	DmeALTD0007678-2/2	chr2L:11802287-11803664	84	Alt5	69.18	41.29	95.67	80.74	32.97
l(2)k05819	DmeALTD0008309-3/3	chr2L:4396010-4396172	62	Alt5	37.84	19.78	77.14	47.95	33735
shep	DmeALTD0009095-2/2	chr3L:5166935-5167059	33	Alt5	56.75	43.88	87.76	80.79	33.96
CG10737	DmeALTD0000538-2/3	chr2R:19174882-19175248	162	Alt5	8.46	10.3	32.6	54.6	34.22
CG9410	DmeALTD0003882-1/3	chr2R:-6669224	0	Alt5	26	45.79	82.61	60	35.41
CG16952	DmeALTD0001463-3/11	chrX:-15870488	275	Alt5	16.92	0	25.37	63.16	35805
Pvr	DmeALTD0006192-3/3	chr2L:8227652-8227826	31	Alt5	21.46	16.53	47.14	66.67	37.91
CG3638	DmeALTD0002497-3/3	chrX:1222485-1223012	264	Alt5	29.94	31.3	79.35	58.03	38.07
CG45049	DmeALTD0002964-1/2	chr3R:-22727101	0	Alt5	6.18	18.53	53.97	52.01	40635
CG6236	DmeALTD0003294-3/3	chr3R:15328128-	27	Alt5	8.33	22.58	51.61	64.71	42705
BicD	DmeALTD0000324-1/2	chr2L:17462168-17462342	0	Alt5	41.88	58.79	90.48	98.69	44.25
CG1399	DmeALTD0001069-3/5	chr2R:7677870-7678404	128	Alt5	0	7.35	43.75	55.13	45765
CG42678	DmeALTD0002755-2/2	chr2R:22930389-22931280	114	Alt5	9.2	19.03	32.12	91.07	47.48
Nhe2	DmeALTD0005736-1/2	chr2L:21121582-21121739	0	Alt5	18.31	14.79	46.67	82.25	47.91
spn-B	DmeALTD0009214-2/2	chr3R:14328549-14328892	3	Alt5	61.11	40	100	100	49445
Abl	DmeALTD0000082-1/2	chr3L:16626528-16626616	0	Alt5	0	26.51	71.83	53.67	49495
RhoGAPp190	DmeALTD0006348-2/2	chrX:17643014-17643247	9	Alt5	6.25	54.84	89.29	100	64.1
ana	DmeALTD0007382-2/2	chr2R:9074840-9075088	4	Alt5	5.94	15.38	68.98	86.79	67225
MTF-1	DmeALTD0005478-1/2	chr3L:-9430836	0	Alt5	9.47	18.73	86.96	79.07	68915
CG3397	DmeINT0009761	chr3R:11983284-11983485	202	IR	100	81.9	0	0	-90.95
nrv2	DmeINT0034771	chr2L:6793405-6794492	1088	IR	94.53	94.74	25.82	15.54	-73955
CG44153	DmeINT0012242	chr2L:10065316-10065613	298	IR	100	100	13.43	43.7	-71435
Dif	DmeINT0019342	chr2L:17414333-17415280	948	IR	99.1	93.94	25.13	31.67	-68.12
CG10732	DmeINT0002053	chr3L:13446884-13447273	390	IR	85.81	79.16	6.69	22.7	-67.79
CG44153	DmeINT0012241	chr2L:10066118-10066186	69	IR	100	98.93	16.65	46.86	-67.71
Dif	DmeINT0019341	chr2L:17415389-17417570	2182	IR	98.55	98.06	40.96	21.84	-66905
CG10732	DmeINT0002047	chr3L:13442989-13443299	311	IR	78.95	85.08	21.01	9.38	-66.82
CG42748	DmeINT0011541	chr2L:22156816-22158512	1697	IR	69.95	67.4	5.19	3.77	-64195
dl	DmeINT0031101	chr2L:17438213-17439189	977	IR	88.32	89.52	37.53	13.68	-63315
CG8128	DmeINT0015312	chrX:15698882-15699161	280	IR	65.89	59.52	0	0	-62705
Trn-SR	DmeINT0028617	chr2L:2761671-2761723	53	IR	68.37	62.46	7.89	0	-61.47
dl	DmeINT0031100	chr2L:17439298-17441800	2503	IR	95.14	93.3	50.01	22.7	-57865
Ggamma1	DmeINT0020677	chr2R:8901523-8902327	805	IR	81.15	77.58	24.03	19.7	-57.5
coro	DmeINT0030787	chr2R:6863534-6864277	744	IR	65.44	59.23	7.65	4.1	-56.46
CG42593	DmeINT0011345	chrX:7940724-7940782	59	IR	88.81	58.44	23.79	11.36	-56.05
CG30069	DmeINT0007464	chr2R:14187745-14187862	118	IR	44.62	69.23	0	8.02	-52915
jigr1	DmeINT0032819	chr3R:25646744-25647336	593	IR	100	26.44	9.09	11.76	-52795
cher	DmeINT0030559	chr3R:17101433-17104255	2823	IR	71.45	60.69	16.62	13.67	-50925
SelR	DmeINT0027168	chr3R:10863826-10866528	2703	IR	68.63	66.62	14.92	20.95	-49.69
gpp	DmeINT0032305	chr3R:6444311-6445534	1224	IR	57.88	68.05	21.37	5.56	-49.5
Cf2	DmeINT0018067	chr2L:4882493-4882888	396	IR	100	67.82	30.26	39.58	-48.99
CG43191	DmeINT0011811	chr2R:12036384-12036438	55	IR	100	93.5	34.02	61.76	-48.86
hop	DmeINT0032567	chrX:11364804-11365032	229	IR	90.96	73.69	56.42	13.21	-47.51
CG42593	DmeINT0011346	chrX:7941196-7941255	60	IR	100	42.11	35	13.55	-46.78
Trn-SR	DmeINT0028616	chr2L:2761309-2761503	195	IR	49.44	50.8	9.32	0	-45.46
CG42593	DmeINT0011344	chrX:7940425-7940494	70	IR	86.67	28.21	12.5	12.3	-45.04
hop	DmeINT0032566	chrX:11365240-11365969	730	IR	83.35	60.45	45.51	8.24	-45025
Asph	DmeINT0000941	chr2R:16114867-16115353	487	IR	66.24	72.05	31.51	17.5	-44.64
Nhe2	DmeINT0023618	chr2L:21121740-21122250	511	IR	70.04	73.51	45.16	12.2	-43095
CG45186	DmeINT0012425	chr3L:2461269-2463056	1788	IR	72.63	38.03	20.91	4.52	-42615
Shal	DmeINT0027330	chr3L:19575060-19584310	9251	IR	30.51	67.16	0	13.33	-42.17
hop	DmeINT0032568	chrX:11364424-11364483	60	IR	83.06	62.35	51.96	15.42	-39015
rod	DmeINT0036118	chr3R:31586348-31586417	70	IR	61.54	15.2	0	0	-38.37
GstD9	DmeINT0021113	chr3R:12366912-12367538	627	IR	92.47	87.07	40.62	62.53	-38195
Grip91	DmeINT0021098	chrX:13741978-13742048	71	IR	95.27	65.01	45.45	38.97	-37.93
sim	DmeINT0036620	chr3R:13074673-13074836	164	IR	43.11	44.86	14.49	0	-36.74
CG7378	DmeINT0014659	chrX:18900961-18907498	6538	IR	37.5	45.4	7.33	5.16	-35205
CG45049	DmeINT0012382	chr3R:22727102-22728842	1741	IR	80.44	51.24	31.11	31.41	-34.58
yellow-h	DmeINT0038415	chr4:229572-229910	339	IR	30.68	36.99	0	0	-33835
lqf	DmeINT0033549	chr3L:7532614-7532671	58	IR	100	100	64.1	69.62	-33.14
CG45263	DmeINT0012437	chr3R:8379383-8388583	9201	IR	100	100	66.67	67.44	-32945
CG8128	DmeINT0015311	chrX:15698688-15698759	72	IR	36.59	27.27	0	0	-31.93
CG13742	DmeINT0003992	chr2R:9086093-9086214	122	IR	57.19	6.49	0	0	-31.84
CG42674	DmeINT0011431	chr3L:20155999-20156679	681	IR	30.17	30.97	1.61	0	-29765
zormin	DmeINT0038502	chr3L:2123680-2125238	1559	IR	40.09	26.81	3.21	4.61	-29.54
Psc	DmeINT0025474	chr2R:12978222-12980047	1826	IR	25	33.33	0	0	-29165
CG42673	DmeINT0011418	chr3L:9581714-9588239	6526	IR	53.33	16.34	5.95	5.47	-29125
Spt	DmeINT0027672	chr2R:8922280-8922338	59	IR	50.67	7.14	0	0	-28905
Actn	DmeINT0000563	chrX:2028028-2028664	637	IR	42.64	18.65	3.57	0	-28.86
CG17378	DmeINT0006276	chr2L:6777595-6777656	62	IR	9.81	47.83	0	0	-28.82
CG6574	DmeINT0014052	chr3R:10861667-10861724	58	IR	31.25	24.56	0	0	-27905
Unc-89	DmeINT0029037	chr2R:24010784-24010922	139	IR	29.27	28.16	2.44	1.03	-26.98
CG9684	DmeINT0016626	chr3R:8360247-8360300	54	IR	58.11	35.97	20.11	20.61	-26.68
Asx	DmeINT0000972	chr2R:14510464-14511004	541	IR	33.33	19.19	0	0	-26.26
CG3700	DmeINT0010543	chr2R:22894718-22894782	65	IR	39.13	20	0	6.98	-26075
CG4269	DmeINT0011458	chr2R:22599451-22599910	460	IR	47.47	13.04	4.93	3.91	-25835
Shaw	DmeINT0027337	chr2L:3720905-3720967	63	IR	39.76	36.08	12.02	12.35	-25735
ash1	DmeINT0029818	chr3L:19598257-19598385	129	IR	41.18	9.33	0	0	-25255
CG42678	DmeINT0011444	chr2R:22927630-22929087	1458	IR	47.98	22.37	10.82	9.13	-25.2
mbc	DmeINT0033806	chr3R:23799651-23799867	217	IR	36.67	20.5	0	6.95	-25.11
tws	DmeINT0037869	chr3R:10135065-10139326	4262	IR	24.94	24.15	0	0	-24545
CG31689	DmeINT0008403	chr2L:2730470-2736173	5704	IR	71.72	70.84	54.95	38.82	-24395
E23	DmeINT0019682	chr2L:3338437-3352475	14039	IR	50.94	25	19.23	8.14	-24285
CG17508	DmeINT0006298	chr2R:5609490-5610063	574	IR	53.21	58.39	27.63	36.46	-23755
CG7745	DmeINT0014974	chr2R:11308098-11308155	58	IR	29.31	20	0	3.03	-23.14
CG1667	DmeINT0005769	chr2R:9844905-9844989	85	IR	38.97	30.75	12.17	11.43	-23.06
gwl	DmeINT0032402	chr3R:18748290-18748360	71	IR	35.48	10.6	0	0	-23.04
BicD	DmeINT0001222	chr2L:17461844-17462167	324	IR	35.1	22.48	8.43	3.26	-22945
GlcAT-P	DmeINT0020707	chr3L:11196876-11197399	524	IR	66.29	72.15	57.47	35.12	-22925
CG10077	DmeINT0001522	chr3L:6955497-6955765	269	IR	62.35	60	40.45	36.73	-22585
CG7945	DmeINT0015136	chr3L:15523465-15523832	368	IR	42.41	46.51	19.12	24.87	-22465
Gp210	DmeINT0020890	chr2R:5762194-5762593	400	IR	26.19	26.23	0	7.83	-22295
rdo	DmeINT0035946	chr2L:18066923-18067066	144	IR	30.12	14.38	0	0	-22.25
CG2135	DmeINT0007033	chr3R:31770163-31770217	55	IR	26.67	16.82	0	0	-21745
cher	DmeINT0030570	chr3R:17105814-17106953	1140	IR	26.79	15.12	0	0	-20955
fs(1)h	DmeINT0032064	chrX:8053295-8054122	828	IR	37.04	28.68	9.32	14.56	-20.92
CG8034	DmeINT0015233	chrX:19284819-19297115	12297	IR	33.33	26.17	17.69	0	-20905
CG14135	DmeINT0004311	chr3L:11692567-11692617	51	IR	70.32	58.65	36.52	50.82	-20815
CG2201	DmeINT0007079	chr2L:21616574-21617279	706	IR	30.3	12.46	0	1.37	-20695
CG1667	DmeINT0005770	chr2R:9845222-9845327	106	IR	40.72	29.51	14.47	14.57	-20595
Bzd	DmeINT0001344	chrX:2607725-2607969	245	IR	32.92	7.87	0	0	-20395
CG17378	DmeINT0006277	chr2L:6777735-6777795	61	IR	11.11	29.27	0	0	-20.19
stv	DmeINT0037182	chr3L:13481136-13481213	78	IR	47.75	44.14	22.96	29.65	-19.64
Trn-SR	DmeINT0028618	chr2L:2763089-2763150	62	IR	21.99	24.02	4.35	3.37	-19145
CG9813	DmeINT0016719	chr3R:13379111-13379619	509	IR	33.9	34.12	15.77	14.51	-18.87
Oseg1	DmeINT0024438	chr3L:8408454-8408510	57	IR	31.43	6.29	0	0	-18.86
PGRP-SA	DmeINT0024583	chrX:11562281-11562338	58	IR	10.46	27.42	0.47	0	-18705
cyc	DmeINT0030943	chr3L:19814737-19814806	70	IR	19.65	17.54	0	0	-18595
how	DmeINT0032581	chr3R:22074945-22077283	2339	IR	75.77	77.62	58.74	57.75	-18.45
CG6701	DmeINT0014143	chr2R:13979118-13979183	66	IR	20.69	24.7	5.52	3.15	-18.36
CG31751	DmeINT0008477	chr2L:18677473-18678838	1366	IR	18.37	24.14	0	5.88	-18315
iPLA2-VIA	DmeINT0032681	chr3L:9863617-9864192	576	IR	20.1	37.3	10.63	10.15	-18.31
CG15822	DmeINT0005644	chr3L:2157143-2157373	231	IR	24.14	21.95	6.1	3.7	-18145
Efa6	DmeINT0019800	chr3R:22603062-22603463	402	IR	72.09	67.01	58.89	44	-18105
Rhp	DmeINT0026292	chrX:15792648-15792711	64	IR	61.54	61.67	51.43	35.96	-17.91
Trn-SR	DmeINT0028615	chr2L:2760147-2760216	70	IR	34.83	42.11	25.71	15.66	-17785
CG7966	DmeINT0015157	chr3R:13049642-13049710	69	IR	14.02	21.38	0	0	-17.7
CG30020	DmeINT0007399	chr2R:10891260-10891407	148	IR	50.44	67.37	44.52	38.38	-17455
Fur1	DmeINT0020387	chr3R:25348340-25352116	3777	IR	68.24	67.26	45.02	55.85	-17315
Zip88E	DmeINT0029455	chr3R:15269012-15269080	69	IR	12.23	22.08	0	0	-17155
CG9005	DmeINT0016028	chr2R:11623903-11623963	61	IR	19.45	14.42	0	0	-16935
CG16734	DmeINT0005803	chr3R:9255804-9255859	56	IR	22.81	10.7	0	0	-16755
hppy	DmeINT0032595	chr2R:19220783-19223239	2457	IR	54.47	52.3	31.17	42.27	-16665
Nap1	DmeINT0023422	chr2R:23906723-23907207	485	IR	38.24	17.21	11.24	10.92	-16645
RN-tre	DmeINT0025697	chr2R:13989987-13990565	579	IR	28.57	36.36	11.56	20.28	-16545
pUf68	DmeINT0035035	chr3L:1499338-1501798	2461	IR	50.69	50.58	36.93	31.3	-16.52
spin	DmeINT0036941	chr2R:16133684-16136026	2343	IR	21.56	36.9	11.21	14.52	-16365
Pen	DmeINT0024947	chr2L:10057205-10057621	417	IR	19.23	16.76	1.97	1.36	-16.33
Myb	DmeINT0023235	chrX:15857546-15857640	95	IR	63.71	56.61	41.03	46.67	-16.31
ea	DmeINT0031608	chr3R:15328994-15329179	186	IR	16.13	16.24	0	0	-16185
CG13551	DmeINT0003805	chr2R:23383123-23383364	242	IR	22.15	15.93	5.45	0.47	-16.08
fliI	DmeINT0031921	chrX:21339948-21340110	163	IR	9.38	22.73	0	0	-16055
kibra	DmeINT0032931	chr3R:14703190-14723310	20121	IR	58.6	43.54	37.12	33.08	-15.97
lea	DmeINT0033421	chr2L:1397253-1419903	22651	IR	15.18	20.29	0	3.78	-15845
Mef2	DmeINT0022844	chr2R:9919063-9919446	384	IR	37.18	31.72	14.31	23.01	-15.79
cdi	DmeINT0030512	chr3R:19088301-19093688	5388	IR	32.2	12.76	7.33	6.29	-15.67
CG3408	DmeINT0009848	chr3L:9508487-9508564	78	IR	20.75	19.57	0	9.32	-15.5
Eip71CD	DmeINT0019866	chr3L:15511170-15512171	1002	IR	7.83	24.49	1.43	0	-15445
Ddc	DmeINT0019037	chr2L:19119242-19120109	868	IR	87.88	95.83	80.28	73.23	-15.1
CG14778	DmeINT0004871	chrX:1470098-1470156	59	IR	4.9	2.56	18.6	18.92	15.03
CG32425	DmeINT0008930	chr3L:20510780-20511936	1157	IR	63.73	69.38	77.54	85.9	15165
Swim	DmeINT0027908	chr2R:22191856-22193033	1178	IR	7.49	12.43	19.63	30.66	15185
A2bp1	DmeINT0000065	chr3L:10516178-10517961	1784	IR	81.06	70.4	89.2	92.66	15.2
Pitslre	DmeINT0025138	chr3L:20771865-20773793	1929	IR	27.68	24.6	39.39	43.35	15.23
Cctgamma	DmeINT0017921	chr3R:16647698-16647835	138	IR	4.17	20.59	26.87	28.47	15.29
CG18731	DmeINT0006824	chr3R:29725174-29725237	64	IR	0	0	15.97	14.65	15.31
qkr58E-1	DmeINT0035811	chr2R:22413341-22414100	760	IR	5.47	1.73	21.77	16.22	15395
ZAP3	DmeINT0029407	chrX:10075628-10078485	2858	IR	0	8.16	18.64	20.33	15405
CG3609	DmeINT0010466	chr2L:2373723-2374488	766	IR	5.26	11.11	17.32	29.87	15.41
gish	DmeINT0032242	chr3R:16292835-16295668	2834	IR	11.8	8.54	22.22	29.08	15.48
P5CDh1	DmeINT0024531	chr3L:21839832-21841230	1399	IR	5.23	10.4	26.85	19.79	15505
CG17514	DmeINT0006302	chr3L:27974141-27987737	13597	IR	5.13	7.89	27.27	16.77	15.51
CG11739	DmeINT0002652	chr3R:4379825-4379927	103	IR	0.84	0	10.41	21.6	15585
CG42708	DmeINT0011486	chr2R:12673340-12676124	2785	IR	0.3	4.37	17.39	18.52	15.62
Zyx	DmeINT0029538	chr4:1060635-1060740	106	IR	41.44	28.56	50.23	51.11	15.67
Fas3	DmeINT0020188	chr2L:18387318-18391051	3734	IR	14.87	2.55	22.36	26.44	15.69
Uhg3	DmeINT0028976	chr2L:20648480-20648784	305	IR	2.59	0	13.5	20.58	15745
CG9384	DmeINT0016331	chr3L:14763115-14763203	89	IR	0	0	19.48	12.14	15.81
CG32344	DmeINT0008894	chr3L:321364-321914	551	IR	0	2.37	15.38	18.68	15845
CG4091	DmeINT0010858	chr2R:23700591-23702110	1520	IR	0	0	18.07	13.68	15875
Su(z)12	DmeINT0027857	chr3L:19919521-19920153	633	IR	2.99	0	17.07	17.86	15.97
sicily	DmeINT0036569	chrX:11893356-11893589	234	IR	9.71	1.27	22.18	20.83	16015
Nipped-A	DmeINT0023679	chr2R:5199861-5201445	1585	IR	0	0	16.89	15.21	16.05
Pi3K68D	DmeINT0025074	chr3L:11782130-11782223	94	IR	0.88	0	15.79	17.31	16.11
fwd	DmeINT0032129	chr3L:311286-313023	1738	IR	0	0	24.14	8.29	16215
KrT95D	DmeINT0022179	chr3R:24000781-24002421	1641	IR	2.41	0	24.02	10.83	16.22
Patronin	DmeINT0024826	chr2R:17528853-17529086	234	IR	5	0	22.58	14.89	16235
lt	DmeINT0033572	chr2L:22927766-22938773	11008	IR	3.7	20.22	25.34	31.08	16.25
Aldh-III	DmeINT0000676	chr2R:7468538-7469359	822	IR	13.54	13.87	22.91	37.02	16.26
CDase	DmeINT0001437	chr3R:30460790-30462814	2025	IR	23.81	14.56	41.03	29.9	16.28
Nrx-IV	DmeINT0023932	chr3L:12152017-12152176	160	IR	12.38	18.58	34.62	29.27	16465
Chi	DmeINT0018125	chr2R:24033573-24033822	250	IR	0	0	19.4	13.64	16.52
sgg	DmeINT0036455	chrX:2634179-2641589	7411	IR	30.86	23.81	50.82	36.93	16.54
gukh	DmeINT0032384	chr3R:18985116-19008503	23388	IR	1.43	2.9	12.73	24.69	16545
su(w[a])	DmeINT0037209	chrX:1041404-1042259	856	IR	52.36	43.78	64.12	65.31	16645
CG31038	DmeINT0007873	chr3R:29877179-29877926	748	IR	46.43	55.21	61.78	73.19	16665
netB	DmeINT0020945	chr3R:31454765-31455206	442	IR	2.06	1.9	28.57	8.81	16.71
E23	DmeINT0019681	chr2L:3353715-3354473	759	IR	4.5	14.55	22.99	29.5	16.72
l(2)01289	DmeINT0033205	chr2R:6729074-6731439	2366	IR	2.59	3.94	21.81	18.18	16.73
NetB	DmeINT0023554	chrX:14748060-14748628	569	IR	2.97	1.43	20	17.9	16.75
CAP	DmeINT0001386	chr2R:10300589-10304623	4035	IR	0.62	0.66	25.71	9.09	16.76
Spt5	DmeINT0027683	chr2R:19437582-19437954	373	IR	1.71	0	25.76	9.55	16.8
lt	DmeINT0033568	chr2L:22925108-22925159	52	IR	28.24	11.76	35.74	37.93	16835
foi	DmeINT0031945	chr3L:8525705-8530559	4855	IR	0	0	18.18	15.52	16.85
CG1105	DmeINT0002225	chr3R:7066298-7066923	626	IR	8.97	2.6	17.22	28.16	16905
CG5987	DmeINT0013655	chr3R:27249083-27249143	61	IR	0	0	27.27	6.67	16.97
Tsp39D	DmeINT0028736	chr2L:21344737-21355476	10740	IR	0	0	14.12	20	17.06
spg	DmeINT0036929	chr3R:28846001-28852878	6878	IR	25.37	30.12	41.07	48.68	17.13
Mgat2	DmeINT0022895	chr3R:30019684-30021649	1966	IR	5.67	4.88	22.03	22.78	17.13
S	DmeINT0026726	chr2L:1053054-1061233	8180	IR	0	8.28	21.01	21.62	17175
Sesn	DmeINT0027266	chr2R:23714119-23714665	547	IR	19.34	23.42	33.83	43.33	17.2
SP1173	DmeINT0026892	chr3L:6692591-6703319	10729	IR	12.91	11.48	24.32	34.53	17.23
Aats-gly	DmeINT0000353	chr3L:15095186-15095273	88	IR	1.96	8.11	28.57	16.13	17315
Asator	DmeINT0000924	chr4:472678-473146	469	IR	0	0	25.19	9.48	17335
CG14778	DmeINT0004872	chrX:1470340-1470401	62	IR	2.76	0	24.44	13.33	17505
chico	DmeINT0030576	chr2L:10246040-10246899	860	IR	14.04	10.06	29.09	30.28	17635
Src64B	DmeINT0027731	chr3L:4596281-4598153	1873	IR	0	0	5.22	30.16	17.69
CG12338	DmeINT0003042	chr2R:10730404-10730484	81	IR	5.06	5.8	30.34	16	17.74
Vha100-1	DmeINT0029123	chr3R:29133430-29135048	1619	IR	0	7.1	20.8	21.88	17.79
Pde11	DmeINT0024853	chr2L:18547045-18562823	15779	IR	15.01	11.89	38.09	24.46	17825
if	DmeINT0032712	chrX:16758589-16760330	1742	IR	8.09	6.95	28.57	22.22	17875
CG8239	DmeINT0015456	chrX:15749436-15749831	396	IR	10.54	8.87	28.74	26.44	17885
CG8671	DmeINT0015775	chr2L:21275807-21277277	1471	IR	6.41	1.14	18.9	24.44	17895
Fhos	DmeINT0020262	chr3L:8786232-8786299	68	IR	0.59	0.18	30	6.67	17.95
Fas1	DmeINT0020164	chr3R:16625343-16625968	626	IR	34.12	45	54.2	60.84	17.96
Smu1	DmeINT0027479	chr3R:18980629-18980684	56	IR	0	0	25	11.29	18145
Vinc	DmeINT0029186	chrX:2220525-2222231	1707	IR	11.96	2.31	21.43	29.41	18285
cg	DmeINT0030543	chr2R:14176692-14177860	1169	IR	45.04	47.93	64.31	65.25	18295
CG9044	DmeINT0016053	chr2L:5952628-5953415	788	IR	7.07	2.03	18.97	26.83	18.35
XNP	DmeINT0029364	chr3R:25482384-25482703	320	IR	4.97	4.68	33.08	13.39	18.41
Cct2	DmeINT0017918	chr3L:1554402-1554460	59	IR	7.69	18.92	26.92	36.67	18.49
14-3-3zeta	DmeINT0000007	chr2R:10101098-10104255	3158	IR	12.19	11.74	31.71	29.25	18515
Ank	DmeINT0000751	chr4:116631-116685	55	IR	13.95	12.01	28.14	34.94	18.56
Nipped-B	DmeINT0023709	chr2R:4692951-4693010	60	IR	62.99	64.48	74.66	90.07	18.63
l(1)G0334	DmeINT0033192	chrX:4702592-4702823	232	IR	5.68	7.25	19.19	31	18.63
Tor	DmeINT0028498	chr2L:13005998-13006352	355	IR	0	4.62	20.37	21.6	18675
RhoGAP15B	DmeINT0026161	chrX:16949452-16950984	1533	IR	6.76	27.15	37.17	34.19	18725
lolal	DmeINT0033532	chr2R:18156166-18157941	1776	IR	53.97	66.43	79	79.12	18.86
CG4119	DmeINT0010887	chrX:5666469-5666556	88	IR	0	0	30.12	7.94	19.03
CG2691	DmeINT0007220	chrX:13620856-13620923	68	IR	26.55	33.75	44.39	54.4	19245
msn	DmeINT0034157	chr3L:2585739-2586402	664	IR	19.7	16.73	46.24	28.7	19255
CG30096	DmeINT0007493	chr2R:16321514-16321569	56	IR	0	6.87	15.69	29.76	19.29
CG7168	DmeINT0014475	chr3R:18225833-18225901	69	IR	0	0	33.33	5.26	19295
Tomosyn	DmeINT0028459	chrX:12640840-12643872	3033	IR	0	0	24.73	14.33	19.53
CG10353	DmeINT0001793	chrX:11881903-11883187	1285	IR	35.14	44.09	54.26	64.08	19555
kuz	DmeINT0033120	chr2L:13550421-13551141	721	IR	62.11	62.48	79.16	84.58	19575
Dyrk3	DmeINT0019610	chr4:1230421-1230497	77	IR	55.43	49.92	77.34	67.46	19725
CG13124	DmeINT0003522	chr2L:9905053-9905137	85	IR	16.4	14.38	30.85	39.53	19.8
mbf1	DmeINT0033819	chr3L:16574977-16575186	210	IR	14.16	13.44	32.47	34.76	19815
Nipped-A	DmeINT0023691	chr2R:5217436-5241895	24460	IR	14.71	3.11	27.87	29.58	19815
Ge-1	DmeINT0020624	chr2L:11100575-11100657	83	IR	0	4.71	28	16.52	19905
CG34380	DmeINT0010190	chr2L:6203619-6206209	2591	IR	0	0	22.58	17.39	19985
syd	DmeINT0037311	chr3L:7931250-7931754	505	IR	2.65	0	33.33	10	20.34
CG12182	DmeINT0002958	chr3L:2597143-2597193	51	IR	0	0	23.91	16.88	20395
Atf6	DmeINT0001010	chr2R:5144859-5148174	3316	IR	10	12.9	29.41	34.33	20.42
vir-1	DmeINT0038155	chr2L:12404178-12407184	3007	IR	77.21	73.07	95.89	95.36	20485
Adf1	DmeINT0000600	chr2R:6662437-6662568	132	IR	68.57	72.34	91.97	90	20.53
NijA	DmeINT0023653	chr3L:10695705-10696578	874	IR	7.14	4.24	22.86	29.6	20.54
Psi	DmeINT0025485	chr2R:16864104-16864568	465	IR	7.94	0	21.43	27.63	20.56
Men-b	DmeINT0022872	chr3R:27156270-27156339	70	IR	22.96	26.37	49.05	41.48	20.6
Plc21C	DmeINT0025240	chr2L:334258-335414	1157	IR	12.03	19.26	38.82	34.4	20965
CG32982	DmeINT0009237	chr2L:9162709-9163294	586	IR	60.55	61.12	71.9	91.74	20985
CG14778	DmeINT0004870	chrX:1469954-1470014	61	IR	9.15	7.59	31.53	27.27	21.03
CG11456	DmeINT0002522	chr3L:20843587-20843926	340	IR	70.15	72.13	84.4	100	21.06
CG9795	DmeINT0016696	chr3R:4319891-4321844	1954	IR	13.29	25.25	41.46	39.27	21095
trol	DmeINT0037709	chrX:2476030-2480733	4704	IR	15.55	16.12	32.62	41.34	21145
RhoU	DmeINT0026280	chrX:10086792-10087342	551	IR	0	3.38	35.38	10.45	21225
CG11399	DmeINT0002486	chr3L:20784622-20786028	1407	IR	0	0	13.7	28.77	21235
Flo2	DmeINT0020310	chrX:14839424-14840872	1449	IR	42.11	28.97	59.09	54.55	21.28
cv-d	DmeINT0030929	chr3R:15844765-15844821	57	IR	0	0	22.03	20.66	21345
Sur	DmeINT0027896	chr2L:10194506-10194871	366	IR	0	0	33.33	9.52	21425
GstT3	DmeINT0021139	chrX:20468413-20468546	134	IR	6.38	1.89	37.66	13.64	21515
Nup205	DmeINT0024021	chrX:19852570-19852648	79	IR	0	0	18.26	25	21.63
KrT95D	DmeINT0022178	chr3R:24002548-24003415	868	IR	3.58	1.46	19.28	29.11	21675
GEFmeso	DmeINT0020494	chr2R:18561169-18610680	49512	IR	0	8.33	31.18	20.99	21.92
CG14446	DmeINT0004601	chrX:6226221-6226439	219	IR	0	0	31.58	12.68	22.13
Obp44a	DmeINT0024148	chr2R:8134897-8134966	70	IR	0	0	8.94	35.48	22.21
mle	DmeINT0034020	chr2R:5979638-5980042	405	IR	14.07	3.7	20.63	41.84	22.35
CG16791	DmeINT0005857	chr3R:21334769-21337676	2908	IR	12.33	0	32.04	25.12	22415
CG11155	DmeINT0002302	chr4:1131959-1133874	1916	IR	0.3	0	13.95	31.82	22735
betaggt-I	DmeINT0030067	chr2L:4945682-4945901	220	IR	0	0	24.44	21.05	22745
CG31211	DmeINT0008046	chr3R:11951012-11951249	238	IR	23.96	35.62	53.02	52.71	23075
CG45263	DmeINT0012434	chr3R:8391401-8392001	601	IR	3.01	2.95	31.35	21.11	23.25
grk	DmeINT0032336	chr2L:8433273-8433414	142	IR	12.61	12.71	37.11	34.78	23285
CanA-14F	DmeINT0017779	chrX:16568277-16586924	18648	IR	2.41	1.6	38.55	12.12	23.33
CG10948	DmeINT0002181	chr3L:12845854-12848369	2516	IR	12.23	9.09	27.75	40.26	23345
Hmgs	DmeINT0021419	chr2R:16336864-16339446	2583	IR	4.12	2.52	12	42.07	23715
Mad1	DmeINT0022698	chr2R:9291281-9291336	56	IR	0	0	29.63	18.75	24.19
Shroom	DmeINT0027355	chr2R:14308294-14315236	6943	IR	41.94	38.98	49.14	80.23	24225
RhoGAP54D	DmeINT0026204	chr2R:17587400-17587532	133	IR	0	0	35.71	12.78	24245
Sema-1b	DmeINT0027190	chr2R:17678783-17683392	4610	IR	19.37	24.23	50	42.53	24465
nsl1	DmeINT0034784	chr3R:15793954-15794828	875	IR	13.11	28.71	48.33	42.42	24465
CG8323	DmeINT0015518	chr2R:14165725-14166142	418	IR	0	0	33.33	15.62	24475
Sfmbt	DmeINT0027289	chr2L:13170785-13171381	597	IR	10.23	31.46	50	40.83	24.57
sfl	DmeINT0036453	chr3L:6546353-6547248	896	IR	0	7.07	23.18	33.04	24575
Asator	DmeINT0000925	chr4:472521-472577	57	IR	0	0	33.33	15.94	24635
cher	DmeINT0030565	chr3R:17110755-17116940	6186	IR	8.57	4.4	44.36	18.11	24.75
CG31674	DmeINT0008388	chr2L:20832288-20832339	52	IR	0	0	16.28	33.33	24805
Rb97D	DmeINT0025902	chr3R:26873679-26873859	181	IR	55.89	36.18	61.11	80.72	24.88
SP2637	DmeINT0026916	chr2R:18641194-18641458	265	IR	72.22	77.59	100	100	25095
Atx2	DmeINT0001088	chr3R:15409535-15412120	2586	IR	10.42	7.94	38.18	30.48	25.15
Flo2	DmeINT0020313	chrX:14931315-14931801	487	IR	22.15	19.09	43.28	48.43	25235
CG2604	DmeINT0007179	chr3R:5223189-5223249	61	IR	15.86	31.68	49.37	48.84	25335
dwg	DmeINT0031448	chrX:2728264-2728544	281	IR	10.8	3.97	39.07	26.42	25.36
Pep	DmeINT0024952	chr3L:17640054-17643362	3309	IR	15.07	22.53	39.05	49.43	25.44
Src64B	DmeINT0027729	chr3L:4625394-4625936	543	IR	0	0	32.04	19.29	25665
NijA	DmeINT0023654	chr3L:10695416-10695628	213	IR	1.08	11.74	35.9	28.33	25705
Rme-8	DmeINT0026374	chr2R:9175935-9176090	156	IR	0	2.29	45.8	8.07	25.79
otk2	DmeINT0034975	chr2R:12024745-12024815	71	IR	15	0	33.33	33.33	25.83
cutlet	DmeINT0030906	chr2L:3709416-3709474	59	IR	0	0	44.88	6.84	25.86
Ephrin	DmeINT0019981	chr4:571967-573612	1646	IR	17.46	9.09	52.07	26.32	25.92
CG42663	DmeINT0011385	chr2R:12705637-12722304	16668	IR	9.31	12.69	44.88	29.03	25955
Lap1	DmeINT0022286	chr2R:14936491-14936546	56	IR	0	0	28.4	23.81	26105
Pde8	DmeINT0024893	chr2R:23665888-23665950	63	IR	13.04	18.92	34.78	50	26.41
LanB2	DmeINT0022275	chr3L:9614973-9617053	2081	IR	22.22	14.69	41.98	47.88	26475
CG17834	DmeINT0006523	chr2L:8529558-8535917	6360	IR	63.27	63.71	87.67	92.49	26.59
CG7611	DmeINT0014858	chr3L:21524068-21524721	654	IR	51.36	28.57	64.5	68.61	26.59
CG15099	DmeINT0005138	chr2R:18837977-18838032	56	IR	19.15	11.48	50.18	33.9	26725
CG15356	DmeINT0005329	chr2L:1979203-1979909	707	IR	2.04	1.82	21.74	35.59	26735
CR44030	DmeINT0017219	chr4:960039-962250	2212	IR	43.1	41.23	84.87	53.33	26935
CG7766	DmeINT0014989	chrX:9100658-9101095	438	IR	8.79	8.87	38.58	33.07	26995
CG4896	DmeINT0012784	chr2L:1179526-1179859	334	IR	0	7.37	22.58	38.95	27.08
Lint-1	DmeINT0022393	chrX:11149961-11150635	675	IR	4.9	19.27	40.51	37.91	27125
MRP	DmeINT0022664	chr2L:12724344-12724471	128	IR	42.62	17.39	50.41	64.45	27425
CG9967	DmeINT0016853	chr2L:2309703-2310125	423	IR	7.22	4.58	48.09	18.67	27.48
Nipped-B	DmeINT0023703	chr2R:4698997-4699058	62	IR	0	0	16.26	38.84	27.55
aub	DmeINT0029850	chr2L:11000659-11000785	127	IR	0	1.86	25	32	27.57
scaf6	DmeINT0036280	chr3L:17040602-17041693	1092	IR	4.76	7.42	23.02	44.79	27815
CG13366	DmeINT0003706	chrX:615513-619291	3779	IR	48	26	72.92	56.76	27.84
mbc	DmeINT0033816	chr3R:23795241-23797098	1858	IR	0	6.67	26.58	36.17	28.04
CG43897	DmeINT0012158	chr3L:9824641-9830633	5993	IR	0.71	0.92	40.85	17.04	28.13
sima	DmeINT0036626	chr3R:30112353-30120128	7776	IR	36.11	11.36	58.19	45.56	28.14
CG15879	DmeINT0005670	chr3L:2168785-2168954	170	IR	24.24	9.29	36.84	53.19	28.25
CG6023	DmeINT0013675	chrX:18319443-18320946	1504	IR	0	9.21	19.78	46.67	28.62
Fhos	DmeINT0020263	chr3L:8786438-8786621	184	IR	0	0	42.15	15.17	28.66
Phax	DmeINT0025032	chr2R:9114393-9114450	58	IR	0	0	43.59	14.29	28.94
CG2519	DmeINT0007168	chr3R:5545743-5546192	450	IR	11.4	12.29	38.47	43.14	28.96
Eip71CD	DmeINT0019867	chr3L:15512366-15512475	110	IR	5.71	8.77	15.58	57.14	29.12
Kat60	DmeINT0022066	chr3R:5231215-5232056	842	IR	32.89	33.94	45.7	79.92	29395
CG41099	DmeINT0010875	chr3R:3846912-3846980	69	IR	3.37	34.65	40.77	56.39	29.57
CG13506	DmeINT0003777	chr2R:22383195-22386394	3200	IR	45.7	39.02	77.63	66.77	29.84
CG8949	DmeINT0015995	chrX:17077441-17077680	240	IR	5.88	12.64	36.89	41.61	29.99
CG2556	DmeINT0007176	chrX:12515518-12515644	127	IR	0	6.6	28.57	38.46	30215
CG11155	DmeINT0002312	chr4:1131397-1131488	92	IR	6.14	4.93	31.62	40	30275
CG30015	DmeINT0007391	chr2R:10862956-10874570	11615	IR	34.29	28.97	55.56	68.42	30.36
CG9667	DmeINT0016601	chr3R:8126166-8126228	63	IR	0	0	5.57	55.23	30.4
PhKgamma	DmeINT0025024	chrX:11695940-11696402	463	IR	6.07	5.76	45.25	27.48	30.45
mspo	DmeINT0034176	chr2R:14683771-14684152	382	IR	6.64	5.39	57.14	16.42	30765
CR45600	DmeINT0017460	chr3R:15139774-15139914	141	IR	12.5	20.75	45.61	50	31.18
CG44303	DmeINT0012263	chrX:6687303-6687362	60	IR	40	47.37	60.87	88.89	31195
svr	DmeINT0037266	chrX:502937-504667	1731	IR	10.26	50.82	64.07	60	31495
pain	DmeINT0035041	chr2R:24924642-24928244	3603	IR	36.96	34.25	65.33	69.19	31655
CG5414	DmeINT0013201	chr3L:16101065-16101116	52	IR	0	0	11.11	52.63	31.87
hoe1	DmeINT0032543	chr2L:4911642-4911722	81	IR	7.32	0	29.87	41.67	32.11
CG34380	DmeINT0010183	chr2L:6208913-6209055	143	IR	0	0	52.18	12.08	32.13
CR18228	DmeINT0016949	chr3R:8261600-8261800	201	IR	11.43	5.11	34.25	46.67	32.19
CG17896	DmeINT0006562	chrX:492629-492742	114	IR	27.12	7.04	65.35	33.33	32.26
CG43646	DmeINT0012022	chr2R:7019031-7019094	64	IR	6.98	32.86	39.29	65.12	32285
CG16986	DmeINT0005975	chr3L:2600446-2600821	376	IR	12.36	1.49	28.57	50.5	32.61
tay	DmeINT0037377	chrX:15884375-15884442	68	IR	0	0	23.81	41.46	32635
CG33521	DmeINT0009599	chr4:1185967-1186472	506	IR	13.73	14.83	42.11	51.85	32.7
Ect4	DmeINT0019765	chr3L:8105658-8106015	358	IR	32.68	36.75	61.39	73.46	32.71
Ir76a	DmeINT0021835	chr3L:19801929-19801990	62	IR	0	0	57.14	8.43	32785
PIP4K	DmeINT0024656	chr4:1196478-1196707	230	IR	1.78	12.99	29.67	51.24	33.07
Pvr	DmeINT0025622	chr2L:8230332-8239691	9360	IR	12.86	13.44	49.27	43.18	33075
Cct2	DmeINT0017917	chr3L:1554011-1554077	67	IR	4.66	53.49	62.26	62.79	33.45
gw	DmeINT0032391	chr4:658509-659559	1051	IR	19.12	31.9	40.74	77.42	33.57
CG6353	DmeINT0013891	chr3R:21662220-21662718	499	IR	4.38	16.77	29.6	59	33725
CG6424	DmeINT0013943	chr2R:17717750-17719173	1424	IR	3.03	5.28	40.35	36.13	34085
CG17834	DmeINT0006527	chr2L:8537464-8540457	2994	IR	34.01	46.29	64.81	83.89	34.2
CanA1	DmeINT0017788	chr3R:31042853-31043116	264	IR	0	0.56	40.48	28.89	34405
CG8159	DmeINT0015332	chr3R:8727658-8727725	68	IR	0	0	19.4	50	34.7
tho2	DmeINT0037439	chr2L:2137795-2137882	88	IR	15.85	2.28	54.29	33.33	34745
wech	DmeINT0038270	chr2R:7486168-7489332	3165	IR	0	0	43.59	26.09	34.84
CG8519	DmeINT0015675	chr3L:6705571-6708348	2778	IR	3.37	8.24	65	16.58	34985
CG45263	DmeINT0012433	chr3R:8392176-8393330	1155	IR	0	0	43.75	26.53	35.14
CG9413	DmeINT0016368	chrX:14586816-14587060	245	IR	0.06	1.06	13.33	58.33	35.27
CG9293	DmeINT0016228	chr2L:13386258-13386487	230	IR	12	50.24	64.71	68.57	35.52
Nipped-B	DmeINT0023702	chr2R:4699152-4700388	1237	IR	9.97	6.16	20.69	66.71	35635
tn	DmeINT0037534	chr2R:18998424-19001091	2668	IR	29.32	34.61	49.15	86.21	35715
Sulf1	DmeINT0027869	chr3R:16330957-16337844	6888	IR	5.87	5.39	49.44	33.4	35.79
Ect4	DmeINT0019766	chr3L:8106950-8108638	1689	IR	51.34	59.09	89.31	93.21	36045
HDAC6	DmeINT0021244	chrX:15338705-15338836	132	IR	0	16.28	49.18	39.39	36145
CG12182	DmeINT0002957	chr3L:2599071-2599264	194	IR	0	15.38	43.48	44.62	36.36
Eaf	DmeINT0019739	chr2R:7407061-7407137	77	IR	42.86	49.43	84.95	82.76	37.71
Trp1	DmeINT0028621	chr2L:10011909-10012399	491	IR	12.55	13.52	63.35	38.85	38065
CG1578	DmeINT0005611	chrX:11815540-11816421	882	IR	22.22	22.22	58.97	61.7	38115
Smg5	DmeINT0027456	chr2L:13903932-13904397	466	IR	2.99	21.05	72.63	27.85	38.22
MFS16	DmeINT0022636	chr2R:21282392-21282986	595	IR	1.96	3.64	42.25	40.23	38.44
CG8468	DmeINT0015625	chr2R:14220043-14220607	565	IR	60.98	60	100	100	39.51
shep	DmeINT0036495	chr3L:5163976-5166967	2992	IR	43.76	26.86	82.64	67.72	39.87
lt	DmeINT0033565	chr2L:22924926-22924981	56	IR	3.03	0	26.92	55.87	39.88
CG8578	DmeINT0015718	chrX:15844532-15845326	795	IR	3.85	9.09	46.53	47.73	40.66
CG15356	DmeINT0005328	chr2L:1980181-1980252	72	IR	2.13	6.98	70.21	22.58	41.84
if	DmeINT0032704	chrX:16780197-16783317	3121	IR	22.73	28.91	82.35	53.85	42.28
CG14130	DmeINT0004306	chr3L:11815823-11815890	68	IR	0	32.86	49.32	68.42	42.44
CG12090	DmeINT0002887	chr3L:1526399-1526659	261	IR	15.41	1.41	47.98	56.15	43655
CG10512	DmeINT0001921	chr3L:21203323-21205676	2354	IR	26.77	29	86.21	61.19	45815
Nipped-B	DmeINT0023700	chr2R:4700873-4700939	67	IR	10.72	3.38	27.91	79.88	46845
Dd	DmeINT0019034	chrX:21322163-21323130	968	IR	0	4.53	76.47	26.09	49015
CG11658	DmeINT0002604	chr3L:11707572-11708391	820	IR	55.1	29.23	100	84.42	50045
lola	DmeINT0033531	chr2R:10524634-10532038	7405	IR	28.72	20.87	80.9	73.13	52.22
CG17754	DmeINT0006467	chrX:9254350-9255627	1278	IR	20.52	43.08	89.83	89.02	57625
CG10344	DmeINT0001778	chr2R:22426255-22426312	58	IR	0	0	18.6	100	59.3
CanA1	DmeINT0017781	chr3R:31043796-31044054	259	IR	0	21.21	78.05	69.23	63035
Jafrac1	DmeINT0021978	chrX:13330536-13331121	586	IR	12.21	8.71	77.36	74.19	65315
Akh	DmeINT0000651	chr3L:4141655-4141722	68	IR	0	7.69	100	38.78	65545
CG15412	DmeINT0005362	chr2L:3373692-3373810	119	IR	14.86	14.66	100	62.5	66.49
Mbs	DmeINT0022764	chr3L:16075765-16076229	465	IR	8.13	12.92	66.71	87.86	66.76
dib	DmeINT0031053	chr3L:4063889-4063974	86	IR	0	0	42.15	100	71075
GstS1	DmeINT0021129	chr2R:17095061-17096803	1743	IR	28.45	23.94	100	100	73805
Mctp	DmeINT0022797	chr2R:18770565-18771739	1175	IR	11.51	12.35	79.98	100	78.06
