# Supplementary material for: Drosophila ovarian stem cell niche ageing involves coordinated changes in transcription and alternative splicing
Source: Nat Commun. 2025 Mar 16;16:2596. doi: 10.1038/s41467-025-57901-8 (PMC11911433; doi:10.1038/s41467-025-57901-8)
Supplement: Supplementary file 4 — Supplementary Data 2 [file 41467_2025_57901_MOESM4_ESM.xlsx]

## Sheet: GE_ECs 1w vs 4w
GENE ID	GENE NAME	ECs_1w_rep2	ECs_1w_rep3	ECs_4w_rep2	ECs_4w_rep3	AV_ECs_1w_rep2	AV_ECs_1w_rep3	CV_ECs_4w_rep2	CV_ECs_4w_rep3	log2FoldChange	P adj.	-log(P adj.)		Columns C, D, E and F represent read counts for each gene.
FBgn0053557	CG33557	132.29	87.61	0.00	0.00	109.95	0.00	0.29	NA	-9.37	0.00	3.04	ECs:
FBgn0035199	tfc	29.76	129.37	0.00	0.00	79.57	0.00	0.89	NA	-8.90	0.01	2.03	CV: Coeficient of Variation (Standard Dev./Arithmetic Mean)
FBgn0037164	CG11438	8.82	131.41	0.00	0.00	70.11	0.00	1.24	NA	-8.72	0.03	1.54	Av: Arithmetic mean
FBgn0263608	l(3)72Dr	102.52	13.24	0.00	0.00	57.88	0.00	1.09	NA	-8.44	0.05	1.28	P adj.: Adjusted P value (False Discovery rate; FDR<10%)
FBgn0033651	Ir48c	105.83	7.13	0.00	0.00	56.48	0.00	1.24	NA	-8.41	0.07	1.18	Log2_Fold_Ch: Log2 of fold change 4w/1w (0.5>Fold Change or Fold Change>2)
FBgn0032613	Nepl9	26.46	71.31	0.00	0.00	48.88	0.00	0.65	NA	-8.20	0.08	1.11
FBgn0002931	net	74.96	75.38	0.93	0.00	75.17	0.46	0.00	1.41	-7.34	0.05	1.29
FBgn0039246	CG10845	100.32	36.67	0.00	0.88	68.49	0.44	0.66	1.41	-7.28	0.07	1.13
FBgn0040736	BomS3	122.36	13.24	0.93	0.00	67.80	0.46	1.14	1.41	-7.19	0.10	1.00
FBgn0052476	mthl14	60.63	241.43	0.00	2.65	151.03	1.32	0.85	1.41	-6.84	0.00	2.78
FBgn0000477	DNaseII	98.11	105.94	0.00	2.65	102.03	1.32	0.05	1.41	-6.27	0.02	1.80
FBgn0259822	Ca-beta	113.55	138.54	0.00	3.53	126.04	1.76	0.14	1.41	-6.16	0.01	2.22
FBgn0040972	CG16978	277.80	100.85	0.00	6.17	189.32	3.09	0.66	1.41	-5.94	0.00	2.86
FBgn0027550	CG6495	125.67	84.55	2.78	0.88	105.11	1.83	0.28	0.73	-5.84	0.01	1.95
FBgn0033697	Cyp6t3	45.20	105.94	0.93	1.76	75.57	1.35	0.57	0.44	-5.81	0.06	1.22
FBgn0020258	ppk	46.30	98.81	1.85	0.88	72.56	1.37	0.51	0.50	-5.73	0.07	1.14
FBgn0266448	CG45078	220.48	68.25	5.56	0.00	144.36	2.78	0.75	1.41	-5.70	0.01	1.98
FBgn0010423	TpnC47D	519.22	52.97	12.05	0.00	286.10	6.03	1.15	1.41	-5.57	0.00	2.51
FBgn0265185	CG44250	587.57	22.41	12.98	0.88	304.99	6.93	1.31	1.23	-5.46	0.00	2.32
FBgn0038042	Scgbeta	76.06	74.36	2.78	0.88	75.21	1.83	0.02	0.73	-5.36	0.08	1.09
FBgn0051198	CG31198	124.57	82.51	2.78	2.65	103.54	2.71	0.29	0.04	-5.25	0.02	1.67
FBgn0259209	Mlp60A	661.43	234.30	11.12	14.11	447.86	12.62	0.67	0.17	-5.15	0.00	7.37
FBgn0052774	Muc4B	114.65	76.40	0.93	5.29	95.52	3.11	0.28	0.99	-4.94	0.07	1.18
FBgn0036993	CG5910	160.95	203.74	9.27	3.53	182.34	6.40	0.17	0.63	-4.83	0.00	2.78
FBgn0031857	LUBEL	109.14	102.89	1.85	6.17	106.01	4.01	0.04	0.76	-4.72	0.05	1.29
FBgn0031908	CG5177	323.00	223.09	11.12	9.70	273.04	10.41	0.26	0.10	-4.71	0.00	4.68
FBgn0045770	S-Lap3	77.17	112.05	6.49	0.88	94.61	3.69	0.26	1.08	-4.68	0.10	1.01
FBgn0038419	CG14879	221.58	341.26	0.93	21.16	281.42	11.04	0.30	1.30	-4.67	0.00	2.51
FBgn0034162	CG6426	45.20	202.72	7.42	3.53	123.96	5.47	0.90	0.50	-4.50	0.06	1.26
FBgn0038695	CG14280	163.15	61.12	3.71	6.17	112.14	4.94	0.64	0.35	-4.50	0.06	1.26
FBgn0030899	Hesr	331.82	187.44	4.63	19.40	259.63	12.02	0.39	0.87	-4.43	0.00	2.90
FBgn0011695	EbpIII	111.34	167.06	12.98	1.76	139.20	7.37	0.28	1.08	-4.24	0.06	1.22
FBgn0260933	rempA	132.29	104.92	7.42	5.29	118.60	6.35	0.16	0.24	-4.22	0.05	1.29
FBgn0029799	CG15772	191.81	129.37	13.90	3.53	160.59	8.72	0.27	0.84	-4.20	0.03	1.60
FBgn0266579	tau	221.58	431.92	23.17	14.11	326.75	18.64	0.46	0.34	-4.13	0.00	3.91
FBgn0035917	Zasp66	942.53	384.04	63.96	19.40	663.29	41.68	0.60	0.76	-3.99	0.00	4.96
FBgn0266451	fau	130.08	90.66	5.56	8.82	110.37	7.19	0.25	0.32	-3.94	0.10	1.00
FBgn0031811	CG13982	171.97	103.90	7.42	12.35	137.94	9.88	0.35	0.35	-3.80	0.06	1.20
FBgn0034135	Syn2	183.00	162.99	24.10	2.65	172.99	13.37	0.08	1.13	-3.69	0.09	1.04
FBgn0005666	bt	2385.55	1120.54	150.17	184.29	1753.05	167.23	0.51	0.14	-3.39	0.00	9.43
FBgn0029843	Nep1	196.22	118.17	9.27	21.16	157.20	15.22	0.35	0.55	-3.37	0.10	1.00
FBgn0010424	TpnC73F	828.99	350.42	61.18	53.79	589.71	57.48	0.57	0.09	-3.36	0.00	4.20
FBgn0000044	Act57B	2226.81	725.30	210.42	78.48	1476.05	144.45	0.72	0.65	-3.35	0.00	4.96
FBgn0033635	Prip	1592.94	941.26	124.21	166.66	1267.10	145.44	0.36	0.21	-3.12	0.00	7.40
FBgn0086266	Vm26Ac	874.19	627.50	114.02	65.25	750.85	89.63	0.23	0.38	-3.07	0.00	4.80
FBgn0259994	OtopLa	231.50	231.24	33.37	24.69	231.37	29.03	0.00	0.21	-2.99	0.04	1.39
FBgn0034920	CG5597	493.87	269.95	54.69	46.73	381.91	50.71	0.41	0.11	-2.91	0.01	2.20
FBgn0002789	Mp20	3624.63	1580.99	334.63	389.75	2602.81	362.19	0.56	0.11	-2.85	0.00	7.37
FBgn0264695	Mhc	1448.53	283.19	167.78	87.30	865.86	127.54	0.95	0.45	-2.76	0.01	1.96
FBgn0038294	Mf	3842.90	1825.47	358.73	487.63	2834.18	423.18	0.50	0.22	-2.74	0.00	7.33
FBgn0032129	jp	554.50	256.71	32.44	105.82	405.60	69.13	0.52	0.75	-2.55	0.08	1.12
FBgn0002772	Mlc1	956.87	305.60	169.63	50.26	631.23	109.95	0.73	0.77	-2.52	0.05	1.28
FBgn0033519	CG11825	276.70	585.74	85.28	68.78	431.22	77.03	0.51	0.15	-2.48	0.03	1.54
FBgn0004169	up	1517.98	581.66	229.89	152.55	1049.82	191.22	0.63	0.29	-2.46	0.00	2.65
FBgn0262003	CG42821	1135.45	1181.66	74.16	350.07	1158.56	212.11	0.03	0.92	-2.45	0.01	1.99
FBgn0011828	Pxn	496.07	285.23	103.82	41.44	390.65	72.63	0.38	0.61	-2.43	0.07	1.14
FBgn0250819	CG33521	377.01	245.50	73.23	44.09	311.26	58.66	0.30	0.35	-2.41	0.09	1.06
FBgn0039257	tnc	550.09	300.51	76.01	100.52	425.30	88.27	0.41	0.20	-2.27	0.05	1.28
FBgn0040364	CG11378	914.98	633.62	152.02	174.59	774.30	163.31	0.26	0.10	-2.25	0.00	2.65
FBgn0264894	CG44085	1116.71	249.58	139.97	157.84	683.14	148.91	0.90	0.08	-2.20	0.09	1.06
FBgn0036271	Pbgs	404.57	511.38	143.68	56.43	457.97	100.06	0.16	0.62	-2.19	0.08	1.10
FBgn0016123	Alp4	2397.68	551.10	255.84	449.71	1474.39	352.78	0.89	0.39	-2.06	0.05	1.29
FBgn0031298	Atg4a	477.33	593.89	145.53	117.28	535.61	131.41	0.15	0.15	-2.03	0.04	1.45
FBgn0000355	Cp15	11346.80	9886.25	4023.01	1507.86	10616.52	2765.44	0.10	0.64	-1.94	0.00	3.42
FBgn0000360	Cp38	1621.60	988.12	277.16	407.39	1304.86	342.27	0.34	0.27	-1.93	0.00	2.37
FBgn0002773	Mlc2	2081.29	782.34	483.87	306.86	1431.82	395.37	0.64	0.32	-1.86	0.03	1.48
FBgn0035696	Best2	768.36	608.15	172.41	263.66	688.25	218.04	0.16	0.30	-1.66	0.09	1.04
FBgn0032897	CG9336	2264.29	1937.52	485.73	853.57	2100.91	669.65	0.11	0.39	-1.65	0.01	2.22
FBgn0026179	siz	1215.93	954.50	327.22	477.93	1085.21	402.57	0.17	0.26	-1.43	0.08	1.09
FBgn0038983	CG5326	1007.58	1142.95	401.37	457.65	1075.26	429.51	0.09	0.09	-1.32	0.09	1.03
FBgn0041582	tamo	1517.98	1589.13	551.54	709.84	1553.56	630.69	0.03	0.18	-1.30	0.05	1.28
FBgn0035049	Mmp1	4277.23	4003.40	1407.13	2324.40	4140.32	1865.77	0.05	0.35	-1.15	0.06	1.22
FBgn0036141	wls	1691.05	2148.39	4622.76	3713.22	1919.72	4167.99	0.17	0.15	1.12	0.04	1.39
FBgn0051676	CG31676	5947.34	6822.07	17320.27	10476.57	6384.71	13898.42	0.10	0.35	1.12	0.04	1.46
FBgn0010226	GstS1	31176.41	37804.09	85100.61	68001.13	34490.25	76550.87	0.14	0.16	1.15	0.00	2.45
FBgn0033395	Cyp4p2	808.04	756.88	1784.40	1746.83	782.46	1765.61	0.05	0.02	1.17	0.07	1.18
FBgn0051361	dpr17	963.48	784.38	2051.37	2040.47	873.93	2045.92	0.14	0.00	1.23	0.04	1.38
FBgn0051357	Kaz	1157.50	697.79	2087.52	2277.67	927.65	2182.59	0.35	0.06	1.23	0.08	1.11
FBgn0261243	Psa	1527.90	1214.26	3881.19	2733.55	1371.08	3307.37	0.16	0.25	1.27	0.02	1.63
FBgn0000330	cm	480.64	424.79	1198.56	1050.21	452.71	1124.39	0.09	0.09	1.31	0.09	1.04
FBgn0020388	Gcn5	633.87	964.69	1488.70	2501.64	799.28	1995.17	0.29	0.36	1.32	0.09	1.06
FBgn0034335	GstE1	1413.25	2087.27	4065.65	4794.30	1750.26	4429.98	0.27	0.12	1.34	0.01	2.15
FBgn0015359	CG2034	451.98	455.35	1260.67	1121.64	453.66	1191.15	0.01	0.08	1.39	0.05	1.29
FBgn0033454	CG1671	389.14	379.97	977.02	1082.84	384.55	1029.93	0.02	0.07	1.42	0.06	1.22
FBgn0031107	HERC2	1312.93	907.64	1744.54	4211.44	1110.29	2977.99	0.26	0.59	1.42	0.07	1.13
FBgn0037151	CG7130	434.34	678.44	1626.82	1365.01	556.39	1495.92	0.31	0.12	1.43	0.05	1.32
FBgn0010803	TrpRS	263.47	355.52	896.37	807.72	309.49	852.05	0.21	0.07	1.46	0.10	1.01
FBgn0031995	CG8475	509.30	425.81	1722.29	908.25	467.55	1315.27	0.13	0.44	1.49	0.07	1.16
FBgn0035888	CG7120	300.95	390.15	1211.54	820.95	345.55	1016.24	0.18	0.27	1.56	0.06	1.26
FBgn0020372	TM4SF	415.60	835.31	2314.62	1499.05	625.46	1906.83	0.47	0.30	1.61	0.03	1.53
FBgn0015037	Cyp4p1	437.64	354.50	1357.07	1117.23	396.07	1237.15	0.15	0.14	1.64	0.01	1.98
FBgn0259171	Pde9	294.34	311.71	1021.51	880.03	303.03	950.77	0.04	0.11	1.65	0.02	1.63
FBgn0004584	Rrp1	530.24	359.59	1295.89	1544.02	444.92	1419.95	0.27	0.12	1.67	0.01	2.10
FBgn0261530	nbs	143.31	232.26	634.04	614.61	187.78	624.33	0.33	0.02	1.73	0.09	1.06
FBgn0039654	Brd8	189.61	182.34	790.70	456.77	185.98	623.73	0.03	0.38	1.75	0.09	1.03
FBgn0035916	GAPsec	254.65	145.67	818.51	548.47	200.16	683.49	0.38	0.28	1.77	0.09	1.07
FBgn0040466	Dlip2	195.12	214.94	759.18	676.33	205.03	717.76	0.07	0.08	1.81	0.03	1.54
FBgn0263605	l(3)72Dn	120.16	191.51	542.27	550.24	155.84	546.26	0.32	0.01	1.81	0.09	1.04
FBgn0035295	Cnb	144.41	218.00	634.04	682.51	181.20	658.27	0.29	0.05	1.86	0.04	1.38
FBgn0034674	CG9304	153.23	232.26	837.05	661.34	192.74	749.19	0.29	0.17	1.96	0.02	1.75
FBgn0010314	Cks30A	209.45	131.41	577.50	781.27	170.43	679.38	0.32	0.21	2.00	0.03	1.58
FBgn0265767	zyd	166.46	166.04	899.15	462.06	166.25	680.61	0.00	0.45	2.03	0.03	1.54
FBgn0029990	CG2233	6201.99	9504.25	43704.37	25749.20	7853.12	34726.79	0.30	0.37	2.14	0.00	7.27
FBgn0028980	tant	147.72	123.26	675.75	578.46	135.49	627.11	0.13	0.11	2.21	0.01	2.20
FBgn0030573	nmdyn-D6	83.78	61.12	399.52	274.24	72.45	336.88	0.22	0.26	2.22	0.10	1.00
FBgn0037000	ZnT77C	106.93	96.77	687.81	273.36	101.85	480.58	0.07	0.61	2.24	0.06	1.21
FBgn0027552	CG10863	230.40	208.83	644.24	1447.02	219.61	1045.63	0.07	0.54	2.25	0.00	2.54
FBgn0036480	Cep135	324.10	100.85	1223.59	856.22	212.47	1039.90	0.74	0.25	2.29	0.01	1.99
FBgn0266916	Cenp-C	132.29	123.26	748.98	514.97	127.77	631.98	0.05	0.26	2.31	0.00	2.32
FBgn0015618	Cdk8	125.67	94.74	730.45	388.87	110.20	559.66	0.20	0.43	2.34	0.01	1.84
FBgn0039882	Rift	102.52	67.23	492.22	371.23	84.88	431.73	0.29	0.20	2.35	0.03	1.53
FBgn0031573	CG3407	49.61	98.81	408.79	358.01	74.21	383.40	0.47	0.09	2.37	0.06	1.26
FBgn0013563	Pex1	79.37	99.83	731.37	305.10	89.60	518.24	0.16	0.58	2.53	0.01	1.83
FBgn0011829	Ret	80.47	20.37	342.98	329.79	50.42	336.38	0.84	0.03	2.74	0.06	1.20
FBgn0039896	yellow-h	56.22	80.48	502.41	464.70	68.35	483.56	0.25	0.06	2.82	0.00	2.84
FBgn0025185	az2	117.95	34.63	663.70	453.24	76.29	558.47	0.77	0.27	2.87	0.01	2.20
FBgn0034270	PIG-A	9.92	13.24	204.86	124.33	11.58	164.60	0.20	0.35	3.83	0.03	1.53
FBgn0035328	yellow-g2	67.25	45.84	143.68	1657.77	56.54	900.72	0.27	1.19	3.99	0.00	3.47
FBgn0263738	Ada2a	34.17	9.17	480.17	328.91	21.67	404.54	0.82	0.26	4.22	0.00	4.27
FBgn0069973	CG40485	2.20	1.02	177.98	60.84	1.61	119.41	0.52	0.69	6.21	0.01	2.16
FBgn0032538	Vajk2	1.10	1.02	125.14	73.19	1.06	99.16	0.06	0.37	6.55	0.01	1.86
FBgn0038575	CG7208	0.00	2.04	304.97	60.84	1.02	182.91	1.41	0.94	7.49	0.00	3.19

## Sheet: AS_ECs 1w vs 4w
GENE NAME	EVENT	COORD	LENGTH	COMPLEX	ECs_1w_rep2	ECs_1w_rep3	ECs_4w_rep2	ECs_4w_rep3	dPSI
app	DmeEX0007138	chr3L:12240653-12240674	22	S	100.00	67.12	0.00	26.92	-70.1	ECs:
Nhe3	DmeEX0005372	chr2L:6678912-6679262	351	C2	70.00	56.76	0.00	18.49	-54.14	dPSI: difference in percent spliced in (15% threshold)
CG13900	DmeEX6013860	chr3L:830622-830728	107	ANN	81.68	88.89	33.96	30.59	-53.01	EX: percent of spliced in exon
Sec16	DmeEX6002031	chrX:12604320-12604584	265	ANN	45.53	100.00	27.59	23.58	-47.18	INT: percent of retained intron
cg	DmeEX0007441	chr2R:14177175-14177477	303	S	100.00	100.00	66.00	41.54	-46.23	ALTA: Usage (percent) of alternative splice aceptor site
Sec16	DmeEX6002028	chrX:12607698-12607879	182	ANN	55.46	100.00	31.06	46.50	-38.95	ALTD: Usage (percent) of alternative splice donor site
Tm1	DmeEX0006779	chr3R:15301011-15301073	63	C3	54.26	15.04	4.98	2.67	-30.82
CaMKI	DmeEX0003631	chr4:449924-449968	45	S	100.00	66.46	56.92	50.00	-29.77	vast-tools: https://github.com/vastgroup/vast-tools
CG13698	DmeEX0000831	chr3L:18099401-18099486	86	S	100.00	100.00	66.67	74.07	-29.63
CG33695	DmeEX0001937	chr2L:11278575-11278673	99	S	85.32	95.62	67.65	54.17	-29.56
Tm1	DmeEX0006783	chr3R:15299277-15299347	71	C1	50.02	16.75	6.38	2.74	-28.83
Tm1	DmeEX0006782	chr3R:15296591-15296708	118	C3	50.02	22.05	13.62	4.53	-26.97
Irc	DmeEX0004821	chr3R:17004363-17004388	26	S	44.39	9.03	0.00	0.00	-26.71
Nedd4	DmeEX0005322	chr3L:17534351-17534562	212	C2	38.78	33.77	7.52	11.83	-26.6
tou	DmeEX0009884	chr2R:11587646-11587711	66	C2	100.00	100.00	82.51	64.56	-26.47
shep	DmeEX0009457	chr3L:5247554-5247843	290	S	39.68	57.14	26.90	17.50	-26.21
CG7378	DmeEX0003070	chrX:18906075-18906134	60	S	20.97	30.91	0.00	0.00	-25.94
Pitslre	DmeEX0005749	chr3L:20772605-20772963	359	C1	93.67	91.76	73.81	59.74	-25.94
lig	DmeEX0008512	chr2R:8077260-8077292	33	S	23.34	35.33	6.24	2.83	-24.8
Pih1D1	DmeEX6006762	chr2L:12714649-12715529	881	ANN	62.96	64.10	33.79	44.78	-24.25
enc	DmeEX0007891	chr3L:3828388-3829295	908	S	11.54	36.59	0.00	0.00	-24.07
Ate1	DmeEX0000272	chr2R:20255886-20256035	150	C3	83.61	82.31	50.92	69.45	-22.77
CG44085	DmeEX0002639	chr2L:13277044-13282336	5293	S	27.78	17.65	0.00	0.00	-22.71
CG32264	DmeEX0001751	chr3L:3722860-3723105	246	S	100.00	98.77	70.27	84.26	-22.11
klar	DmeEX0008339	chr3L:514612-514705	94	S	100.00	86.18	67.01	75.28	-21.94
sws	DmeEX0009779	chrX:7958978-7959094	117	C3	53.81	44.89	32.55	23.01	-21.57
scaf6	DmeEX0009357	chr3L:17040439-17040601	163	C2	75.00	78.18	63.30	48.67	-20.61
sd	DmeEX0009394	chrX:15805057-15805177	121	S	40.62	58.19	29.19	28.57	-20.53
Zasp52	DmeEX0007046	chr2R:15765123-15765252	130	C2	10.17	30.43	0.00	0.00	-20.3
fwe	DmeEX6016874	chr3L:15811220-15812897	1678	ANN	38.89	34.62	19.02	15.48	-19.5
Nc73EF	DmeEX0005292	chr3L:16961500-16961602	103	C1	77.56	79.79	58.89	59.78	-19.34
CG1674	DmeEX0001146	chr4:244418-244834	417	S	24.19	15.29	0.00	1.41	-19.04
Dyrk3	DmeEX0004185	chr4:1228653-1229515	863	S	100.00	100.00	85.94	76.91	-18.58
CG5888	DmeEX6007310	chr2L:16404939-16405955	1017	ANN	100.00	100.00	88.09	75.79	-18.06
Arf51F	DmeEX0000223	chr2R:15323124-15323141	18	S	32.18	21.83	11.10	7.02	-17.94
CG15445	DmeEX0001072	chrX:21118862-21119662	801	S	100.00	100.00	83.82	81.82	-17.18
Ncoa6	DmeEX0005306	chr2L:5325152-5325629	478	C1	7.69	25.58	0.00	0.00	-16.63
Dys	DmeEX6021589	chr3R:19585241-19586514	1274	ANN	78.22	72.27	58.31	59.41	-16.39
Taf4	DmeEX0006677	chr3L:16113896-16114141	246	S	100.00	84.81	73.91	78.41	-16.25
gish	DmeEX0008061	chr3R:16295669-16295820	152	C3	47.18	42.83	25.60	32.08	-16.16
CG14777	DmeEX0000987	chrX:1467697-1467745	49	C3	14.29	17.24	0.00	0.00	-15.76
Dys	DmeEX0004196	chr3R:19594369-19594398	30	C1	18.97	18.33	0.00	6.76	-15.27
Cdk4	DmeEX0003776	chr2R:16580842-16581015	174	S	100.00	100.00	93.87	76.00	-15.06
klar	DmeEX0008337	chr3L:452838-453488	651	S	21.57	17.77	29.73	40.54	15.46
CR44030	DmeEX0003542	chr4:962251-962347	97	S	5.11	11.43	20.42	27.16	15.52
CG17002	DmeEX0001174	chr2R:6987638-6987688	51	S	18.28	27.27	37.35	39.51	15.66
PMCA	DmeEX0005608	chr4:331615-332002	388	C2	46.23	41.19	56.28	63.81	16.34
cv-c	DmeEX0007578	chr3R:14475292-14475317	26	S	21.65	10.53	29.51	35.75	16.54
Eph	DmeEX0004299	chr4:617304-617351	48	S	10.34	0.00	15.41	28.57	16.82
Dmtn	DmeEX0004057	chr3R:6393732-6393911	180	C3	71.19	94.98	100.00	100.00	16.91
ZAP3	DmeEX6001588	chrX:10074976-10075070	95	ANN	78.95	64.86	84.62	95.35	18.07
Pld	DmeEX0005790	chr2R:6250126-6250280	155	S	0.00	0.00	19.10	18.57	18.84
CG13865	DmeEX0000857	chrX:23013819-23014108	290	S	79.49	81.90	100.00	100.00	19.31
Pten	DmeEX0005857	chr2L:10257395-10257716	322	C2	82.77	77.78	100.00	100.00	19.72
AGO1	DmeEX0000058	chr2R:13953049-13953275	227	C1	0.00	10.09	19.63	30.08	19.81
ens	DmeEX0007896	chr3L:4129651-4129791	141	C2	68.99	84.83	100.00	93.60	19.89
CG14932	DmeEX0000998	chr2L:11790272-11790310	39	S	86.84	69.21	100.00	95.88	19.91
Dyb	DmeEX0004176	chr2R:12451669-12451712	44	C1	78.89	69.23	88.87	100.00	20.38
Dys	DmeEX0004192	chr3R:19483904-19484944	1041	S	28.30	15.38	35.24	53.12	22.34
CG7185	DmeEX0003039	chr3L:8313011-8313151	141	S	66.67	60.00	85.60	86.36	22.64
CG34347	DmeEX0001991	chr3R:31366843-31367522	680	C1	71.25	52.99	83.37	86.37	22.75
CG30122	DmeEX0001446	chr2R:18634770-18634941	172	S	71.94	67.37	94.72	91.39	23.4
CG13004	DmeEX0000760	chrX:16829040-16829126	87	S	26.55	33.37	52.61	55.42	24.06
trol	DmeEX0009931	chrX:2486057-2486242	186	S	46.03	60.75	67.29	87.62	24.07
gish	DmeEX6020975	chr3R:16293987-16294153	167	ANN	41.93	54.66	78.28	66.46	24.07
CG1646	DmeEX0001120	chr3R:28812559-28812638	80	S	0.00	1.69	12.39	39.69	25.2
nvd	DmeEX0008909	chr3L:24365759-24366062	304	S	48.39	67.70	81.40	85.79	25.54
pr-set7	DmeEX0009127	chr3R:14316311-14316371	61	S	2.86	14.00	25.58	46.25	27.48
Tm1	DmeEX0006781	chr3R:15295427-15295544	118	C3	44.23	75.08	80.32	94.37	27.68
Tm1	DmeEX0006780	chr3R:15301624-15301686	63	C3	48.67	86.70	95.13	97.36	28.56
Tm1	DmeEX0006784	chr3R:15300110-15300180	71	C3	47.48	85.32	96.48	94.94	29.31
skap	DmeEX0009541	chr3R:8941314-8941316	3	MIC	27.28	31.16	64.88	52.72	29.58
fas	DmeEX0007943	chr2R:13643722-13643820	99	S	0.00	0.00	58.33	5.56	31.95
Oatp30B	DmeEX0005502	chr2L:9523163-9523343	181	S	71.43	42.42	100.00	100.00	43.07
CR40190	DmeEX0003518	chr2R:1211796-1211910	115	S	37.14	52.67	85.63	100.00	47.9
Pde11	DmeEX0005660	chr2L:18546525-18547044	520	C2	10.92	73.35	89.29	94.39	49.71
CG6686	DmeEX0002987	chr2L:11987472-11987494	23	S	0.00	28.67	90.29	40.13	50.87
CycA	DmeALTA0004779-1/2	chr3L:11832053-11832243	0	Alt3	0.00	9.09	18.03	21.68	15.32
Stat92E	DmeALTA0007064-1/2	chr3R:20539221-20539335	0	Alt3	43.22	44.37	55.29	63.68	15.68
Sxl	DmeALTA0007098-2/2	chrX:7087614-7087683	24	Alt3	2.78	0.00	9.38	24.75	15.68
Doa	DmeALTA0004941-1/2	chr3R:28921359-28921544	0	Alt3	68.18	65.17	89.90	75.00	15.77
Spf45	DmeALTA0007012-3/3	chr2L:23067145-23068144	43	Alt3	82.26	73.28	87.60	100.00	16.03
E(var)3-9	DmeALTA0005012-1/2	chr3R:8991790-8992614	0	Alt3	0.00	0.00	25.16	7.08	16.12
ena	DmeALTA0008091-3/4	chr2R:19159795-19160035	154	Alt3	52.24	53.33	79.55	59.05	16.52
RanBPM	DmeALTA0006506-3/4	chr2R:10434646-10434785	50	Alt3	57.69	58.06	81.13	67.90	16.64
CG8009	DmeALTA0003832-3/3	chr3L:10638554-10638700	12	Alt3	0.00	5.34	12.43	27.61	17.35
MESK2	DmeALTA0005720-2/3	chr2R:21510118-21510201	2	Alt3	70.83	53.98	81.16	78.64	17.49
CG1677	DmeALTA0001472-1/2	chrX:-7281746	0	Alt3	0.00	12.00	20.37	26.73	17.55
uex	DmeALTA0009558-3/4	chr2R:3942934-3943138	167	Alt3	16.81	19.02	29.61	41.32	17.56
CG9172	DmeALTA0004089-1/2	chrX:-15986683	0	Alt3	49.65	47.27	58.05	74.70	17.92
DIP1	DmeALTA0004852-2/2	chrX:21628361-21628754	45	Alt3	83.02	71.92	93.64	97.30	18
cerv	DmeALTA0007764-2/2	chrX:-15577765	16	Alt3	67.81	70.79	93.78	81.11	18.14
CG41099	DmeALTA0002724-1/2	chr3R:3849503-3850235	0	Alt3	3.24	2.46	15.54	26.91	18.38
CG7656	DmeALTA0003747-1/3	chr3L:-15586594	0	Alt3	50.76	58.52	66.48	80.07	18.64
CG7546	DmeALTA0003717-3/3	chr3L:7515826-7516050	45	Alt3	22.92	15.93	35.27	40.96	18.69
CG17264	DmeALTA0001553-1/4	chr2L:3019510-3019929	0	Alt3	79.17	83.33	100.00	100.00	18.75
Mnt	DmeALTA0005841-3/3	chrX:3699930-3700464	6	Alt3	0.00	12.50	32.71	19.17	19.69
CG9422	DmeALTA0004147-1/2	chr2R:6691889-6692040	0	Alt3	0.00	0.00	27.78	11.67	19.73
CG11396	DmeALTA0000632-1/2	chr3L:20787129-20787709	0	Alt3	0.00	0.00	20.00	20.00	20
CG9331	DmeALTA0004121-1/2	chr2L:20825668-20826087	0	Alt3	50.00	57.50	79.49	68.42	20.2
myo	DmeALTA0008745-2/4	chr4:695214-695439	102	Alt3	43.68	34.63	55.34	65.23	21.13
CG6656	DmeALTA0003539-2/2	chr3R:21876553-21876688	22	Alt3	0.00	0.00	27.27	16.33	21.8
bon	DmeALTA0007664-2/2	chr3R:20609940-20610300	24	Alt3	20.42	22.22	40.48	45.99	21.91
Su(Tpl)	DmeALTA0007073-2/3	chr3L:19897318-19897413	5	Alt3	32.58	51.52	57.58	71.09	22.29
CG5273	DmeALTA0003304-3/3	chrX:759755-760528	28	Alt3	81.25	74.07	100.00	100.00	22.34
Fibp	DmeALTA0005177-1/3	chr3L:19816593-19816661	0	Alt3	62.50	91.18	100.00	100.00	23.16
CG8726	DmeALTA0003986-1/2	chr2R:7971244-7971529	0	Alt3	76.19	76.60	100.00	100.00	23.61
CG11403	DmeALTA0000634-1/2	chrX:1237766-1237963	0	Alt3	87.50	65.00	100.00	100.00	23.75
Cyp12e1	DmeALTA0004798-3/3	chr3R:10434922-10435025	23	Alt3	0.00	0.00	17.07	31.43	24.25
Lmpt	DmeALTA0005675-2/2	chr3L:16912129-16912329	11	Alt3	60.32	89.09	100.00	100.00	25.3
Cap-H2	DmeALTA0004561-1/3	chr3R:10764150-10764373	0	Alt3	0.00	0.00	36.59	15.38	25.99
CG9634	DmeALTA0004168-2/2	chrX:16744845-16745195	15	Alt3	42.34	41.75	70.27	66.04	26.11
heph	DmeALTA0008267-2/2	chr3R:31975448-31975602	37	Alt3	1.26	9.35	32.58	30.96	26.47
borr	DmeALTA0007665-1/2	chr2L:9251942-9252338	0	Alt3	0.00	0.00	26.57	26.98	26.77
Mnt	DmeALTA0005840-2/2	chrX:3699684-3699787	3	Alt3	43.75	10.26	55.68	52.31	27
CG3726	DmeALTA0002634-2/2	chrX:5941326-	23	Alt3	0.00	0.00	48.00	8.62	28.31
gce	DmeALTA0008204-2/2	chrX:15317548-	65	Alt3	0.00	0.00	50.00	7.89	28.95
Ranbp16	DmeALTA0006511-1/2	chrX:15928714-15928930	0	Alt3	88.10	53.33	100.00	100.00	29.28
Psi	DmeALTA0006410-2/3	chr2R:16864583-16865033	3	Alt3	51.52	78.26	88.52	100.00	29.37
CG42258	DmeALTA0002766-2/2	chrX:12476319-	18	Alt3	0.00	0.00	29.73	29.82	29.77
Dredd	DmeALTA0004959-2/3	chrX:634564-635308	19	Alt3	6.12	0.00	19.40	47.27	30.28
Lpin	DmeALTA0005693-2/2	chr2R:8140514-8140616	3	Alt3	3.23	50.00	57.50	56.92	30.6
E(bx)	DmeALTA0005003-2/2	chr3L:241118-241501	3	Alt3	82.09	56.25	100.00	100.00	30.83
cwo	DmeALTA0007899-5/5	chr3R:10396237-10396820	468	Alt3	31.25	27.71	67.57	53.19	30.9
Sec16	DmeALTA0006882-2/3	chrX:12608938-	3	Alt3	30.22	12.00	61.40	42.79	30.98
CG2604	DmeALTA0001832-2/2	chr3R:-5223188	42	Alt3	65.43	37.29	80.56	84.78	31.31
CG14414	DmeALTA0001135-3/4	chrX:14580919-14581039	46	Alt3	54.17	64.29	84.38	96.92	31.42
cni	DmeALTA0007819-3/3	chr2L:16310441-16310640	17	Alt3	0.00	4.35	29.41	39.13	32.1
tho2	DmeALTA0009455-1/2	chr2L:2139630-2139673	0	Alt3	27.50	21.52	51.02	62.50	32.25
CG3499	DmeALTA0002588-2/2	chr2R:22884348-22884664	3	Alt3	0.00	13.33	33.33	44.83	32.41
CG15111	DmeALTA0001294-3/4	chr2R:19139141-19139349	163	Alt3	44.44	90.00	100.00	100.00	32.78
Girdin	DmeALTA0005286-2/2	chr3L:3184249-	3	Alt3	55.56	40.62	90.32	71.43	32.79
RAF2	DmeALTA0006459-3/3	chr3L:16386626-16386952	47	Alt3	39.29	22.22	66.67	60.61	32.89
CG12118	DmeALTA0000739-4/6	chrX:9195551-9196119	103	Alt3	69.81	48.94	86.67	100.00	33.96
Graf	DmeALTA0005352-2/2	chrX:15757856-15758329	12	Alt3	7.47	2.94	46.23	32.28	34.04
CG12991	DmeALTA0000862-2/2	chrX:17598247-	21	Alt3	0.00	0.00	35.71	37.50	36.61
Hr78	DmeALTA0005450-2/4	chr3L:21496820-21496907	30	Alt3	37.50	44.44	81.82	73.47	36.67
Mocs1	DmeALTA0005850-2/3	chr3L:11072470-	92	Alt3	62.50	42.39	90.67	100.00	42.89
bves	DmeALTA0007714-2/2	chrX:21060492-21061557	3	Alt3	49.28	53.77	100.00	89.12	43.03
CG10737	DmeALTA0000504-2/3	chr2R:19176248-19176347	18	Alt3	25.00	0.00	63.33	51.52	44.92
wap	DmeALTA0009627-3/3	chrX:22454662-22455204	145	Alt3	65.71	20.59	100.00	85.00	49.35
CG9795	DmeALTD0003952-2/6	chr3R:4324873-4325461	4	Alt5	0.00	0.00	11.20	19.51	15.36
fz2	DmeALTD0008034-2/2	chr3L:19234805-	209	Alt5	77.08	71.07	94.38	85.11	15.68
sgg	DmeALTD0009076-1/3	chrX:-2634025	0	Alt5	48.02	49.92	74.22	55.42	15.85
DOR	DmeALTD0004545-2/2	chr3L:4414357-4414575	118	Alt5	15.38	19.78	37.84	29.44	16.06
key	DmeALTD0008213-1/2	chr2R:24785742-24786095	0	Alt5	25.47	28.57	36.82	49.75	16.26
Eph	DmeALTD0004799-3/9	chr4:-610896	161	Alt5	74.65	72.07	96.48	83.33	16.55
trol	DmeALTD0009401-1/3	chrX:2517516-2518146	0	Alt5	25.58	22.35	38.60	42.47	16.57
bun	DmeALTD0007539-3/6	chr2L:12546396-	14	Alt5	0.00	0.00	13.56	19.67	16.62
ewg	DmeALTD0007917-3/3	chrX:273461-274528	9	Alt5	0.00	0.00	19.13	14.50	16.81
kcc	DmeALTD0008203-3/5	chr2R:23908474-23908645	37	Alt5	0.00	0.00	14.29	19.44	16.87
eIF5	DmeALTD0007860-2/2	chrX:15989392-15989476	46	Alt5	71.05	69.57	76.56	100.00	17.97
CG17816	DmeALTD0001599-3/5	chr3R:7886536-	60	Alt5	14.94	1.25	25.64	26.72	18.09
c(3)G	DmeALTD0007553-1/2	chr3R:15792543-	0	Alt5	29.41	31.03	58.82	38.78	18.58
rl	DmeALTD0008967-2/4	chr2R:1071975-1072045	10	Alt5	62.92	57.23	85.63	71.91	18.69
Mmp1	DmeALTD0005580-3/4	chr2R:24684707-24685090	252	Alt5	70.00	91.18	100.00	100.00	19.41
Rbp6	DmeALTD0006277-7/8	chr3L:17237832-	263	Alt5	21.41	21.08	40.88	40.69	19.54
janA	DmeALTD0008165-2/2	chr3R:30039473-	4	Alt5	54.29	67.02	78.57	82.39	19.82
kis	DmeALTD0008217-1/2	chr2L:231963-232083	0	Alt5	62.00	73.68	87.67	89.19	20.59
CG1578	DmeALTD0001367-1/2	chrX:11816426-	0	Alt5	0.00	0.00	25.40	15.94	20.67
CG17721	DmeALTD0001584-2/2	chr3R:-11235542	36	Alt5	0.00	13.33	21.52	33.33	20.75
CG5537	DmeALTD0003167-2/3	chr3L:5811386-5811918	224	Alt5	0.00	9.09	33.78	17.05	20.87
CG32000	DmeALTD0002122-1/5	chr4:-132287	0	Alt5	70.14	74.80	89.80	97.27	21.06
CG11148	DmeALTD0000599-1/2	chr4:866976-	0	Alt5	30.36	49.28	56.12	66.21	21.34
fws	DmeALTD0008033-1/2	chr2L:17480973-	0	Alt5	23.53	16.67	54.55	28.95	21.65
Hcf	DmeALTD0005107-1/4	chr4:-359980	0	Alt5	15.22	0.00	33.33	25.30	21.7
d4	DmeALTD0007710-3/4	chr2R:5294797-5295063	6	Alt5	69.49	64.79	94.94	84.55	22.61
osa	DmeALTD0008690-1/7	chr3R:17718247-	0	Alt5	0.00	6.56	37.48	14.58	22.75
CG4293	DmeALTD0002801-2/2	chrX:529632-529849	12	Alt5	10.34	11.54	39.22	28.40	22.87
CG6664	DmeALTD0003355-2/2	chr3L:17015673-	70	Alt5	0.00	0.00	31.46	14.29	22.88
CG32264	DmeALTD0002167-3/3	chr3L:3765506-3765731	137	Alt5	20.00	14.95	39.62	41.18	22.92
Mical	DmeALTD0005548-3/3	chr3R:10015175-10015595	9	Alt5	53.80	64.02	86.76	76.89	22.92
CG8399	DmeALTD0003702-1/3	chr2R:-16017801	0	Alt5	0.00	0.00	21.74	24.44	23.09
CG11986	DmeALTD0000756-3/3	chr3R:-9015523	8	Alt5	0.00	0.00	6.47	40.00	23.23
tai	DmeALTD0009320-1/8	chr2L:9176358-9176380	0	Alt5	74.43	60.98	92.05	90.34	23.49
mys	DmeALTD0008588-1/12	chrX:-8061725	0	Alt5	52.42	67.76	86.46	80.94	23.61
Pmp70	DmeALTD0006111-3/7	chrX:-19751137	247	Alt5	60.00	76.06	100.00	86.27	25.1
CR44030	DmeALTD0004091-5/5	chr4:-960123	277	Alt5	62.89	40.99	70.47	83.73	25.16
CG17883	DmeALTD0001613-2/5	chr2R:4672278-4672641	26	Alt5	0.00	15.18	27.56	38.93	25.65
CG42668	DmeALTD0002730-6/7	chr3R:-20309689	59	Alt5	0.00	10.00	46.56	15.18	25.87
CG31793	DmeALTD0002094-1/2	chr2L:-19003736	0	Alt5	34.88	29.09	58.13	57.86	26.02
Dyrk3	DmeALTD0004680-1/2	chr4:1230498-	0	Alt5	30.84	48.94	71.07	61.07	26.18
ph-p	DmeALTD0008774-1/2	chrX:2136017-2136210	0	Alt5	68.18	78.79	100.00	100.00	26.51
SdhA	DmeALTD0006662-1/4	chr2R:19395911-	0	Alt5	38.46	45.16	60.94	76.56	26.94
CG10681	DmeALTD0000531-2/2	chr3L:-12501722	4	Alt5	0.00	0.00	11.11	43.86	27.48
CG18731	DmeALTD0001672-1/2	chr3R:-29725118	0	Alt5	0.00	0.00	12.70	42.42	27.56
CG3632	DmeALTD0002493-1/6	chrX:-16296790	0	Alt5	0.00	21.05	50.00	29.17	29.06
Kmn2	DmeALTD0005340-1/2	chr3R:8000926-8001015	0	Alt5	60.00	65.83	100.00	84.80	29.49
Vrp1	DmeALTD0007242-1/4	chr2R:22116165-22116342	0	Alt5	0.00	0.00	46.81	12.90	29.86
DIP1	DmeALTD0004535-2/5	chrX:21628848-21629105	72	Alt5	35.71	41.43	75.80	62.50	30.58
par-1	DmeALTD0008732-1/2	chr2R:19472996-19473164	0	Alt5	30.02	62.59	83.98	74.14	32.76
CG1622	DmeALTD0001392-1/2	chrX:13297747-13297882	0	Alt5	42.31	77.19	87.01	98.91	33.21
CG12811	DmeALTD0000872-2/2	chr3R:10048417-	154	Alt5	56.90	76.36	100.00	100.00	33.37
bon	DmeALTD0007502-1/2	chr3R:20606281-20607667	0	Alt5	24.46	33.50	62.86	62.07	33.49
CG8067	DmeALTD0003612-1/2	chr2R:13983890-13984140	0	Alt5	41.94	85.00	100.00	100.00	36.53
scny	DmeALTD0009043-4/4	chr3L:5774414-5775013	406	Alt5	0.00	11.11	34.21	52.46	37.79
NijA	DmeALTD0005742-2/2	chr3L:10696567-	12	Alt5	27.50	34.12	90.00	48.94	38.66
elav	DmeALTD0007888-2/2	chrX:521292-521696	148	Alt5	0.00	10.64	22.45	66.67	39.24
CDase	DmeALTD0000375-1/4	chr3R:30460467-30460789	0	Alt5	10.99	49.41	74.71	65.84	40.08
CG1407	DmeALTD0001081-3/3	chr2R:10031580-10031826	129	Alt5	0.00	9.09	72.73	19.82	41.74
CG1965	DmeALTD0001710-2/2	chr3R:7067788-7068094	5	Alt5	0.00	0.00	57.89	58.82	58.36
sno	DmeINT0036829	chrX:13196511-13196596	86	IR	100	64.44	0	0	-82.22
spn-D	DmeINT0036970	chr3R:27166481-27166635	155	IR	100	100	5.45	35.21	-79.67
CG4293	DmeINT0011654	chrX:529531-529631	101	IR	87.5	81.25	16.67	6.12	-72.98
laccase2	DmeINT0033365	chr2R:5424240-5435651	11412	IR	100	85.71	0	43.24	-71.23
ome	DmeINT0034903	chr3L:14745882-14745954	73	IR	100	17.65	0	0	-58.83
NetA	DmeINT0023547	chrX:14620889-14652142	31254	IR	83.87	100	25	41.86	-58.51
CG8949	DmeINT0015996	chrX:17071749-17071817	69	IR	100	16.09	0	0	-58.05
Ccz1	DmeINT0017927	chr3L:3898960-3899014	55	IR	82.86	42.86	0	12.33	-56.69
wapl	DmeINT0038220	chrX:2152760-2153113	354	IR	89.74	32.69	0	9.88	-56.27
RanBPM	DmeINT0025839	chr2R:10429784-10430533	750	IR	79.3	80.95	5.86	43.29	-55.55
CG18011	DmeINT0006606	chr2R:10144278-10144353	76	IR	35.59	75	0	0	-55.3
CG13204	DmeINT0003602	chr2R:11368699-11368756	58	IR	100	7.89	0	0	-53.95
CG8202	DmeINT0015416	chr3R:8733422-8733481	60	IR	89.47	18.18	0	0	-53.83
CG10809	DmeINT0002105	chr3L:9859717-9859778	62	IR	74.19	70.73	23.08	15.25	-53.3
Mio	DmeINT0022957	chr2L:21304932-21308287	3356	IR	100	12.28	6.12	0	-53.08
CG12050	DmeINT0002841	chr2L:21100646-21100710	65	IR	90.91	13.21	0	0	-52.06
CG2157	DmeINT0007048	chrX:10870104-10870182	79	IR	100	53.33	31.37	19.15	-51.4
pkaap	DmeINT0035337	chr2L:16288873-16289142	270	IR	89.09	16.09	0	3.32	-50.93
Bruce	DmeINT0001284	chr3R:10315740-10315795	56	IR	65.62	36.23	0	0	-50.92
Pi4KIIalpha	DmeINT0025083	chr3R:5563373-5563541	169	IR	66.67	50	10.34	6.67	-49.84
CG12768	DmeINT0003243	chr3L:22910573-22911833	1261	IR	100	86.89	81.05	6.67	-49.58
Trpm	DmeINT0028671	chr2R:15267463-15267841	379	IR	81.82	23.08	0	5.88	-49.51
Tsp3A	DmeINT0028740	chrX:2618762-2618868	107	IR	75	42.86	0	20.59	-48.64
ssx	DmeINT0037084	chrX:1371775-1371914	140	IR	100	42.37	34.27	12.59	-47.76
ebi	DmeINT0031642	chr2L:416711-416788	78	IR	77.36	16	0	0	-46.68
Shroom	DmeINT0027356	chr2R:14315534-14325849	10316	IR	64.62	47.55	0	19.08	-46.55
Dap160	DmeINT0018990	chr2L:21139943-21140008	66	IR	67.86	24.64	0	0	-46.25
Br140	DmeINT0001250	chr2R:7276673-7276738	66	IR	37.5	62.16	7.41	0	-46.12
rdgB	DmeINT0035921	chrX:13770143-13771127	985	IR	59.46	35.71	2.94	0	-46.12
wge	DmeINT0038287	chr3R:22717051-22717206	156	IR	90.48	35	8.47	25.93	-45.54
ArfGAP3	DmeINT0000833	chr3L:22716893-22716970	78	IR	81.82	14.43	4.23	1.27	-45.37
shg	DmeINT0036503	chr2R:21054703-21055846	1144	IR	56.52	36	2.56	0	-44.98
cu	DmeINT0030896	chr3R:11208182-11208246	65	IR	73.91	16	0	0	-44.95
CG16952	DmeINT0005949	chrX:15871970-15872029	60	IR	75	23.26	2.9	6.67	-44.34
CG8866	DmeINT0015918	chr3R:9333661-9333720	60	IR	77.78	10.53	0	0	-44.16
vkg	DmeINT0038163	chr2L:5015593-5015690	98	IR	80.92	5.64	0	0	-43.28
ssx	DmeINT0037083	chrX:1371371-1371450	80	IR	82.86	39.18	27.27	8.97	-42.9
Pex1	DmeINT0024964	chr3L:14075460-14075709	250	IR	71.43	13.33	0	0	-42.38
CG7766	DmeINT0014993	chrX:9096826-9097354	529	IR	100	32.03	23.79	24.09	-42.08
CG8949	DmeINT0016001	chrX:17075990-17076924	935	IR	100	61.34	32.59	44.74	-42
CG34133	DmeINT0009931	chr3R:29874334-29874410	77	IR	19.63	66.23	2.7	0	-41.58
CG32112	DmeINT0008724	chr3L:12744747-12744808	62	IR	29.44	63.68	0	10.06	-41.53
CG16857	DmeINT0005894	chr2L:4329921-4330312	392	IR	54.93	42.15	10.89	4.76	-40.71
shot	DmeINT0036537	chr2R:13871339-13871978	640	IR	71.64	50	21.74	18.48	-40.71
Orc4	DmeINT0024401	chr2R:24797041-24797100	60	IR	74.19	12.82	0	5.69	-40.66
Rhp	DmeINT0026290	chrX:15792145-15792209	65	IR	51.16	52.82	0	23.08	-40.45
CG1968	DmeINT0006931	chr2R:9286938-9286995	58	IR	71.43	9.88	0.66	0	-40.33
mthl3	DmeINT0034256	chr2R:17448826-17449110	285	IR	85.71	43.66	14.47	34.3	-40.31
CG42593	DmeINT0011342	chrX:7937612-7939687	2076	IR	74.47	67.74	20.63	41.46	-40.05
CG7028	DmeINT0014363	chr3L:209375-209449	75	IR	62.16	17.95	0	0	-40.05
Itp-r83A	DmeINT0021953	chr3R:5537551-5537605	55	IR	43.68	35.78	0	0	-39.73
CG30440	DmeINT0007756	chr2R:5485967-5491999	6033	IR	36.92	53.42	8.22	3.03	-39.55
RabX4	DmeINT0025798	chr3R:24827625-24827835	211	IR	58.06	39.13	18.18	0	-39.5
RhoGAPp190	DmeINT0026242	chrX:17646586-17646650	65	IR	61.19	20.51	0	3.23	-39.24
Ide	DmeINT0021630	chr3L:20374565-20374614	50	IR	58.97	20.75	1.89	0	-38.91
Tak1	DmeINT0028141	chrX:20521273-20521627	355	IR	54.29	23.44	0	0	-38.87
GM130	DmeINT0020514	chr2R:22127205-22127305	101	IR	67.05	9.46	0	0	-38.25
CG17490	DmeINT0006291	chr2L:22538569-22539952	1384	IR	100	93.03	57.14	59.83	-38.04
Pka-C3	DmeINT0025166	chr3L:15926337-15927064	728	IR	37.04	45	6.85	0	-37.6
Sld5	DmeINT0027418	chr3R:26056321-26056380	60	IR	68.75	5.88	0	0	-37.31
CenB1A	DmeINT0018022	chr3R:23120384-23120460	77	IR	68.42	7.87	1.82	0	-37.24
phtf	DmeINT0035270	chr2R:6744540-6744598	59	IR	67.74	14.04	0	8.33	-36.72
how	DmeINT0032580	chr3R:22072042-22074448	2407	IR	58.67	26.32	0	12.4	-36.3
CG7766	DmeINT0014994	chrX:9095652-9096765	1114	IR	67.74	56.67	24.03	28.21	-36.08
CG12773	DmeINT0003257	chrX:1351038-1351101	64	IR	65.56	7.49	2.07	0	-35.49
CG42671	DmeINT0011406	chr3L:11226802-11227672	871	IR	43.69	53.64	13.93	13.93	-34.73
ssx	DmeINT0037086	chrX:1372268-1372460	193	IR	60.98	11.41	3	0	-34.7
GlyP	DmeINT0020836	chr2L:2131255-2134438	3184	IR	84.81	37.6	22.77	30.73	-34.45
snz	DmeINT0036857	chrX:7916895-7916954	60	IR	29.79	48	0	9.3	-34.24
CG9850	DmeINT0016740	chr2R:23792120-23797396	5277	IR	31.82	42.86	0	6.31	-34.19
ASPP	DmeINT0000279	chr2R:21219302-21219374	73	IR	44.07	24.14	0	0	-34.11
ZnT63C	DmeINT0029522	chr3L:3310897-3311729	833	IR	59.42	10.64	0	2.2	-33.93
CG1116	DmeINT0002318	chr3R:5221326-5221391	66	IR	69.7	100	52.33	50	-33.69
CG42672	DmeINT0011413	chr2R:21308159-21308451	293	IR	44.83	22.22	0	0	-33.52
CG10359	DmeINT0001803	chr3L:3612493-3613074	582	IR	73.08	58.33	44.76	20	-33.32
CG7371	DmeINT0014645	chr2L:5522680-5522734	55	IR	55.56	15	4.48	0	-33.04
CG1868	DmeINT0006822	chr2R:9582451-9582504	54	IR	24.32	50	0	8.33	-32.99
CG5789	DmeINT0013474	chr3R:24541068-24541119	52	IR	56	23.53	13.64	0	-32.95
APC4	DmeINT0000254	chrX:9083484-9083541	58	IR	65.71	29.13	7.19	21.88	-32.88
bon	DmeINT0030160	chr3R:20610301-20610386	86	IR	40	25.49	0	0	-32.74
Piezo	DmeINT0025114	chr2L:8188095-8188167	73	IR	26.09	39.33	0	0	-32.71
pcm	DmeINT0035152	chrX:19489950-19490206	257	IR	45.24	36.84	0	16.67	-32.7
Itp-r83A	DmeINT0021949	chr3R:5536653-5536713	61	IR	56.25	9.09	0	0	-32.67
Crag	DmeINT0018535	chrX:8595859-8595927	69	IR	33.33	31.25	0	0	-32.29
polo	DmeINT0035413	chr3L:20310409-20311048	640	IR	42.42	22.86	0	0.93	-32.17
CG31999	DmeINT0008593	chr4:218381-218445	65	IR	69.23	100	55.91	49.02	-32.15
CG7611	DmeINT0014858	chr3L:21524068-21524721	654	IR	100	73.35	52.22	56.87	-32.12
CG12213	DmeINT0002978	chr3R:11965487-11965544	58	IR	53.63	14.2	0	3.71	-32.06
Ucp4A	DmeINT0028944	chrX:17845759-17846682	924	IR	23.33	50.62	1.47	9.2	-31.64
CG34417	DmeINT0010301	chrX:6543161-6551905	8745	IR	79.71	60	22.22	54.55	-31.47
Sec24AB	DmeINT0027120	chr2R:9877440-9877492	53	IR	31.03	30.77	0	0	-30.9
CG3632	DmeINT0010486	chrX:16297785-16297848	64	IR	50	11.63	0	0	-30.82
gry	DmeINT0032373	chr3L:3201908-3202008	101	IR	48.84	16.67	0	4	-30.76
Fili	DmeINT0020292	chr2R:21921593-21929401	7809	IR	42.86	30.34	12.28	0	-30.46
P5CDh1	DmeINT0024531	chr3L:21839832-21841230	1399	IR	54.17	11.63	0	4.96	-30.42
Vav	DmeINT0029112	chrX:19271226-19271282	57	IR	38.64	24.24	2.17	0	-30.36
tim	DmeINT0037479	chr2L:3500792-3501171	380	IR	62.35	26.67	16.34	12.22	-30.23
lig	DmeINT0033463	chr2R:8072779-8073126	348	IR	47.17	39.91	11.9	14.83	-30.17
lin	DmeINT0033481	chr2R:8915008-8915064	57	IR	43.12	38.6	11.35	10.29	-30.04
Pect	DmeINT0024941	chr2L:13204273-13208109	3837	IR	44.58	15.2	0	0	-29.89
CG14414	DmeINT0004568	chrX:14580678-14580739	62	IR	29.95	59.21	21.13	9.09	-29.47
Cul3	DmeINT0018620	chr2L:15271144-15271833	690	IR	75	52.94	33.8	36.63	-28.75
SIDL	DmeINT0026791	chr3R:15215682-15215743	62	IR	51.72	20	14.29	0	-28.72
per	DmeINT0035211	chrX:2691638-2691707	70	IR	40.43	34.69	3.23	14.63	-28.63
snz	DmeINT0036864	chrX:7915947-7916007	61	IR	33.33	31.03	7.25	0	-28.56
lbk	DmeINT0033402	chr2R:16165685-16165748	64	IR	33.33	23.64	0	0	-28.48
shep	DmeINT0036493	chr3L:5168303-5170186	1884	IR	48.75	20	5.54	6.31	-28.46
CG4901	DmeINT0012788	chr2L:10211283-10211397	115	IR	27.59	29.41	0.46	0	-28.27
CG34394	DmeINT0010241	chr2L:3363438-3363509	72	IR	37.5	33.33	2.22	12.5	-28.05
Amph	DmeINT0000711	chr2R:12607998-12608055	58	IR	11.58	44.44	0	0	-28.01
mthl3	DmeINT0034253	chr2R:17451033-17452452	1420	IR	77.78	88.64	52.94	57.73	-27.88
CG3638	DmeINT0010498	chrX:1226283-1233802	7520	IR	63.72	24.96	15.86	17.15	-27.84
CG6231	DmeINT0013819	chr3R:19619381-19620614	1234	IR	51.52	20	9.38	6.98	-27.58
CG43867	DmeINT0012143	chrX:818793-818850	58	IR	31.58	31.25	0	7.69	-27.57
dec-1	DmeINT0031013	chrX:7869988-7870185	198	IR	60.4	66.67	27.52	44.62	-27.46
app	DmeINT0029750	chr3L:12221283-12240652	19370	IR	28.81	49.56	0	23.49	-27.45
Psa	DmeINT0025470	chr3L:1518797-1519946	1150	IR	37.78	22.39	0	5.33	-27.42
CG18428	DmeINT0006730	chr3R:24109589-24109655	67	IR	60.14	75	39.2	41.23	-27.35
mam	DmeINT0033771	chr2R:14040780-14055762	14983	IR	41.18	19.3	5.88	0	-27.3
CG4080	DmeINT0010849	chr3L:9390426-9390566	141	IR	45.36	44.62	25.31	10.88	-26.9
spoon	DmeINT0036983	chrX:5417375-5420451	3077	IR	46.67	17.55	2.91	7.62	-26.84
CG10732	DmeINT0002047	chr3L:13442989-13443299	311	IR	38.78	20	5.13	0	-26.83
nej	DmeINT0034587	chrX:9682340-9682551	212	IR	47.83	20.75	0	15.22	-26.68
ebo	DmeINT0031651	chrX:472852-472919	68	IR	37.14	15.58	0	0	-26.36
r-l	DmeINT0035863	chr3R:21073006-21073065	60	IR	32.58	30.39	6.36	4	-26.3
CG1824	DmeINT0006675	chrX:12595332-12595496	165	IR	13.58	38.89	0	0	-26.23
CG2818	DmeINT0007272	chr2L:3714492-3714646	155	IR	60.27	45.52	23.17	30.22	-26.2
CG5973	DmeINT0013642	chr2L:7437789-7443583	5795	IR	31.03	22.03	0	0.71	-26.18
CG30460	DmeINT0007777	chr2R:17071856-17071971	116	IR	32.5	29.85	0	10.09	-26.14
Ns4	DmeINT0023948	chr2L:20752691-20752780	90	IR	45.95	6.31	0	0	-26.13
shtd	DmeINT0036562	chrX:15457444-15457502	59	IR	26.47	30.43	3.9	0.74	-26.13
gkt	DmeINT0032252	chr2L:3161200-3161254	55	IR	43.48	8.7	0	0	-26.09
tub	DmeINT0037797	chr3R:4388393-4388458	66	IR	37.5	17.65	0	3.3	-25.92
svr	DmeINT0037265	chrX:502767-502835	69	IR	45	15.25	8.57	0	-25.83
rdgB	DmeINT0035920	chrX:13769555-13769810	256	IR	53.49	30.23	8.64	23.46	-25.81
Ttc19	DmeINT0028822	chr2L:19044084-19044153	70	IR	34.21	17.39	0	0	-25.8
CG30460	DmeINT0007776	chr2R:17072382-17072529	148	IR	30	23.64	2.13	0	-25.76
CstF-50	DmeINT0018581	chr3R:31735891-31735944	54	IR	37.31	20.75	0	6.67	-25.7
Sfmbt	DmeINT0027289	chr2L:13170785-13171381	597	IR	23.81	40	6.38	6.06	-25.69
Tsp5D	DmeINT0028800	chrX:6070203-6070292	90	IR	27.54	45	0	21.21	-25.66
CG4294	DmeINT0011660	chr2R:22601816-22601947	132	IR	50	75.76	34.55	40	-25.61
Rgk1	DmeINT0026086	chr2R:19317637-19318072	436	IR	25.58	25.58	0	0	-25.58
Fbl6	DmeINT0020196	chr2R:11286666-11286718	53	IR	45.78	16.38	0	11.04	-25.56
CG2698	DmeINT0007236	chr3R:8004864-8005253	390	IR	32.58	18.32	0	0	-25.45
CG12054	DmeINT0002843	chr3R:31220843-31220912	70	IR	33.33	19.23	0	1.69	-25.44
CG4165	DmeINT0010916	chrX:5424963-5425142	180	IR	42.86	8	0	0	-25.43
FER	DmeINT0020106	chr3R:9372578-9372755	178	IR	35.82	23.4	5.53	2.83	-25.43
bru-2	DmeINT0030223	chr2L:12389671-12391928	2258	IR	25.71	31.15	0	6	-25.43
CG3011	DmeINT0007508	chrX:5916480-5916550	71	IR	33.33	17.46	0	0	-25.39
Ctr1A	DmeINT0018591	chrX:6665687-6666849	1163	IR	33.33	43.16	16.81	9.09	-25.29
CG1275	DmeINT0003235	chr3L:2253987-2255538	1552	IR	18.84	51.11	7.32	12.2	-25.22
Synd	DmeINT0027946	chr3R:20832874-20835224	2351	IR	30.43	25.71	0	5.83	-25.15
Zir	DmeINT0029467	chr2L:101620-101875	256	IR	16.94	34.76	1.44	0	-25.13
Ect4	DmeINT0019760	chr3L:8098726-8099145	420	IR	50	11.9	6.54	5.26	-25.05
CG3815	DmeINT0010625	chrX:6298232-6298302	71	IR	43.4	7.14	0.47	0	-25.04
CG32486	DmeINT0008983	chr3L:3057944-3058065	122	IR	39.51	40.24	6.94	22.8	-25.01
CG8908	DmeINT0015945	chr2R:20270023-20270604	582	IR	29.67	21.74	1.37	0	-25.01
gatA	DmeINT0032185	chr3R:19028666-19028718	53	IR	33.33	17.65	0	0.99	-25
CG10352	DmeINT0001790	chrX:11876200-11876255	56	IR	23.31	26.51	0	0	-24.91
CG5118	DmeINT0012993	chr2L:1171644-1171713	70	IR	13.33	42.37	5.98	0	-24.86
GC1	DmeINT0020486	chr3R:11970230-11970287	58	IR	23.26	39.39	0	13.16	-24.75
CG2889	DmeINT0007295	chrX:10475623-10475680	58	IR	26.98	26.67	2.38	1.82	-24.73
Rad9	DmeINT0025820	chr3L:18872395-18872450	56	IR	42.11	8.33	0	0.99	-24.73
Vps13	DmeINT0029212	chr2R:7576146-7576206	61	IR	28.36	28.36	0	7.27	-24.73
Pallidin	DmeINT0024782	chr3L:11690982-11691039	58	IR	34.69	27.27	5.56	6.98	-24.71
CG45263	DmeINT0012434	chr3R:8391401-8392001	601	IR	40.24	15.87	4.41	2.49	-24.6
Sld5	DmeINT0027419	chr3R:26055809-26055866	58	IR	39.68	12.5	0	3.03	-24.58
Nelf-A	DmeINT0023506	chr3R:21226505-21226650	146	IR	31.91	24.39	6.67	0.85	-24.39
Ucp4A	DmeINT0028943	chrX:17845421-17845489	69	IR	47.37	31.65	9.91	20.39	-24.36
Girdin	DmeINT0020693	chr3L:3184038-3184248	211	IR	42.31	18.75	5.26	7.14	-24.33
Crag	DmeINT0018530	chrX:8593797-8594092	296	IR	28.57	20	0	0	-24.29
CG10289	DmeINT0001738	chr3L:6169928-6170116	189	IR	41.03	26.59	12.44	6.7	-24.24
CG9410	DmeINT0016358	chr2R:6669225-6669329	105	IR	44.74	11.39	3.37	4.59	-24.09
Pallidin	DmeINT0024781	chr3L:11691250-11691307	58	IR	29.23	18.75	0	0	-23.99
Hr78	DmeINT0021512	chr3L:21495481-21495598	118	IR	28.74	19.1	0	0	-23.92
CG5608	DmeINT0013336	chr3R:12463099-12463165	67	IR	37.78	15.69	2.22	3.45	-23.9
CG30460	DmeINT0007781	chr2R:17067455-17067525	71	IR	40.38	15	7.69	0	-23.85
Mcm5	DmeINT0022774	chr3R:10789982-10790039	58	IR	36.59	13.21	0	2.13	-23.84
CG3071	DmeINT0007818	chrX:2262989-2263056	68	IR	31.43	20	0	3.77	-23.82
CaMKII	DmeINT0017619	chr4:1050610-1051342	733	IR	57.14	54.97	28.57	35.9	-23.82
CG17806	DmeINT0006504	chr3R:17801931-17801986	56	IR	31.58	16	0	0	-23.79
Pld	DmeINT0025252	chr2R:6253356-6253607	252	IR	19.83	35.82	8.39	0	-23.62
Rim2	DmeINT0026319	chr2L:1717230-1717597	368	IR	38.46	11.81	3.06	0	-23.61
Bruce	DmeINT0001265	chr3R:10330002-10330967	966	IR	74.19	48.89	38.52	37.36	-23.6
Atg10	DmeINT0001022	chr2R:7834034-7834098	65	IR	36.84	10.28	0	0	-23.56
Piezo	DmeINT0025115	chr2L:8188676-8188735	60	IR	11.11	35.92	0	0	-23.52
CaMKI	DmeINT0017611	chr4:447036-447100	65	IR	40	18.39	2.22	9.26	-23.46
Nak	DmeINT0023415	chr2L:18965590-18968252	2663	IR	14.29	44.44	2.86	9.09	-23.39
Fas3	DmeINT0020188	chr2L:18387318-18391051	3734	IR	56.56	33.68	24.03	19.74	-23.24
Vps13	DmeINT0029216	chr2R:7578351-7578425	75	IR	41.18	14.29	0	9.09	-23.19
sgl	DmeINT0036463	chr3L:6961950-6964396	2447	IR	40	40.59	22.22	12	-23.19
aux	DmeINT0029866	chr3R:4221318-4221755	438	IR	29.82	16.52	0	0	-23.17
Etl1	DmeINT0020027	chr2L:9911772-9912124	353	IR	40.43	5.88	0	0	-23.16
mthl3	DmeINT0034255	chr2R:17449203-17449264	62	IR	41.18	24.68	3.45	16.09	-23.16
Cip4	DmeINT0018182	chr3L:4363128-4363987	860	IR	91.5	73.71	66.67	52.32	-23.1
gol	DmeINT0032294	chr2R:25078007-25083864	5858	IR	40.43	27.12	18.37	3.12	-23.02
Hira	DmeINT0021382	chrX:7722260-7722359	100	IR	14.29	31.71	0	0	-23
Acsl	DmeINT0000546	chr2R:8680487-8680548	62	IR	40.3	9.77	0	4.07	-22.99
CG31523	DmeINT0008249	chr3R:4468147-4468213	67	IR	28.21	17.33	0	0	-22.77
CG18547	DmeINT0006758	chr3R:11978694-11979144	451	IR	32.81	17.95	0	5.26	-22.75
CG18011	DmeINT0006603	chr2R:10143671-10143729	59	IR	10.34	35.14	0	0	-22.74
CG30440	DmeINT0007757	chr2R:5484654-5485870	1217	IR	51.32	40	20.2	25.66	-22.73
Asx	DmeINT0000973	chr2R:14505483-14505550	68	IR	35.85	9.52	0	0	-22.69
CG1749	DmeINT0006290	chrX:11483935-11484045	111	IR	34.55	10.83	0	0	-22.69
CG2316	DmeINT0007146	chr4:188370-188424	55	IR	18.18	27.47	0.32	0	-22.66
fl(2)d	DmeINT0031909	chr2R:13821558-13823791	2234	IR	72.41	40.88	33.56	34.44	-22.64
CG3313	DmeINT0009326	chr3R:12015869-12015927	59	IR	23.08	33.33	4.76	6.45	-22.59
wkd	DmeINT0038317	chr3R:11581840-11583313	1474	IR	37.25	17.89	10	0	-22.57
l(3)04053	DmeINT0033298	chr3L:22740453-22740518	66	IR	33.33	23.4	8.51	3.09	-22.56
Bmcp	DmeINT0001248	chr3L:11722419-11722471	53	IR	39.68	15.66	5.58	4.67	-22.55
Cals	DmeINT0017745	chr4:1115895-1115955	61	IR	32.79	24.64	4.44	7.89	-22.54
Spred	DmeINT0027666	chr2R:14763075-14763830	756	IR	38	22.58	14.29	1.23	-22.53
CG6689	DmeINT0014129	chr3R:11219292-11219351	60	IR	26.55	36.59	0	18.26	-22.44
CG42747	DmeINT0011533	chr3L:6476646-6480294	3649	IR	32.02	25.41	8.2	4.46	-22.39
Hr96	DmeINT0021518	chr3R:25028742-25028797	56	IR	36.26	12.36	0	4.17	-22.23
Mrp4	DmeINT0023098	chr3R:11571806-11572267	462	IR	27.54	22.11	0	5.44	-22.1
cp309	DmeINT0030800	chr3L:15066979-15067501	523	IR	14.29	29.41	0	0	-21.85
CG2701	DmeINT0007239	chrX:2719092-2719164	73	IR	39.39	14.29	6.19	4.44	-21.52
unc-104	DmeINT0037933	chr2R:16760715-16761667	953	IR	36.17	13.73	5	1.96	-21.47
Tak1	DmeINT0028142	chrX:20517123-20521223	4101	IR	52.94	34.02	26.58	17.57	-21.41
Phax	DmeINT0025032	chr2R:9114393-9114450	58	IR	14.75	31.51	3.7	0	-21.28
CG34383	DmeINT0010197	chr3R:13760363-13761307	945	IR	28.36	23.33	0	9.2	-21.24
Ank	DmeINT0000743	chr4:123893-129321	5429	IR	45.63	15.91	9.23	9.89	-21.21
CG9986	DmeINT0016864	chr3R:28607711-28607769	59	IR	37.21	5.06	0	0	-21.14
CG34126	DmeINT0009907	chr2L:4985425-4985861	437	IR	27.06	30.05	2.44	12.39	-21.13
PMCA	DmeINT0024704	chr4:343061-348994	5934	IR	37.68	16.83	7.6	4.68	-21.11
p38a	DmeINT0035014	chr3R:24151746-24151845	100	IR	28.46	18.72	1.33	3.62	-21.11
fwd	DmeINT0032133	chr3L:307631-307694	64	IR	26.58	17.95	0	2.48	-21.03
mgl	DmeINT0033939	chrX:9375259-9375356	98	IR	36.59	5.41	0	0	-21
su(Hw)	DmeINT0037185	chr3R:14307971-14308523	553	IR	34.69	21.93	5	9.73	-20.94
nsl1	DmeINT0034786	chr3R:15796892-15797297	406	IR	31.03	13.98	0	3.23	-20.9
lqf	DmeINT0033556	chr3L:7535645-7535883	239	IR	35.63	18.19	9.81	2.55	-20.73
CG32813	DmeINT0009200	chrX:1389081-1389600	520	IR	38.89	23.08	7.81	12.82	-20.66
CG9319	DmeINT0016279	chr2L:20752016-20752088	73	IR	15.25	25.93	0	0	-20.59
CG5276	DmeINT0013095	chr3R:11432941-11432994	54	IR	28	25	0	11.83	-20.58
CG2224	DmeINT0007090	chr3R:30457779-30458270	492	IR	26.53	15.79	0	1.33	-20.49
RhoGAPp190	DmeINT0026241	chrX:17646894-17646958	65	IR	13.64	30.69	1.45	1.89	-20.49
CG4495	DmeINT0012359	chr2L:7183987-7184042	56	IR	17.07	23.29	0	0	-20.18
Su(z)12	DmeINT0027857	chr3L:19919521-19920153	633	IR	21.21	20	0	0.88	-20.17
dally	DmeINT0030979	chr3L:8886971-8887096	126	IR	25.93	14.29	0	0	-20.11
Cals	DmeINT0017744	chr4:1116080-1116325	246	IR	15.72	30.16	0	5.69	-20.1
CG11984	DmeINT0002796	chr3R:9013493-9014867	1375	IR	81.82	60	52.08	49.61	-20.07
CG31793	DmeINT0008510	chr2L:19003737-19003947	211	IR	57.45	54.29	33.52	38.24	-19.99
spas	DmeINT0036905	chr3R:24040097-24040305	209	IR	43.33	16	10.71	8.72	-19.95
CG14074	DmeINT0004271	chr3L:18866262-18866319	58	IR	23.64	16.18	0	0	-19.91
CG4936	DmeINT0012817	chr3R:20033166-20033323	158	IR	30.81	8.98	0	0	-19.89
Nup37	DmeINT0024043	chr3R:25248582-25248638	57	IR	28.89	17.39	6.49	0	-19.89
Ctr1A	DmeINT0018588	chrX:6661802-6664999	3198	IR	33.33	15.89	7.96	1.59	-19.83
mgl	DmeINT0033940	chrX:9373938-9375003	1066	IR	33.6	6	0	0	-19.8
babo	DmeINT0029903	chr2R:8959335-8959399	65	IR	28.21	11.36	0	0	-19.79
su(w[a])	DmeINT0037209	chrX:1041404-1042259	856	IR	80.49	77.91	51.39	67.44	-19.79
sel	DmeINT0036416	chr2R:10051340-10051533	194	IR	22.35	17.21	0	0	-19.78
CG32147	DmeINT0008764	chr3L:15143711-15143796	86	IR	36	18.45	4.56	10.38	-19.76
Kif3C	DmeINT0022117	chr4:1166368-1166665	298	IR	35.8	51.02	30.26	17.48	-19.54
ago	DmeINT0029603	chr3L:4248655-4248723	69	IR	16.83	22.22	0	0	-19.52
CG3558	DmeINT0010446	chr2L:2996436-2996501	66	IR	27.27	11.73	0	0	-19.5
ph-p	DmeINT0035248	chrX:2131727-2136016	4290	IR	23.08	33.33	6.54	10.94	-19.46
Fas3	DmeINT0020189	chr2L:18391365-18392064	700	IR	24.45	29.74	4.96	10.42	-19.4
inaE	DmeINT0032746	chrX:13801774-13801901	128	IR	28.57	10.14	0	0	-19.36
unc-104	DmeINT0037931	chr2R:16762034-16762187	154	IR	16.67	22.03	0	0	-19.35
CG4662	DmeINT0012614	chr3R:19851919-19852022	104	IR	26.92	11.76	0	0	-19.34
Su(P)	DmeINT0027819	chr3L:16611299-16611362	64	IR	31.61	9.09	2.16	0	-19.27
Etl1	DmeINT0020026	chr2L:9912286-9912343	58	IR	29.73	16.36	5.88	1.69	-19.26
CG13366	DmeINT0003708	chrX:614024-614572	549	IR	29.41	16.83	6.8	0.95	-19.24
nej	DmeINT0034592	chrX:9674925-9676511	1587	IR	23.34	16.96	1.85	0	-19.22
Cp18	DmeINT0018399	chr3L:8726850-8727023	174	IR	31.62	23.61	0	16.83	-19.21
CG9850	DmeINT0016741	chr2R:23758152-23758475	324	IR	31.88	6.42	0	0	-19.15
robo	DmeINT0036101	chr2R:22698392-22698451	60	IR	29.03	20	10.81	0	-19.11
tho2	DmeINT0037439	chr2L:2137795-2137882	88	IR	35.66	40.98	25.53	12.94	-19.09
key	DmeINT0032930	chr2R:24785684-24785741	58	IR	37.4	18.07	9.52	7.91	-19.02
CG30118	DmeINT0007527	chr2R:18438276-18439734	1459	IR	34.13	15.72	8.08	4.02	-18.88
ci	DmeINT0030612	chr4:51258-51313	56	IR	23.08	14.67	0	0	-18.88
IP3K1	DmeINT0021610	chr2L:9786803-9787149	347	IR	26.53	14.67	1.33	2.22	-18.82
larp	DmeINT0033395	chr3R:28324650-28324809	160	IR	23.75	17.81	0	4.11	-18.72
Mob2	DmeINT0023035	chr3L:11527343-11541777	14435	IR	44.44	30.1	14.73	22.52	-18.65
Men-b	DmeINT0022867	chr3R:27151907-27154215	2309	IR	37.21	24.26	15.45	8.73	-18.64
Cog7	DmeINT0018360	chr3R:29931725-29931782	58	IR	27.78	9.43	0	0	-18.61
A2bp1	DmeINT0000069	chr3L:10589517-10590326	810	IR	16.08	28.57	0	7.62	-18.51
Rbp6	DmeINT0025961	chr3L:17179376-17221801	42426	IR	17.75	23.49	0	4.29	-18.47
CG13506	DmeINT0003777	chr2R:22383195-22386394	3200	IR	74.77	74.44	49.35	63.05	-18.4
skd	DmeINT0036668	chr3L:20996439-20996501	63	IR	14.96	22.63	0	0.87	-18.37
CG11505	DmeINT0002548	chr3L:3229780-3229911	132	IR	14.29	28.95	4	2.52	-18.36
CG1090	DmeINT0002140	chr3R:4363509-4363561	53	IR	31.25	5.45	0	0	-18.35
CG15365	DmeINT0005336	chrX:9056589-9056653	65	IR	26.6	11.24	1.27	0	-18.28
l(3)07882	DmeINT0033304	chr3R:17537295-17537355	61	IR	21.15	15.38	0	0	-18.27
Patr-1	DmeINT0024810	chr3R:17044673-17044902	230	IR	25.93	15.42	0	4.9	-18.23
tefu	DmeINT0037413	chr3R:15239184-15239234	51	IR	10.16	26.28	0	0	-18.22
Dys	DmeINT0019646	chr3R:19482652-19483903	1252	IR	20	21.43	5	0	-18.21
CG9171	DmeINT0016164	chr2L:5769687-5769747	61	IR	22.5	13.79	0	0	-18.14
CG9416	DmeINT0016371	chr2R:19367647-19367707	61	IR	18.01	18.18	0	0	-18.09
CG11961	DmeINT0002778	chr2R:19360948-19361010	63	IR	20.47	15.38	0	0	-17.93
CG44838	DmeINT0012353	chr3L:9470634-9471134	501	IR	21.48	41.33	13.6	13.4	-17.91
puf	DmeINT0035709	chr3R:24637636-24637703	68	IR	29.17	6.49	0	0	-17.83
CG6689	DmeINT0014128	chr3R:11219726-11219783	58	IR	11.36	24.27	0	0	-17.81
fwd	DmeINT0032134	chr3L:307457-307511	55	IR	23.08	20	0	7.58	-17.75
CG3587	DmeINT0010454	chrX:1940652-1940709	58	IR	21.13	18.18	2.92	0.91	-17.74
sw	DmeINT0037271	chrX:20235435-20235508	74	IR	23.26	14.14	2.01	0	-17.7
E(var)3-9	DmeINT0019673	chr3R:8991622-8991679	58	IR	15.38	20	0	0	-17.69
Fur2	DmeINT0020406	chrX:16377372-16377422	51	IR	24.14	11.11	0	0	-17.62
CG2316	DmeINT0007147	chr4:188170-188229	60	IR	24.32	14.29	1.21	2.22	-17.58
Arp10	DmeINT0000862	chrX:19645583-19645632	50	IR	28.46	11.23	4.53	0	-17.57
Csat	DmeINT0018568	chrX:2702776-2703287	512	IR	28.57	9.09	0	2.56	-17.55
cdm	DmeINT0030521	chr3R:18181081-18181146	66	IR	25.42	9.68	0	0	-17.55
Tsp66E	DmeINT0028803	chr3L:8926795-8928015	1221	IR	28.64	6.29	0	0	-17.46
CG4266	DmeINT0011383	chr2R:21163696-21163753	58	IR	18.63	16.26	0	0	-17.45
gem	DmeINT0032214	chr2R:10129030-10131621	2592	IR	23.08	11.81	0	0	-17.45
phtf	DmeINT0035269	chr2R:6743545-6743592	48	IR	29.17	16.22	3.12	7.41	-17.43
Trc8	DmeINT0028553	chr3R:29500499-29500718	220	IR	31.82	31.3	11.59	16.79	-17.37
frj	DmeINT0032004	chr2L:6456865-6456920	56	IR	18.03	16.67	0	0	-17.35
CG5888	DmeINT0013565	chr2L:16400527-16404485	3959	IR	8.64	25.93	0	0	-17.29
Fur1	DmeINT0020393	chr3R:25354316-25356223	1908	IR	41.18	34.69	15.79	25.58	-17.26
Nacalpha	DmeINT0023409	chr2R:12760522-12760726	205	IR	26.67	8.27	0	0.5	-17.22
Hr39	DmeINT0021491	chr2L:21257049-21257102	54	IR	21.88	21.62	0	9.09	-17.21
frj	DmeINT0032006	chr2L:6457490-6457539	50	IR	28.68	28.21	7.46	15.07	-17.18
CG11851	DmeINT0002701	chr3R:25222281-25222334	54	IR	14.29	20	0	0	-17.14
CG17816	DmeINT0006514	chr3R:7865431-7865700	270	IR	14.29	23.81	3.81	0	-17.14
CG45263	DmeINT0012440	chr3R:8398757-8399045	289	IR	25	31.58	11.54	10.84	-17.1
Tsp66E	DmeINT0028804	chr3L:8928145-8930379	2235	IR	16.13	18.01	0	0	-17.07
sdk	DmeINT0036378	chrX:747239-747388	150	IR	16.98	24.05	6.9	0	-17.07
CG32579	DmeINT0009048	chrX:16324210-16324448	239	IR	12.25	26.11	2.94	1.3	-17.06
CenB1A	DmeINT0018021	chr3R:23118842-23120266	1425	IR	33.33	28	6.52	20.75	-17.03
Atg17	DmeINT0001039	chr3R:5677765-5678013	249	IR	25.42	10.39	0	1.8	-17.01
KrT95D	DmeINT0022178	chr3R:24002548-24003415	868	IR	48.48	65.8	40.75	39.7	-16.91
CG9996	DmeINT0016887	chr3R:25073913-25074166	254	IR	24.44	24.32	2.13	12.87	-16.88
kel	DmeINT0032923	chr2L:18131521-18131581	61	IR	15.49	18.18	0	0	-16.84
sdt	DmeINT0036398	chrX:8237170-8237231	62	IR	24.32	15.79	0	6.42	-16.84
CG4080	DmeINT0010850	chr3L:9390123-9390280	158	IR	18.11	16.07	0	0.58	-16.8
Mtor	DmeINT0023174	chr2R:11860064-11860314	251	IR	25.2	8.33	0	0	-16.77
CG6506	DmeINT0014014	chrX:17850684-17850744	61	IR	22.81	17.31	6.8	0	-16.66
CG9795	DmeINT0016697	chr3R:4325462-4325696	235	IR	100	100	83.03	83.67	-16.65
hppy	DmeINT0032592	chr2R:19217042-19217756	715	IR	23.53	10.81	0	1.08	-16.63
hts	DmeINT0032618	chr2R:19401356-19407840	6485	IR	100	100	82.14	84.62	-16.62
CG2691	DmeINT0007221	chrX:13620535-13620592	58	IR	28.93	16.83	3.61	8.95	-16.6
DppIII	DmeINT0019448	chr3R:8344484-8345092	609	IR	29.69	13.51	3.16	6.83	-16.6
CG10353	DmeINT0001797	chrX:11879604-11879670	67	IR	15.15	21.57	3.53	0	-16.59
Trf2	DmeINT0028573	chrX:8427888-8427946	59	IR	18.68	14.5	0	0	-16.59
CG12125	DmeINT0002929	chrX:8434954-8435017	64	IR	23.08	10.07	0	0	-16.57
CG17754	DmeINT0006464	chrX:9253572-9253650	79	IR	21.54	25.17	8.26	5.39	-16.54
CG16791	DmeINT0005854	chr3R:21321420-21321795	376	IR	13.04	20	0	0	-16.52
CG11412	DmeINT0002502	chrX:1343536-1343778	243	IR	25.55	18.42	0	11.01	-16.48
aop	DmeINT0029740	chr2L:2158406-2158467	62	IR	20	15.74	1.95	0.92	-16.43
CG9776	DmeINT0016687	chr3R:4330035-4330099	65	IR	21.43	18.52	7.14	0	-16.41
jub	DmeINT0032857	chrX:13827720-13828223	504	IR	25.53	9.19	1.91	0	-16.4
Prestin	DmeINT0025375	chr3L:17902117-17907231	5115	IR	23.08	22.35	11.04	1.64	-16.37
Mical	DmeINT0022943	chr3R:10027382-10037815	10434	IR	51.91	41.04	26.36	33.89	-16.35
tou	DmeINT0037604	chr2R:11581750-11583014	1265	IR	30.56	23.4	17.65	3.7	-16.31
Grip84	DmeINT0021091	chrX:19565308-19565413	106	IR	26.96	11.89	3.03	3.23	-16.3
Smg6	DmeINT0027462	chr3R:25032661-25032726	66	IR	27.47	5.13	0	0	-16.3
CG13123	DmeINT0003516	chr2L:9792828-9792880	53	IR	14.67	17.91	0	0	-16.29
Edem2	DmeINT0019773	chr2L:13193095-13193470	376	IR	24.14	9.86	0	1.45	-16.28
Vha68-1	DmeINT0029160	chr2L:13003716-13004040	325	IR	26.67	5.88	0	0	-16.28
CG12945	DmeINT0003371	chr3R:9790085-9790137	53	IR	21.62	18.81	0	8.06	-16.18
Hsf	DmeINT0021570	chr2R:18131388-18131459	72	IR	54.74	51.97	34.43	39.94	-16.17
CG12128	DmeINT0002930	chr2R:10027644-10027707	64	IR	11.11	21.99	0.81	0	-16.14
CG18208	DmeINT0006660	chr3R:18807291-18809364	2074	IR	19.15	13.04	0	0	-16.09
hfw	DmeINT0032478	chrX:1672298-1672363	66	IR	16.67	18.37	3.03	0	-16.01
CG10126	DmeINT0001556	chr3R:12856606-12857489	884	IR	26.55	10.59	3.1	2.09	-15.98
Moca-cyp	DmeINT0023046	chr3R:28342215-28342279	65	IR	17.47	14.44	0	0	-15.95
CG8617	DmeINT0015741	chr2R:14356951-14357135	185	IR	20	11.83	0	0	-15.91
Cyp4e2	DmeINT0018817	chr2R:8445884-8445941	58	IR	26.19	10	4.76	0	-15.71
Madm	DmeINT0022701	chr3R:5744116-5744967	852	IR	28.81	11.49	2.88	6.05	-15.69
Sin3A	DmeINT0027387	chr2R:12581578-12581638	61	IR	22.82	11.89	3.37	0	-15.67
CG7706	DmeINT0014921	chr3R:18679102-18679157	56	IR	19.3	14.29	0	2.27	-15.66
Sec24AB	DmeINT0027118	chr2R:9877877-9877931	55	IR	6.67	24.64	0	0	-15.66
gro	DmeINT0032355	chr3R:26045664-26045728	65	IR	23.71	11.93	3.95	0.43	-15.63
Cdk9	DmeINT0018003	chr2R:22637200-22637258	59	IR	25.93	25.62	0.38	20	-15.58
AOX1	DmeINT0000197	chr3R:15535063-15535284	222	IR	43.4	37.43	25.23	24.5	-15.54
Tet	DmeINT0028317	chr3L:2791278-2791431	154	IR	15.69	15.38	0	0	-15.54
spg	DmeINT0036928	chr3R:28867041-28867107	67	IR	20.93	10.14	0	0	-15.54
CG32579	DmeINT0009049	chrX:16324602-16324676	75	IR	21.87	12	0.3	2.62	-15.48
FucT6	DmeINT0020376	chrX:11708136-11708244	109	IR	21.13	27.78	9.09	8.86	-15.48
SMC3	DmeINT0026852	chrX:16593275-16593351	77	IR	12.33	18.64	0	0	-15.48
CG9996	DmeINT0016886	chr3R:25074286-25074358	73	IR	16.36	25.71	0	11.28	-15.4
MED15	DmeINT0022580	chr2L:476016-476077	62	IR	23.46	7.32	0	0	-15.39
kek5	DmeINT0032915	chrX:19466222-19468306	2085	IR	21.91	14.29	0	5.56	-15.32
Fur2	DmeINT0020394	chrX:16373188-16374925	1738	IR	30.13	25.46	10.9	14.09	-15.3
CG14657	DmeINT0004760	chr3R:4819911-4820332	422	IR	35.35	17.07	10.34	11.58	-15.25
Hip1	DmeINT0021374	chr3L:12771142-12771205	64	IR	14.58	15.66	0	0	-15.12
CG6656	DmeINT0014095	chr3R:21875811-21876347	537	IR	15.25	14.94	0	0	-15.09
A2bp1	DmeINT0000068	chr3L:10588732-10589355	624	IR	23.7	16.82	6.27	4.09	-15.08
CG4495	DmeINT0012360	chr2L:7184204-7184614	411	IR	15.79	20.48	6.12	0	-15.07
CG9425	DmeINT0016386	chr3L:14793265-14793742	478	IR	16.46	15.65	0.97	1.01	-15.06
CG12560	DmeINT0003161	chr2L:8008892-8008947	56	IR	0	0	14.81	15.22	15.02
CG12581	DmeINT0003168	chr3R:4176192-4182061	5870	IR	3.23	10.34	16.13	27.54	15.05
mbf1	DmeINT0033819	chr3L:16574977-16575186	210	IR	6.09	12.09	28.77	19.56	15.07
CG14322	DmeINT0004502	chr3R:17668996-17669055	60	IR	0	0	15.07	15.25	15.16
CG4707	DmeINT0012642	chr2R:24604939-24604993	55	IR	1.3	3.23	14.44	20.61	15.25
RhoBTB	DmeINT0026135	chr3L:20376602-20378430	1829	IR	3.03	0.79	12.33	21.98	15.25
Dredd	DmeINT0019458	chrX:635290-635393	104	IR	2.13	6.91	13.04	26.58	15.29
Nup214	DmeINT0024035	chr2R:22919072-22919164	93	IR	5.92	5.88	29.73	12.7	15.31
Naa60	DmeINT0023398	chr3L:9728434-9728503	70	IR	0	0	5.77	25	15.38
CG3209	DmeINT0008681	chr2R:24072225-24072704	480	IR	11.45	2.16	27.36	17.07	15.41
PlexA	DmeINT0025258	chr4:1015621-1016375	755	IR	1.39	0	6.45	25.84	15.44
CG3530	DmeINT0010420	chr2R:23391904-23393363	1460	IR	7.58	7.06	23.89	21.65	15.45
CG11899	DmeINT0002752	chr3R:29200566-29200650	85	IR	0	0	5.96	25	15.48
Eogt	DmeINT0019953	chr2L:2382561-2382616	56	IR	0	0	12.82	18.18	15.5
CG14969	DmeINT0005026	chr3L:3334708-3334766	59	IR	0	2.33	10.34	23.08	15.54
CG1316	DmeINT0003541	chr3L:4285273-4285424	152	IR	12.33	12.8	27.06	29.27	15.59
CG11984	DmeINT0002798	chr3R:9012306-9012836	531	IR	0	0	20.73	10.49	15.61
sad	DmeINT0036205	chr3R:11879275-11879329	55	IR	0	6.47	17.6	20.2	15.67
Argk	DmeINT0000845	chr3L:9062468-9064463	1996	IR	7.79	0	17.11	22.22	15.76
Cht11	DmeINT0018131	chrX:6848487-6848551	65	IR	0	2.95	11.61	23.05	15.85
CG3529	DmeINT0010417	chr3L:9449825-9450017	193	IR	5.6	1.19	16.87	21.67	15.88
RhoGAP93B	DmeINT0026225	chr3R:21084071-21084134	64	IR	11.25	3.03	26.05	20	15.88
CG3634	DmeINT0010494	chr3L:20808774-20808838	65	IR	4	8.33	28	16.13	15.89
HDAC6	DmeINT0021245	chrX:15338925-15339626	702	IR	10.71	0	18.52	24	15.9
RhoGAP19D	DmeINT0026178	chrX:20475519-20475580	62	IR	0	0	8.2	23.81	16
l(2)05714	DmeINT0033215	chr2L:4970785-4971086	302	IR	12.7	13.43	32.39	25.82	16.05
NLaz	DmeINT0023346	chr2L:1360591-1360656	66	IR	3.92	3.54	28.46	11.57	16.29
CG3408	DmeINT0009848	chr3L:9508487-9508564	78	IR	0	0	6.12	26.67	16.39
Tab2	DmeINT0028084	chr2R:19292861-19299169	6309	IR	36.49	22.88	49.32	42.86	16.4
CG11596	DmeINT0002580	chrX:1929385-1929453	69	IR	0	1.47	18.28	16.17	16.5
CG1319	DmeINT0003589	chr3L:4292743-4292830	88	IR	3.39	4.31	11.25	29.5	16.53
CG8399	DmeINT0015573	chr2R:16023860-16024085	226	IR	15.94	4.65	23.33	30.43	16.59
Irc	DmeINT0021889	chr3R:17006277-17006333	57	IR	0	0	28.17	5.24	16.71
grp	DmeINT0032360	chr2L:16691193-16691900	708	IR	27.71	16.49	43.66	34.33	16.89
rudhira	DmeINT0036159	chrX:11818017-11823282	5266	IR	5.57	21.91	27.61	33.85	16.99
Reps	DmeINT0026043	chr2L:11103170-11103322	153	IR	0	0	25.56	8.72	17.14
CG17337	DmeINT0006224	chr2R:5699989-5700042	54	IR	2.58	15.38	24.3	27.96	17.15
flam	DmeINT0031912	chrX:21632323-21633958	1636	IR	6.25	18.07	33.33	25.58	17.29
ths	DmeINT0037459	chr2R:11793352-11807944	14593	IR	11.36	1.82	26.05	21.88	17.37
CG2662	DmeINT0007203	chrX:2699339-2699841	503	IR	3.09	0	16.13	22.03	17.54
Lpt	DmeINT0022506	chr2R:23902901-23902958	58	IR	0	0	29.41	5.71	17.56
mfrn	DmeINT0033928	chr3R:27944393-27944552	160	IR	2.44	0	10	27.59	17.58
Asator	DmeINT0000921	chr4:481705-481810	106	IR	11.66	10.39	26.56	30.79	17.64
Not10	DmeINT0023831	chr3R:12631634-12631693	60	IR	5.26	5.04	35.29	10.34	17.66
Ncoa6	DmeINT0023466	chr2L:5317875-5317932	58	IR	1.1	0	19.67	17.02	17.79
CG6568	DmeINT0014045	chr2R:17405984-17406036	53	IR	0	0	7.95	27.71	17.83
CG8949	DmeINT0015995	chrX:17077441-17077680	240	IR	18.18	21.11	30.58	44.53	17.91
CG6422	DmeINT0013937	chr3R:25038517-25038652	136	IR	7.89	14.6	30.11	28.26	17.95
enc	DmeINT0031740	chr3L:3839524-3839632	109	IR	1.03	3.77	8.99	31.71	17.95
Aph-4	DmeINT0000778	chr3R:31050894-31050960	67	IR	2.37	0	26.67	11.93	18.11
CG7378	DmeINT0014659	chrX:18900961-18907498	6538	IR	2.17	9.52	18.18	30	18.25
CG12267	DmeINT0003001	chr3R:12461951-12462008	58	IR	0	0	25.49	11.11	18.3
CG32103	DmeINT0008693	chr3L:12412123-12412184	62	IR	0	0	5.26	31.43	18.34
CG42258	DmeINT0010995	chrX:12475841-12475914	74	IR	0	0	23.68	13	18.34
Argk	DmeINT0000844	chr3L:9064518-9065707	1190	IR	4.6	0	19.25	22.3	18.47
mbc	DmeINT0033805	chr3R:23782389-23789927	7539	IR	19.08	8.3	34.76	29.66	18.52
Ect4	DmeINT0019761	chr3L:8099537-8102892	3356	IR	18.03	17.31	43.53	28.89	18.54
Not10	DmeINT0023833	chr3R:12632177-12632234	58	IR	5.45	2.17	33.33	11.48	18.6
CG44838	DmeINT0012351	chr3L:9464707-9470267	5561	IR	0.83	0	22.89	15.38	18.73
CenG1A	DmeINT0018031	chr2L:13891533-13895028	3496	IR	0	4.35	32.14	9.68	18.74
vari	DmeINT0038098	chr2L:20796135-20796652	518	IR	6.25	18.26	38.46	23.75	18.85
trbd	DmeINT0037640	chr3R:9709549-9710480	932	IR	3.64	13.64	28.57	26.44	18.87
CG7378	DmeINT0014661	chrX:18907860-18908276	417	IR	5.37	4.07	18.92	28.28	18.88
CG1529	DmeINT0005305	chrX:21031534-21031586	53	IR	0	0	25	13.13	19.07
SMC1	DmeINT0026842	chr3R:24061267-24061322	56	IR	0	0	24.32	14.05	19.19
Slip1	DmeINT0027425	chr4:664341-664987	647	IR	1.67	6.25	12.31	34.15	19.27
Sbf	DmeINT0027027	chr3R:11790348-11790427	80	IR	0	0	14.73	23.95	19.34
CG12333	DmeINT0003040	chr3R:18401575-18401631	57	IR	0	14.29	23.81	29.41	19.47
Mpc1	DmeINT0023084	chr3R:18928129-18928194	66	IR	5.96	0.56	28.47	17.07	19.51
dop	DmeINT0031164	chr3L:15566154-15568205	2052	IR	20	34.97	44.83	49.4	19.63
sima	DmeINT0036624	chr3R:30059128-30067074	7947	IR	0	11.21	17.63	33.01	19.71
CG14253	DmeINT0004433	chr3R:26980703-26981513	811	IR	80.25	80.25	100	100	19.75
Utx	DmeINT0029067	chr2L:10273883-10273965	83	IR	3.57	0	33.33	9.8	19.78
Nsf2	DmeINT0023957	chr3R:13835538-13835776	239	IR	0.95	1.85	13.83	28.57	19.8
CG2201	DmeINT0007080	chr2L:21615677-21616181	505	IR	0	0	29.73	10	19.87
CG31211	DmeINT0008049	chr3R:11952239-11952640	402	IR	40.91	27.78	51.52	56.92	19.88
CG10324	DmeINT0001763	chr3R:16645947-16646019	73	IR	0	0	29.63	10.2	19.91
CG3566	DmeINT0010453	chrX:6275171-6276227	1057	IR	39.39	51.22	64.86	65.66	19.96
CG4662	DmeINT0012612	chr3R:19850953-19851064	112	IR	0	0	24.68	15.79	20.23
Aph-4	DmeINT0000777	chr3R:31049320-31050651	1332	IR	1	0	35.14	6.49	20.32
bib	DmeINT0030079	chr2L:9985147-9986788	1642	IR	0	0	16.4	24.28	20.34
mxt	DmeINT0034405	chr2L:4845159-4845253	95	IR	3.08	2.65	12.8	33.62	20.34
Wnk	DmeINT0029319	chr3L:21551973-21552203	231	IR	0	0	8.62	32.14	20.38
Utx	DmeINT0029066	chr2L:10274106-10274164	59	IR	0	0	7.69	33.33	20.51
sut1	DmeINT0037236	chr2R:8084636-8084691	56	IR	16.42	0	21.95	35.8	20.67
Cul2	DmeINT0018613	chr2L:21659273-21659839	567	IR	1.03	0	29.41	12.99	20.68
RhoGAPp190	DmeINT0026239	chrX:17647800-17648122	323	IR	12.82	5.79	37.78	22.35	20.77
CG5537	DmeINT0013286	chr3L:5811980-5812064	85	IR	41.26	52	73.08	61.88	20.85
CG2247	DmeINT0007111	chrX:11610835-11611531	697	IR	0	0	36.08	6.15	21.11
HDAC6	DmeINT0021243	chrX:15338023-15338071	49	IR	0	0	30.61	11.63	21.12
CG10195	DmeINT0001660	chr2L:19484459-19484511	53	IR	0	17.81	24.68	35.78	21.33
CG11739	DmeINT0002654	chr3R:4380271-4380503	233	IR	0	0	35.38	7.32	21.35
CG5399	DmeINT0013191	chr3R:15695466-15695748	283	IR	1.69	0	27.93	16.48	21.36
CG7546	DmeINT0014818	chr3L:7515778-7515867	90	IR	24.56	12.33	47.83	31.91	21.42
Myo95E	DmeINT0023273	chr3R:24156140-24156244	105	IR	3.45	0	35.48	10.89	21.45
cora	DmeINT0030763	chr2R:19229115-19229423	309	IR	4.26	18.58	27.08	38.89	21.56
CG5835	DmeINT0013509	chr3R:19151614-19153395	1782	IR	5.56	2.56	38.3	12.96	21.57
Pi3K59F	DmeINT0025061	chr2R:23563309-23563366	58	IR	0	0	29.91	13.33	21.62
subdued	DmeINT0037225	chr3R:19637972-19638025	54	IR	0	0	18.52	25	21.76
GstS1	DmeINT0021129	chr2R:17095061-17096803	1743	IR	71.43	63.52	81.71	97.1	21.93
tst	DmeINT0037773	chr3R:23769244-23769308	65	IR	0	0	16.67	27.27	21.97
Chc	DmeINT0018087	chrX:15834372-15835324	953	IR	2.97	7.29	34.58	20.41	22.36
CG8833	DmeINT0015883	chr3L:13928792-13928850	59	IR	4.35	0	23.81	25.49	22.48
CG8360	DmeINT0015543	chr2L:8213283-8213336	54	IR	2.86	3.42	40	11.28	22.5
Pink1	DmeINT0025126	chrX:6684071-6684132	62	IR	51.58	55.74	70.59	82.35	22.81
CG11596	DmeINT0002577	chrX:1927920-1928333	414	IR	1.96	0	10	37.78	22.91
CG5921	DmeINT0013601	chrX:6063528-6063805	278	IR	0	10.34	31.16	25.04	22.93
sm	DmeINT0036789	chr2R:19530701-19532169	1469	IR	5.26	0	29.73	21.43	22.95
l(1)G0007	DmeINT0033137	chrX:14203285-14203440	156	IR	0	1.23	41.01	6.78	23.28
rad50	DmeINT0035889	chr2R:22424272-22424331	60	IR	0	0	8.33	39.05	23.69
bbg	DmeINT0029935	chr3L:14413716-14414079	364	IR	4.23	0	30.65	21.13	23.77
Tango10	DmeINT0028156	chrX:11721028-11721198	171	IR	2.33	0	14.29	35.71	23.83
Tsp5D	DmeINT0028796	chrX:6071876-6074576	2701	IR	26.83	22.22	48.89	48.15	24
Nipped-B	DmeINT0023699	chr2R:4701262-4711813	10552	IR	20	6.25	31.21	43.18	24.08
CG5869	DmeINT0013535	chr2L:16302612-16302770	159	IR	1.99	7.56	34.67	23.75	24.43
for	DmeINT0031954	chr2L:3640518-3655269	14752	IR	8.57	27.21	43.12	41.67	24.5
CG8389	DmeINT0015559	chr2R:16011839-16011954	116	IR	0	5	12	42.31	24.66
Dad	DmeINT0018976	chr3R:17064770-17064835	66	IR	0	0	39.76	9.59	24.67
CG6006	DmeINT0013664	chr3R:16158296-16158857	562	IR	63.52	77.78	91.14	100	24.92
unc-13	DmeINT0037951	chr4:877195-878850	1656	IR	0	7.12	37.5	20.04	25.21
Pvr	DmeINT0025622	chr2L:8230332-8239691	9360	IR	59.18	37.55	75.67	71.72	25.33
Utx	DmeINT0029072	chr2L:10276568-10277813	1246	IR	10.34	0	29.91	31.15	25.36
Ac76E	DmeINT0000433	chr3L:19939543-19949261	9719	IR	10.81	1.09	31.03	31.71	25.42
Cyp6v1	DmeINT0018855	chrX:20658881-20659824	944	IR	0	2.44	18.52	34.88	25.48
EndoB	DmeINT0019944	chr2R:19309584-19309662	79	IR	16.05	0	37.57	29.61	25.56
mv	DmeINT0034384	chr3L:1962721-1962802	82	IR	21.05	45.45	60	57.89	25.7
CG8177	DmeINT0015366	chr3L:9779908-9780122	215	IR	18.3	0	29.79	40.04	25.76
WDR79	DmeINT0029290	chr2L:6127554-6127609	56	IR	0	12.24	32.76	31.22	25.87
CG1116	DmeINT0002314	chr3R:5219856-5219918	63	IR	16.3	2.13	28.66	41.55	25.89
Patronin	DmeINT0024825	chr2R:17529192-17531046	1855	IR	6.67	10.26	41.18	27.78	26.02
armi	DmeINT0029800	chr3L:3461463-3461540	78	IR	0	0	21.01	32.08	26.55
POSH	DmeINT0024720	chr2R:17571414-17571472	59	IR	0	0	21.95	31.25	26.6
conu	DmeINT0030748	chr2R:4744638-4749221	4584	IR	29.39	33.03	54.7	61.3	26.79
CG30020	DmeINT0007399	chr2R:10891260-10891407	148	IR	31.82	42.86	68.54	59.74	26.8
RhoBTB	DmeINT0026137	chr3L:20381293-20381546	254	IR	26.26	25.8	47.96	58.27	27.09
Eogt	DmeINT0019952	chr2L:2382297-2382348	52	IR	0	0	18.42	36	27.21
Fur1	DmeINT0020385	chr3R:25431982-25472481	40500	IR	3.57	9.78	35.54	32.69	27.44
Hr39	DmeINT0021488	chr2L:21255314-21255537	224	IR	7.41	4.48	50	16.98	27.54
CG8369	DmeINT0015546	chr3R:8822126-8822468	343	IR	12.28	23.54	36.7	54.39	27.64
CG1667	DmeINT0005770	chr2R:9845222-9845327	106	IR	45.28	11.7	56.67	56.12	27.9
Ero1L	DmeINT0020005	chr3L:4170793-4171213	421	IR	0	0	32	23.93	27.96
CG2258	DmeINT0007129	chrX:8096835-8096900	66	IR	8.92	0	34.48	30.84	28.2
Gbs-70E	DmeINT0020596	chr3L:14542940-14547116	4177	IR	2.04	0	23.81	35.14	28.46
CG3760	DmeINT0010585	chr2R:24938843-24938955	113	IR	13.51	0	32.58	37.93	28.5
Graf	DmeINT0021048	chrX:15758318-15760466	2149	IR	57.7	82.04	100	96.76	28.51
Nipped-B	DmeINT0023706	chr2R:4693484-4695118	1635	IR	9.01	9.5	18.97	56.67	28.57
CG34417	DmeINT0010300	chrX:6541328-6543092	1765	IR	9.47	18.87	56.92	28.96	28.77
CG1427	DmeINT0004451	chr3R:5601863-5601913	51	IR	11.34	10.07	42.25	36.79	28.81
l(3)neo38	DmeINT0033357	chr3R:11769155-11769369	215	IR	0	0	49.45	8.82	29.14
Opa1	DmeINT0024256	chr2R:14231965-14232715	751	IR	13.31	0	38.46	33.33	29.23
for	DmeINT0031953	chr2L:3655586-3656707	1122	IR	17.95	47.77	71.21	53.37	29.43
gish	DmeINT0032242	chr3R:16292835-16295668	2834	IR	28.8	24.14	59.04	53	29.55
Kdm2	DmeINT0022075	chr3R:9052628-9053535	908	IR	52.81	49.3	86.67	74.6	29.58
CG5835	DmeINT0013510	chr3R:19149633-19151488	1856	IR	9.52	0	25.77	43.48	29.86
shot	DmeINT0036528	chr2R:13899672-13900365	694	IR	24.44	0	48.15	36.17	29.94
E(Pc)	DmeINT0019649	chr2R:11452384-11453392	1009	IR	28	57.14	76.98	68.54	30.19
CG15211	DmeINT0005245	chrX:10778129-10778210	82	IR	1.2	0	42.86	19.05	30.35
Not10	DmeINT0023832	chr3R:12632022-12632117	96	IR	13.33	5.77	46.67	33.33	30.45
CG42666	DmeINT0011394	chrX:1844088-1850619	6532	IR	0	2.63	37.5	26.53	30.71
CdsA	DmeINT0018005	chr3L:8128370-8129083	714	IR	16.67	30.11	68.42	40.21	30.92
CG11504	DmeINT0002542	chr3R:29998207-29998270	64	IR	0	16.85	43.48	35.48	31.05
Tsp97E	DmeINT0028820	chr3R:26962452-26963157	706	IR	15.56	0	44.54	33.33	31.16
FucTB	DmeINT0020383	chr2L:9429590-9430022	433	IR	42.27	29.57	75.78	58.52	31.23
CG31249	DmeINT0008083	chr3R:17686362-17686510	149	IR	6.85	0	44.52	25.53	31.61
l(1)G0334	DmeINT0033192	chrX:4702592-4702823	232	IR	21.26	14.06	46.03	52.61	31.66
PhKgamma	DmeINT0025022	chrX:11695385-11695823	439	IR	55.56	41.67	82.35	79.17	32.14
csw	DmeINT0030864	chrX:2111624-2111703	80	IR	63.46	72.09	100	100	32.22
CG7504	DmeINT0014755	chr3L:8135818-8135891	74	IR	0	0	45.68	18.84	32.26
CG34039	DmeINT0009824	chr3L:14562284-14562376	93	IR	0	0.86	51.97	14.16	32.63
GlcAT-P	DmeINT0020707	chr3L:11196876-11197399	524	IR	55.25	51.62	75.93	97.19	33.12
mld	DmeINT0034015	chr3R:24585927-24590571	4645	IR	6.45	29.15	36.15	65.91	33.23
CG2201	DmeINT0007079	chr2L:21616574-21617279	706	IR	22.45	4.55	64.71	29.1	33.41
Ect4	DmeINT0019765	chr3L:8105658-8106015	358	IR	46.9	69.98	98.54	86.44	34.05
CG32221	DmeINT0008815	chr3L:19836046-19836120	75	IR	0	0	66.67	8.24	37.45
CG16890	DmeINT0005911	chr2L:13782946-13782996	51	IR	0.66	2.56	22.22	61.4	40.2
CG4896	DmeINT0012783	chr2L:1179197-1179451	255	IR	33.33	0	69.7	46.67	41.53
CG7737	DmeINT0014954	chr2R:11223011-11224569	1559	IR	4.35	23.4	55.17	56.76	42.09
CG11456	DmeINT0002522	chr3L:20843587-20843926	340	IR	29.9	49.33	75	88.89	42.33
AP-1gamma	DmeINT0000220	chrX:9109757-9110821	1065	IR	24.53	43.27	84.44	70.48	43.56
CG7945	DmeINT0015137	chr3L:15522581-15522967	387	IR	0	12.4	63.21	36.39	43.6
CG8777	DmeINT0015861	chr2R:9100837-9100892	56	IR	8.33	12	71.43	45.76	48.43
Vinc	DmeINT0029186	chrX:2220525-2222231	1707	IR	16.81	20	83.33	50.77	48.64
CG8177	DmeINT0015365	chr3L:9779594-9779651	58	IR	8.43	1.61	74.19	42.31	53.23
CG12071	DmeINT0002868	chr3R:30878582-30878691	110	IR	49.66	3.12	100	65.19	56.2
mim	DmeINT0033979	chr2R:6928837-6929072	236	IR	15.15	1.96	100	40	61.45
CG15601	DmeINT0005504	chrX:15711457-15711508	52	IR	19.15	0	100	52.11	66.49
