# Supplementary material for: Drosophila ovarian stem cell niche ageing involves coordinated changes in transcription and alternative splicing
Source: Nat Commun. 2025 Mar 16;16:2596. doi: 10.1038/s41467-025-57901-8 (PMC11911433; doi:10.1038/s41467-025-57901-8)
Supplement: Supplementary file 5 — Supplementary Data 3 [file 41467_2025_57901_MOESM5_ESM.xlsx]

## Sheet: GE_ECs Smu1 RNAi
GENE ID	GENE NAME	C_sample4	C_sample5	RNAi_sample3	RNAi_sample6	Av_Control	Av_RNAi	CV_Control	CV_RNAi	log2FoldChange	P adj.	-log(P adj.)		Columns C, D, E and F represent read counts for each gene.
FBgn0033395	Cyp4p2	44.73	38.46	0.95	3.38	41.59	2.16	0.11	0.80	-4.26	0.0016265	2.79	Control vs ptc[ts]>Smu1 RNAi:
FBgn0052814	CG32814	38.20	52.26	7.57	0.00	45.23	3.78	0.22	1.41	-3.58	0.00805589	2.09	CV: Coeficient of Variation (Standard Dev./Arithmetic Mean)
FBgn0259713	CG42367	38.20	24.65	0.00	6.76	31.43	3.38	0.30	1.41	-3.22	0.07357314	1.13	Av: Arithmetic mean
FBgn0052368	lncRNA:CR32368	234.82	218.91	28.39	24.80	226.86	26.59	0.05	0.10	-3.09	1.74E-14	13.76	P adj.: Adjusted P value (False Discovery rate; FDR<10%)
FBgn0031031	CG14218	57.77	50.29	7.57	6.76	54.03	7.17	0.10	0.08	-2.91	0.00278149	2.56	Log2_Fold_Ch: Log2 of fold change RNAi/Control (0.5>Fold Change or Fold Change>2)
FBgn0038752	CG4462	60.57	119.32	11.35	14.65	89.94	13.00	0.46	0.18	-2.79	1.69E-04	3.77
FBgn0037974	CG12224	102.50	74.94	24.60	5.64	88.72	15.12	0.22	0.89	-2.55	0.0024201	2.62
FBgn0034911	GlyT	44.73	51.28	15.14	2.25	48.00	8.70	0.10	1.05	-2.46	0.06700783	1.17
FBgn0028986	Spn38F	31.68	56.21	7.57	9.02	43.94	8.29	0.39	0.12	-2.41	0.05072641	1.29
FBgn0038666	Smu1	662.52	561.08	105.03	140.91	611.80	122.97	0.12	0.21	-2.31	2.20E-20	19.66
FBgn0035282	CNMa	108.09	110.44	16.09	29.31	109.27	22.70	0.02	0.41	-2.27	2.26E-04	3.65
FBgn0039101	CG16710	92.25	75.93	21.76	16.91	84.09	19.34	0.14	0.18	-2.12	0.00340304	2.47
FBgn0041712	yellow-d	1282.17	1181.33	253.59	325.79	1231.75	289.69	0.06	0.18	-2.09	1.64E-28	27.79
FBgn0051720	mthl15	103.43	108.47	25.55	24.80	105.95	25.17	0.03	0.02	-2.07	5.61E-04	3.25
FBgn0037807	CG6293	555.36	564.04	154.23	119.49	559.70	136.86	0.01	0.18	-2.03	2.09E-16	15.68
FBgn0013772	Cyp6a8	144.43	145.94	37.85	33.82	145.19	35.83	0.01	0.08	-2.02	4.06E-05	4.39
FBgn0032772	CG17350	800.42	691.25	189.25	182.62	745.84	185.93	0.10	0.03	-2.00	9.77E-21	20.01
FBgn0035756	unc-13-4A	104.36	95.65	32.17	18.04	100.01	25.10	0.06	0.40	-1.99	0.00316419	2.50
FBgn0032827	CG10481	71.75	125.23	22.71	28.18	98.49	25.45	0.38	0.15	-1.95	0.00588878	2.23
FBgn0039848	Loxl1	59.64	64.10	18.92	14.65	61.87	16.79	0.05	0.18	-1.88	0.048527	1.31
FBgn0031032	CG14204	58.70	75.93	21.76	16.91	67.32	19.34	0.18	0.18	-1.80	0.05033144	1.30
FBgn0035904	GstO3	250.66	141.01	73.81	39.46	195.83	56.63	0.40	0.43	-1.79	8.07E-04	3.09
FBgn0087002	apolpp	56.84	86.78	20.82	21.42	71.81	21.12	0.29	0.02	-1.77	0.04755395	1.32
FBgn0024366	CG11409	65.23	107.48	30.28	27.05	86.36	28.67	0.35	0.08	-1.59	0.05449259	1.26
FBgn0259216	RhoGAP102A	228.29	117.34	51.10	66.51	172.82	58.80	0.45	0.19	-1.56	0.00594688	2.23
FBgn0002962	nos	121.14	191.30	57.72	51.86	156.22	54.79	0.32	0.08	-1.51	0.00551224	2.26
FBgn0013279	Hsp70Ba	341.97	272.16	148.56	66.51	307.07	107.53	0.16	0.54	-1.51	7.28E-04	3.14
FBgn0013279	Hsp70Bb	341.97	272.16	148.56	66.51	307.07	107.53	0.16	0.54	-1.51	7.28E-04	3.14
FBgn0013279	Hsp70Bc	341.97	272.16	148.56	66.51	307.07	107.53	0.16	0.54	-1.51	7.28E-04	3.14
FBgn0261788	Ank2	79.20	148.90	29.33	52.98	114.05	41.16	0.43	0.41	-1.47	0.06468	1.19
FBgn0259246	brp	86.66	155.80	59.61	34.95	121.23	47.28	0.40	0.37	-1.36	0.08765041	1.06
FBgn0032253	LManI	105.29	114.39	35.01	52.98	109.84	44.00	0.06	0.29	-1.32	0.06329382	1.20
FBgn0003082	phr	310.29	393.45	147.61	135.27	351.87	141.44	0.17	0.06	-1.31	3.70E-05	4.43
FBgn0259682	Jabba	690.47	659.69	291.44	260.40	675.08	275.92	0.03	0.08	-1.29	3.58E-09	8.45
FBgn0036821	CG3961	298.18	316.53	98.41	155.57	307.36	126.99	0.04	0.32	-1.28	5.91E-04	3.23
FBgn0033524	Cyp49a1	461.25	430.92	156.13	227.71	446.08	191.92	0.05	0.26	-1.22	5.71E-05	4.24
FBgn0034200	Gbp2	1100.47	898.33	476.90	395.68	999.40	436.29	0.14	0.13	-1.20	1.32E-08	7.88
FBgn0038612	cona	208.73	203.13	91.78	90.18	205.93	90.98	0.02	0.01	-1.18	0.00594688	2.23
FBgn0038603	PKD	134.18	164.68	70.97	60.87	149.43	65.92	0.14	0.11	-1.18	0.03924978	1.41
FBgn0036756	Cln3	207.79	311.60	129.63	108.22	259.70	118.93	0.28	0.13	-1.13	0.01036223	1.98
FBgn0263780	CG17684	177.98	242.58	114.49	83.42	210.28	98.96	0.22	0.22	-1.09	0.03274572	1.48
FBgn0030615	Cyp4s3	310.29	352.03	130.58	189.38	331.16	159.98	0.09	0.26	-1.05	0.00471947	2.33
FBgn0034861	CG9815	170.52	162.70	70.97	94.69	166.61	82.83	0.03	0.20	-1.01	0.08070946	1.09
FBgn0261799	dsx-c73A	447.27	433.88	784.42	979.61	440.57	882.02	0.02	0.16	1.00	4.36E-06	5.36
FBgn0030510	CG12177	195.68	131.15	316.04	341.57	163.41	328.80	0.28	0.05	1.01	0.00886516	2.05
FBgn0010894	sinu	208.73	208.06	400.25	441.90	208.39	421.08	0.00	0.07	1.01	3.70E-04	3.43
FBgn0036240	CG6928	240.41	200.18	469.33	423.86	220.29	446.59	0.13	0.07	1.02	3.75E-04	3.43
FBgn0264006	dysc	941.13	806.62	1898.13	1658.24	873.87	1778.19	0.11	0.10	1.02	1.98E-09	8.70
FBgn0086408	stl	303.77	316.53	615.05	666.23	310.15	640.64	0.03	0.06	1.05	4.36E-06	5.36
FBgn0051999	CG31999	586.11	487.13	1080.59	1156.60	536.62	1118.59	0.13	0.05	1.06	3.32E-08	7.48
FBgn0263219	Dscam4	580.52	633.07	1316.20	1225.36	606.79	1270.78	0.06	0.05	1.07	8.51E-10	9.07
FBgn0015801	Reg-5	334.52	221.87	633.03	555.75	278.19	594.39	0.29	0.09	1.10	1.47E-04	3.83
FBgn0000427	dec	3162.56	2235.46	6842.17	4776.32	2699.01	5809.24	0.24	0.25	1.11	0.07729316	1.11
FBgn0039705	Atg16	379.25	471.35	847.82	1005.54	425.30	926.68	0.15	0.12	1.12	2.10E-07	6.68
FBgn0263256	CG43394	153.75	149.89	286.71	382.15	151.82	334.43	0.02	0.20	1.14	8.93E-04	3.05
FBgn0266377	Pde8	111.82	130.16	336.86	195.02	120.99	265.94	0.11	0.38	1.14	0.01470519	1.83
FBgn0030588	CG9521	181.70	143.97	382.28	344.95	162.84	363.61	0.16	0.07	1.16	2.36E-04	3.63
FBgn0038740	CG4562	148.16	172.57	366.19	353.97	160.36	360.08	0.11	0.02	1.17	1.24E-04	3.91
FBgn0035557	CG11353	594.49	712.94	1435.43	1516.20	653.72	1475.81	0.13	0.04	1.17	1.13E-11	10.95
FBgn0035539	slow	78.27	69.03	191.14	142.04	73.65	166.59	0.09	0.21	1.18	0.02822849	1.55
FBgn0031327	CG5397	680.22	669.55	1416.50	1657.12	674.89	1536.81	0.01	0.11	1.19	1.62E-12	11.79
FBgn0035861	CG7213	214.32	187.36	517.59	399.06	200.84	458.32	0.09	0.18	1.19	3.83E-05	4.42
FBgn0030394	Cpr11A	174.25	101.57	303.74	329.17	137.91	316.45	0.37	0.06	1.20	0.00271637	2.57
FBgn0004034	y	475.22	412.18	1018.14	1050.63	443.70	1034.39	0.10	0.02	1.22	6.47E-11	10.19
FBgn0029989	CG15333	47.52	63.11	121.12	146.55	55.32	133.83	0.20	0.13	1.27	0.03643865	1.44
FBgn0034797	nahoda	126.73	73.96	180.73	307.75	100.34	244.24	0.37	0.37	1.28	0.01391142	1.86
FBgn0031307	MFS3	64.29	71.98	166.54	165.71	68.14	166.12	0.08	0.00	1.29	0.00818666	2.09
FBgn0262985	CG43293	44.73	53.25	132.47	108.22	48.99	120.35	0.12	0.14	1.30	0.04319504	1.36
FBgn0035711	CG8519	87.59	85.79	230.88	201.78	86.69	216.33	0.01	0.10	1.32	0.00105865	2.98
FBgn0027570	Nep2	61.50	42.40	165.59	93.57	51.95	129.58	0.26	0.39	1.32	0.06556497	1.18
FBgn0035287	CG13937	329.86	285.97	803.35	765.43	307.91	784.39	0.10	0.03	1.35	6.45E-11	10.19
FBgn0260874	Ir76a	209.66	211.02	589.50	489.24	210.34	539.37	0.00	0.13	1.36	3.89E-08	7.41
FBgn0050104	NT5E-2	338.25	307.66	938.66	719.21	322.95	828.93	0.07	0.19	1.36	9.07E-10	9.04
FBgn0036211	CG5946	5034.56	4875.21	11952.74	13796.89	4954.89	12874.81	0.02	0.10	1.38	2.53E-30	29.60
FBgn0051361	dpr17	834.90	862.83	2041.01	2394.36	848.86	2217.69	0.02	0.11	1.39	1.09E-19	18.96
FBgn0035131	mthl9	125.79	136.08	386.06	297.60	130.94	341.83	0.06	0.18	1.38	1.55E-05	4.81
FBgn0031902	Wnt6	538.59	528.54	1323.77	1482.39	533.56	1403.08	0.01	0.08	1.39	4.61E-17	16.34
FBgn0085427	CG34398	160.27	167.63	431.48	435.13	163.95	433.31	0.03	0.01	1.40	9.90E-08	7.00
FBgn0039244	CG11069	62.43	71.98	211.01	147.67	67.21	179.34	0.10	0.25	1.42	0.00333061	2.48
FBgn0037989	ATP8B	135.11	178.48	414.45	427.24	156.80	420.84	0.20	0.02	1.42	5.78E-07	6.24
FBgn0034053	Cyp4aa1	35.41	34.51	105.98	87.93	34.96	96.95	0.02	0.13	1.47	0.0387268	1.41
FBgn0033926	Arc1	1267.26	1020.60	4035.66	2336.87	1143.93	3186.26	0.15	0.38	1.48	0.01624281	1.79
FBgn0030332	CG9360	975.60	994.96	3070.51	2457.49	985.28	2764.00	0.01	0.16	1.49	7.63E-22	21.12
FBgn0034512	Bbd	115.54	64.10	241.29	272.80	89.82	257.05	0.41	0.09	1.52	2.93E-04	3.53
FBgn0015040	Cyp9c1	882.42	736.61	2180.11	2483.42	809.51	2331.76	0.13	0.09	1.53	5.47E-22	21.26
FBgn0037078	CG12971	45.66	25.64	115.44	92.44	35.65	103.94	0.40	0.16	1.54	0.03433427	1.46
FBgn0039723	CG15522	33.55	45.36	106.92	122.87	39.45	114.90	0.21	0.10	1.54	0.01306696	1.88
FBgn0036690	Ilp8	507.84	307.66	1323.77	1059.65	407.75	1191.71	0.35	0.16	1.55	3.19E-10	9.50
FBgn0030817	CG4991	243.20	135.09	693.58	436.26	189.15	564.92	0.40	0.32	1.58	5.73E-06	5.24
FBgn0028886	CG15279	31.68	20.71	85.16	72.15	26.19	78.65	0.30	0.12	1.59	0.06454146	1.19
FBgn0024944	Oamb	45.66	27.61	114.49	107.09	36.63	110.79	0.35	0.05	1.60	0.01503507	1.82
FBgn0051121	CG31121	79.20	82.83	249.80	278.44	81.02	264.12	0.03	0.08	1.70	7.00E-07	6.16
FBgn0000533	ea	152.82	205.11	514.75	685.39	178.96	600.07	0.21	0.20	1.75	4.32E-11	10.36
FBgn0037837	CG14693	133.25	172.57	510.96	545.61	152.91	528.29	0.18	0.05	1.79	1.50E-12	11.82
FBgn0036131	CG12522	1186.19	1221.76	3946.71	4424.61	1203.98	4185.66	0.02	0.08	1.80	9.15E-44	43.04
FBgn0085452	CG34423	45.66	47.33	152.34	175.86	46.50	164.10	0.03	0.10	1.82	6.87E-05	4.16
FBgn0259821	CG42402	41.93	56.21	149.50	197.28	49.07	173.39	0.21	0.19	1.82	9.28E-05	4.03
FBgn0002773	Mlc2	162.13	175.52	584.77	724.85	168.83	654.81	0.06	0.15	1.96	4.03E-17	16.39
FBgn0044046	Ilp7	18.64	11.83	44.47	81.16	15.23	62.82	0.32	0.41	2.04	0.04040752	1.39
FBgn0015714	Cyp6a17	165.86	157.77	688.85	706.81	161.82	697.83	0.04	0.02	2.11	8.87E-23	22.05
FBgn0042696	NfI	37.27	37.47	194.92	144.29	37.37	169.61	0.00	0.21	2.18	1.89E-06	5.72
FBgn0039494	grass	47.52	41.42	223.31	191.64	44.47	207.47	0.10	0.11	2.22	2.46E-08	7.61
FBgn0052073	CG32073	60.57	54.23	272.51	325.79	57.40	299.15	0.08	0.13	2.38	8.00E-13	12.10
FBgn0033033	scaf	226.43	96.64	902.70	804.88	161.53	853.79	0.57	0.08	2.40	0.0022902	2.64
FBgn0036262	CG6910	7.45	16.76	78.54	55.24	12.11	66.89	0.54	0.25	2.47	0.00566913	2.25
FBgn0001987	Gli	167.73	176.51	1091.00	839.83	172.12	965.41	0.04	0.18	2.49	8.65E-32	31.06
FBgn0054012	CG34012	4.66	12.82	48.26	49.60	8.74	48.93	0.66	0.02	2.49	0.02742663	1.56
FBgn0031918	CG6055	5.59	3.94	25.55	37.20	4.77	31.37	0.24	0.26	2.72	0.08157527	1.09
FBgn0000036	nAChRalpha1	29.82	27.61	232.77	146.55	28.71	189.66	0.05	0.32	2.72	2.84E-09	8.55
FBgn0263116	5-HT1B	15.84	18.74	113.55	137.53	17.29	125.54	0.12	0.14	2.86	2.02E-07	6.69
FBgn0069973	CG40485	30.75	22.68	219.52	246.88	26.71	233.20	0.21	0.08	3.13	5.99E-15	14.22
FBgn0265296	Dscam2	30.75	27.61	279.14	279.57	29.18	279.35	0.08	0.00	3.26	2.16E-19	18.67
FBgn0036168	CG7512	54.04	133.12	1021.92	883.79	93.58	952.86	0.60	0.10	3.35	5.24E-06	5.28
FBgn0036170	CG11714	21.43	32.54	604.64	568.15	26.99	586.40	0.29	0.04	4.44	1.07E-48	47.97
FBgn0045495	Gr28b	1.86	6.90	127.74	181.49	4.38	154.62	0.81	0.25	5.14	1.74E-13	12.76
FBgn0020372	TM4SF	88.52	104.53	4813.46	5303.90	96.52	5058.68	0.12	0.07	5.71	1.16E-269	268.93
FBgn0010385	Def	5.59	5.92	53.93	551.24	5.75	302.59	0.04	1.16	5.72	0.00496871	2.30
FBgn0003965	v	12.11	11.83	618.83	777.83	11.97	698.33	0.02	0.16	5.87	4.61E-56	55.34

## Sheet: AS_ECs Smu1 RNAi
GENE NAME	EVENT	COORD	LENGTH	COMPLEX	C sample4	C sample5	Exp sample3	Exp sample6	dPSI		Columns C, D, E and F represent read counts for each gene.
Evi5	DmeEX0004322	chrX:11436775-11436792	18	S	59.75	51.47	26.11	25.08	-30.02	Control vs ptc[ts]>Smu1 RNAi:
Adar	DmeEX0000151	chrX:1781718-1781883	166	S	100.00	87.27	50.66	80.28	-28.16	dPSI: difference in percent spliced in (15% threshold)
CG6686	DmeEX0002987	chr2L:11987472-11987494	23	S	24.72	50.39	14.73	5.73	-27.32	EX: percent of spliced in exon
Gprk2	DmeEX0004604	chr3R:31410354-31410401	48	S	24.44	33.33	5.38	0.00	-26.19	INT: percent of retained intron
mim	DmeEX0008633	chr2R:6929955-6930098	144	C2	96.30	94.87	81.40	60.87	-24.45	ALTA: Usage (percent) of alternative splice aceptor site
Aldh-III	DmeEX0000178	chr2R:7468422-7468537	116	S	81.55	81.88	47.03	68.65	-23.88	ALTD: Usage (percent) of alternative splice donor site
A2bp1	DmeEX0000043	chr3L:10581842-10582118	277	C3	46.03	51.35	21.05	29.23	-23.55
Zasp66	DmeEX0007053	chr3L:8637439-8637598	160	C2	44.41	53.41	28.84	23.49	-22.75	vast-tools: https://github.com/vastgroup/vast-tools
Pdp1	DmeEX0005698	chr3L:7853183-7854189	1007	C1	57.63	43.18	30.43	25.00	-22.7
mim	DmeEX0008634	chr2R:6929073-6929273	201	C3	96.61	95.24	82.98	64.00	-22.43
Patronin	DmeEX0005648	chr2R:17521832-17521900	69	C2	62.11	60.49	40.74	37.35	-22.25
Eps-15	DmeEX0004307	chr2R:24772941-24773003	63	S	54.84	50.94	33.96	27.59	-22.12
Sec16	DmeEX6002028	chrX:12607698-12607879	182	ANN	53.44	73.44	46.97	38.48	-20.72
CG34417	DmeEX0002080	chrX:6554909-6555259	351	C1	83.02	89.18	55.97	76.13	-20.05
CG33695	DmeEX0001937	chr2L:11278575-11278673	99	S	71.79	72.41	52.94	52.38	-19.44
spen	DmeEX0009656	chr2L:175361-175447	87	S	84.21	71.43	54.84	62.16	-19.32
CG9646	DmeEX0003402	chr2R:17051822-17053144	1323	S	79.49	68.63	53.33	58.54	-18.12
alpha-Spec	DmeEX0007125	chr3L:1784503-1784598	96	S	68.40	59.25	50.75	40.90	-18.0
Adar	DmeEX0000147	chrX:1779090-1779258	169	C3	100.00	100.00	71.05	93.15	-17.9
mav	DmeEX0008576	chr4:624991-625158	168	C2	53.09	49.15	27.54	41.18	-16.76
Csp	DmeEX0003900	chr3L:22270914-22270976	63	S	78.95	87.16	66.18	67.24	-16.35
baz	DmeEX6003031	chrX:17175347-17178970	3624	ANN	83.33	77.78	67.27	61.70	-16.08
CG45186	DmeEX0002698	chr3L:2418287-2418335	49	C2	88.24	81.20	62.73	74.71	-16.0
CG7029	DmeEX0003023	chr3R:22784467-22785423	957	S	25.46	29.41	10.33	12.82	-15.87
pUf68	DmeEX0008987	chr3L:1499772-1499879	108	C2	50.45	59.15	37.95	40.66	-15.5
CG13698	DmeEX0000831	chr3L:18099401-18099486	86	S	82.46	91.11	71.93	70.73	-15.45
TfIIA-L	DmeEX0006748	chr3R:27255016-27255024	9	MIC	73.76	81.78	64.29	60.92	-15.16
CG42342	DmeEX0002311	chr3R:16569035-16569061	27	C1	46.34	59.17	34.10	41.18	-15.12
CaMKII	DmeEX0003643	chr4:1038359-1038434	76	C2	88.68	89.86	70.62	77.74	-15.09
mth	DmeEX0008724	chr3L:346103-346151	49	S	20.00	12.20	26.32	37.25	15.69
CG32264	DmeEX0001762	chr3L:3741996-3743772	1777	C2	8.11	5.13	24.06	21.52	16.17
A2bp1	DmeEX0000044	chr3L:10584816-10585539	724	C3	50.43	59.51	73.66	69.81	16.76
CG32264	DmeEX0001757	chr3L:3780423-3781412	990	C1	38.48	31.63	53.81	50.79	17.25
Abi	DmeEX0000100	chr3R:14120611-14120622	12	MIC	46.91	49.93	75.27	57.92	18.17
sick	DmeEX6007913	chr2L:19945270-19946702	1433	ANN	19.06	15.42	39.12	33.23	18.93
Dyrk2	DmeEX0004181	chr2L:14229532-14229536	5	MIC	73.82	79.45	97.44	100.00	22.09
CG43427	DmeEX0002563	chr3R:4680779-4680837	59	C1	61.61	61.84	90.00	100.00	33.27
l(1)G0334	DmeALTA0008430-1/3	chrX:4702824-4702892	0	Alt3	70.16	77.27	86.11	91.94	15.31
CG7546	DmeALTA0003719-2/2	chr3L:7511970-7512726	3	Alt3	12.12	12.50	20.93	35.00	15.65
Klp31E	DmeALTA0005619-2/2	chr2L:10416691-10416882	3	Alt3	87.50	80.00	100.00	100.00	16.25
CG12024	DmeALTA0000722-1/3	chr3L:1857513-	0	Alt3	34.38	27.27	40.54	55.56	17.22
Rad17	DmeALTA0006496-3/3	chr3R:14662403-14663079	26	Alt3	79.31	80.00	100.00	93.75	17.22
Rb97D	DmeALTA0006522-2/2	chr3R:-26873678	123	Alt3	40.68	35.90	64.44	48.72	18.29
CG5664	DmeALTA0003368-1/2	chr3L:-21439731	0	Alt3	83.33	80.00	100.00	100.00	18.34
fry	DmeALTA0008172-1/2	chr3L:-9632170	0	Alt3	62.77	56.58	80.00	76.40	18.53
CG5989	DmeALTA0003437-3/4	chr3L:8603265-8603849	30	Alt3	31.55	21.73	45.08	46.15	18.97
Mtch	DmeALTA0005869-2/2	chr3L:184775-185074	3	Alt3	48.98	57.63	65.57	80.39	19.68
CG10249	DmeALTA0000407-1/4	chr2R:14926322-14926782	0	Alt3	58.61	59.97	80.22	82.30	21.97
CG4360	DmeALTA0003033-1/2	chr3R:-20326152	0	Alt3	68.42	59.38	87.76	85.71	22.83
CG5850	DmeALTA0003408-2/3	chr2L:-9961617	3	Alt3	44.44	41.38	57.14	79.31	25.31
Sin3A	DmeALTA0006957-1/2	chr2R:12581639-12581939	0	Alt3	62.37	64.22	84.13	96.63	27.08
Graf	DmeALTA0005351-1/2	chrX:15754486-15754772	0	Alt3	27.27	40.74	52.00	73.68	28.83
osa	DmeALTA0008873-2/2	chr3R:17695923-17696150	39	Alt3	73.33	68.75	100.00	100.00	28.96
CG8184	DmeALTA0003876-1/2	chrX:15721564-15722980	0	Alt3	8.33	20.83	45.95	44.44	30.62
Fer1HCH	DmeALTA0005168-2/6	chr3R:30387464-30387550	20	Alt3	61.75	62.80	96.36	95.30	33.56
CG42671	DmeALTA0002884-1/2	chr3L:11222618-11223565	0	Alt3	70.15	23.02	82.06	86.99	37.94
Uhg4	DmeALTA0007363-2/2	chr2R:9097062-	180	Alt3	2.09	2.03	41.39	51.08	44.17
IntS6	DmeALTD0005259-2/2	chrX:5746768-	4	Alt5	5.88	0.00	23.08	15.00	16.1
CG11710	DmeALTD0000709-3/3	chrX:20428051-20428172	13	Alt5	56.82	59.52	73.08	76.32	16.53
CG42709	DmeALTD0002768-1/5	chr3L:-12790249	0	Alt5	57.41	45.95	71.43	65.52	16.79
DOR	DmeALTD0004544-2/2	chr3L:4418782-4419262	90	Alt5	20.47	24.63	33.74	45.48	17.06
CG17721	DmeALTD0001584-2/2	chr3R:-11235542	36	Alt5	17.19	12.12	38.00	25.58	17.13
CR43685	DmeALTD0004067-2/2	chr3R:7093537-	68	Alt5	50.82	35.48	63.89	57.14	17.37
Npc1a	DmeALTD0005792-3/3	chr2L:10217341-10217531	58	Alt5	85.45	71.88	100.00	92.11	17.4
del	DmeALTD0007720-2/3	chr2L:21146949-21148136	35	Alt5	11.63	20.51	35.85	32.43	18.07
Vps37B	DmeALTD0007237-3/3	chr3R:-5226995	17	Alt5	13.81	11.52	28.81	33.01	18.25
sm	DmeALTD0009172-1/2	chr2R:19532176-19532374	0	Alt5	24.56	25.49	47.83	39.58	18.68
APC4	DmeALTD0000049-2/3	chrX:9083999-9084175	6	Alt5	52.00	52.63	84.62	60.00	20.00
Miro	DmeALTD0005559-1/2	chr3R:24035288-24035316	0	Alt5	30.82	18.52	46.47	44.47	20.8
l(2)gl	DmeALTD0008305-2/2	chr2L:21066-21200	70	Alt5	76.83	76.21	96.96	100.00	21.96
kis	DmeALTD0008217-2/2	chr2L:231948-232083	15	Alt5	22.50	31.25	42.59	56.00	22.42
mei-9	DmeALTD0008457-2/2	chrX:4314817-4315793	7	Alt5	53.33	42.11	76.00	66.67	23.62
woc	DmeALTD0009554-1/3	chr3R:27263777-	0	Alt5	33.33	47.06	63.64	65.00	24.12
CG1965	DmeALTD0001710-1/2	chr3R:7067788-7068089	0	Alt5	41.67	52.17	69.05	73.33	24.27
CR43144	DmeALTD0004034-1/2	chr2L:21657726-21657741	0	Alt5	25.00	12.50	48.89	42.86	27.13
px	DmeALTD0008868-2/3	chr2R:22561899-	20	Alt5	41.51	58.62	80.46	76.67	28.5
Aldh-III	DmeALTD0000163-5/5	chr2R:7473916-7474130	89	Alt5	52.00	37.84	80.49	73.68	32.17
LanB1	DmeALTD0005362-2/2	chr2L:7814576-7814651	8	Alt5	61.20	54.38	100.00	100.00	42.21
Msp300	DmeINT0023117	chr2L:5111022-5117576	6555	IR	61.54	50.72	21.57	28.12	-31.29
CG5789	DmeINT0013472	chr3R:24541592-24543699	2108	IR	37.86	38.71	15.56	6.06	-27.47
CASK	DmeINT0001395	chr3R:21790739-21791530	792	IR	40.97	65.11	22.28	30.69	-26.56
gish	DmeINT0032237	chr3R:16281025-16282080	1056	IR	61.96	66.93	43.36	33.33	-26.11
Eip93F	DmeINT0019887	chr3R:21996788-22003959	7172	IR	62.66	50	29.07	31.87	-25.86
CG43143	DmeINT0011774	chr3R:10292714-10293193	480	IR	27.66	50	13.21	14.29	-25.08
CG15046	DmeINT0005095	chrX:18489155-18489395	241	IR	57.89	60	34.62	33.33	-24.98
Gr61a	DmeINT0021010	chr3L:842969-843019	51	IR	38.67	17.24	1.59	4.55	-24.88
RpL32	DmeINT0026496	chr3R:30045787-30045986	200	IR	95.92	92	72	66.67	-24.62
mim	DmeINT0033977	chr2R:6930099-6930248	150	IR	26.32	36.17	11.11	2.56	-24.42
CG5521	DmeINT0013263	chr3R:26969796-26970651	856	IR	33.33	28.57	11.11	2.44	-24.18
yata	DmeINT0038396	chr3R:29752268-29752328	61	IR	15.5	38.79	1.84	5.08	-23.68
5-HT2A	DmeINT0000046	chr3R:4627458-4627905	448	IR	24.78	33.09	2.72	10.14	-22.51
Meltrin	DmeINT0022856	chr3R:14672524-14696484	23961	IR	59.04	42.86	32.08	25	-22.41
jdp	DmeINT0032811	chr3R:30526376-30526983	608	IR	51.08	43.1	28.81	21.15	-22.11
Atx2	DmeINT0001088	chr3R:15409535-15412120	2586	IR	30.3	39.39	17.24	8.47	-21.98
Eps-15	DmeINT0019991	chr2R:24773004-24773211	208	IR	29.17	26.53	5.41	6.38	-21.96
CG1673	DmeINT0005795	chrX:13397301-13398584	1284	IR	42.37	36.84	20	15.79	-21.72
CG3520	DmeINT0010403	chr2R:23400578-23401626	1049	IR	37.5	36.59	20.75	10.45	-21.45
Slc45-1	DmeINT0027415	chr3L:9205520-9207972	2453	IR	23.68	28.33	5.88	3.23	-21.45
Sec31	DmeINT0027133	chr2R:8893738-8893925	188	IR	26.4	27.69	4.05	7.49	-21.28
Prosap	DmeINT0025414	chr2R:14114297-14139788	25492	IR	54.29	37.5	27.5	22.03	-21.12
tank	DmeINT0037363	chr2L:4837640-4837844	205	IR	79.46	68	59.16	47.84	-20.23
CG14696	DmeINT0004809	chr3R:10883915-10884719	805	IR	33.04	25.42	10.13	8.08	-20.12
CadN	DmeINT0017713	chr2L:17711410-17715722	4313	IR	36.36	31.91	13.89	14.29	-20.04
CG8777	DmeINT0015860	chr2R:9100604-9100653	50	IR	27.81	36.82	13.93	10.83	-19.93
Ehbp1	DmeINT0019828	chr2R:17012775-17013284	510	IR	22.29	31.37	7.08	6.82	-19.88
Mrp4	DmeINT0023097	chr3R:11571562-11571614	53	IR	18.64	25	1.27	3.23	-19.57
CG16791	DmeINT0005857	chr3R:21334769-21337676	2908	IR	40.91	58.14	24.44	35.48	-19.56
FANCI	DmeINT0020085	chr2R:8939109-8939168	60	IR	17.65	39.53	10	8.33	-19.43
CG31324	DmeINT0008141	chr3R:26107343-26124434	17092	IR	27.7	32.09	9.76	11.39	-19.33
robo	DmeINT0036088	chr2R:22700035-22700877	843	IR	66.18	75.28	50.44	52.38	-19.32
CG8944	DmeINT0015992	chrX:15744424-15744812	389	IR	12.5	25.93	0	0	-19.21
tai	DmeINT0037350	chr2L:9234658-9235101	444	IR	26.15	34.38	15.29	6.98	-19.14
CG13937	DmeINT0004164	chr3L:1878040-1881128	3089	IR	20.93	24.14	5	1.96	-19.06
ana2	DmeINT0029733	chr2R:8899316-8899366	51	IR	25	24.14	7.32	3.7	-19.06
PGRP-SA	DmeINT0024584	chrX:11562458-11562518	61	IR	22.22	26.32	0	10.64	-18.95
wge	DmeINT0038288	chr3R:22716632-22716933	302	IR	62.73	45.21	32.86	37.37	-18.86
CG11880	DmeINT0002725	chr3R:29123490-29123800	311	IR	48	46.34	36.67	20	-18.83
Pkc98E	DmeINT0025196	chr3R:29042241-29042825	585	IR	29.6	31.1	6.94	16.22	-18.77
CG33217	DmeINT0009372	chr3L:23126119-23126199	81	IR	36.17	34.49	14.03	19.39	-18.62
CG1965	DmeINT0006924	chr3R:7068090-7068707	618	IR	60	41.46	30.95	33.33	-18.59
dnt	DmeINT0031146	chr2L:19340935-19362658	21724	IR	37.39	44.68	17.17	27.78	-18.55
CG3209	DmeINT0008680	chr2R:24070243-24071990	1748	IR	47.59	31.17	23.35	18.34	-18.54
CG8067	DmeINT0015264	chr2R:13983824-13983884	61	IR	19.35	31.58	5.26	8.7	-18.48
RASSF8	DmeINT0025677	chr3R:25664249-25664309	61	IR	17.93	18.97	0	0	-18.45
l(2)k01209	DmeINT0033261	chr2R:17420574-17423655	3082	IR	48.48	47.37	36.36	23.08	-18.2
CG3520	DmeINT0010407	chr2R:23397804-23397864	61	IR	22.08	22.08	4.78	3.14	-18.12
cni	DmeINT0030705	chr2L:16310624-16310690	67	IR	69.32	64.15	45.35	51.96	-18.07
pdm3	DmeINT0035177	chr2R:8391447-8391500	54	IR	27.78	8.33	0	0	-18.05
Ire1	DmeINT0021893	chr3R:19857685-19860646	2962	IR	54.55	42.69	31.84	29.39	-18.0
bru	DmeINT0030209	chr2L:20655523-20655585	63	IR	13	27.98	1.83	3.14	-18.0
CG10383	DmeINT0001822	chr2L:18693516-18695044	1529	IR	32.46	44.26	19.13	21.68	-17.95
CG12207	DmeINT0002968	chr3R:14298548-14298789	242	IR	32.2	30.77	11.63	15.62	-17.86
Dyb	DmeINT0019600	chr2R:12449783-12451974	2192	IR	69.05	73.58	54.24	52.73	-17.83
grk	DmeINT0032337	chr2L:8432495-8433012	518	IR	17.24	21.95	3.53	0	-17.82
Opa1	DmeINT0024256	chr2R:14231965-14232715	751	IR	55.84	47.83	38.46	29.63	-17.79
CG1578	DmeINT0005614	chrX:11812604-11813287	684	IR	46.41	60.22	35.43	35.66	-17.76
otk	DmeINT0034971	chr2R:12006079-12013758	7680	IR	33.86	42.96	19.29	22.04	-17.75
Chd1	DmeINT0018095	chr2L:2985414-2985475	62	IR	27.01	31.36	15.01	7.91	-17.73
scra	DmeINT0036309	chr2R:7591426-7591506	81	IR	73.33	83.67	64.04	58.33	-17.31
CdsA	DmeINT0018006	chr3L:8129209-8129451	243	IR	30.91	33.33	18.75	10.89	-17.3
aralar1	DmeINT0029770	chr3R:30447579-30448345	767	IR	22.45	12	0	0	-17.23
Zw	DmeINT0029532	chrX:19670744-19670805	62	IR	19.54	14.63	0	0	-17.09
scrib	DmeINT0036339	chr3R:26555652-26566360	10709	IR	41.42	34.51	23.91	17.87	-17.08
CG4080	DmeINT0010848	chr3L:9390799-9398506	7708	IR	51.52	38.2	24.9	30.67	-17.07
CG14441	DmeINT0004589	chrX:6700354-6709378	9025	IR	32.04	40.24	13.2	25.19	-16.94
mbc	DmeINT0033805	chr3R:23782389-23789927	7539	IR	44.54	36.28	30.19	16.85	-16.89
CG1172	DmeINT0002638	chr3R:5394103-5394230	128	IR	29.03	29.73	18.37	6.9	-16.74
CG34347	DmeINT0010078	chr3R:31357534-31358908	1375	IR	38.93	36.52	22.45	19.55	-16.73
CG5746	DmeINT0013433	chr3R:24348561-24348661	101	IR	93.38	96.72	71.28	85.6	-16.61
Snoo	DmeINT0027504	chr2L:7896755-7975188	78434	IR	29.55	37.35	18.68	15.22	-16.5
CG11658	DmeINT0002604	chr3L:11707572-11708391	820	IR	100	100	90.91	76.47	-16.31
Sin3A	DmeINT0027386	chr2R:12581940-12582288	349	IR	19.13	23.91	5.33	5.17	-16.27
wnd	DmeINT0038326	chr3L:19628344-19629264	921	IR	11.76	22.22	1.69	0	-16.15
EndoB	DmeINT0019943	chr2R:19309699-19309815	117	IR	25.45	20.24	6.64	6.77	-16.13
mfrn	DmeINT0033924	chr3R:27945341-27947193	1853	IR	21.21	20.69	4.92	4.92	-16.03
CG43143	DmeINT0011768	chr3R:10297898-10298245	348	IR	19.54	20.45	0	7.98	-16.0
Prosap	DmeINT0025419	chr2R:14069884-14069947	64	IR	20	31.03	11.11	8	-15.97
Msp300	DmeINT0023130	chr2L:5125623-5125827	205	IR	24.23	12.86	3.18	2.07	-15.93
Ric	DmeINT0026293	chr2R:16109429-16109626	198	IR	30.23	26.32	21.05	3.7	-15.89
clu	DmeINT0030671	chr2R:16187137-16188577	1441	IR	33.33	35.56	24.14	13.04	-15.86
Btk29A	DmeINT0001316	chr2L:8272177-8277370	5194	IR	59.15	59.84	48.99	38.37	-15.82
scaf	DmeINT0036269	chr2R:5688039-5690787	2749	IR	100	100	93.44	75	-15.78
LRP1	DmeINT0022237	chr2R:8224944-8225000	57	IR	20	15	0	3.45	-15.77
bab2	DmeINT0029895	chr3L:1174608-1176980	2373	IR	30.56	40.94	21.6	18.75	-15.57
CG3520	DmeINT0010404	chr2R:23400296-23400358	63	IR	17.65	23.08	7.32	2.33	-15.53
Ocrl	DmeINT0024195	chrX:1924790-1924850	61	IR	11.47	19.54	0	0	-15.5
Lint-1	DmeINT0022393	chrX:11149961-11150635	675	IR	56.46	54.38	37.62	42.34	-15.44
Unc-115a	DmeINT0028983	chr3R:9699362-9704944	5583	IR	16.58	25.89	8.11	3.66	-15.35
form3	DmeINT0031961	chr3L:7095401-7111063	15663	IR	36.59	27.27	16.98	16.28	-15.3
CG14995	DmeINT0005052	chr3L:4095875-4095971	97	IR	9.09	21.43	0	0	-15.26
CenB1A	DmeINT0018026	chr3R:23121633-23121827	195	IR	36.05	36.93	23.63	18.95	-15.2
Cp16	DmeINT0018398	chr3L:8732322-8732455	134	IR	11.63	21.95	0	3.23	-15.18
poe	DmeINT0035399	chr2L:8058785-8058840	56	IR	21.43	11.11	2.33	0	-15.1
CG40178	DmeINT0010765	chr3L:25978151-26013542	35392	IR	50.69	51.85	35.39	36.98	-15.08
CG34408	DmeINT0010275	chrX:10226656-10227402	747	IR	16.42	23.08	9.43	0	-15.04
CG8334	DmeINT0015525	chr3L:19880197-19880257	61	IR	14.29	23.08	3.85	3.45	-15.03
bves	DmeINT0030330	chrX:21075523-21075591	69	IR	10.62	22.48	3.07	0	-15.02
CG5608	DmeINT0013330	chr3R:12465052-12465119	68	IR	26.67	21.31	11.3	6.67	-15.01
ClC-c	DmeINT0018246	chr3L:16091859-16092531	673	IR	22.08	4.23	29.23	27.27	15.1
CG4294	DmeINT0011660	chr2R:22601816-22601947	132	IR	25	30.61	42.86	43.33	15.29
CG2691	DmeINT0007222	chrX:13620273-13620343	71	IR	53.08	47.14	66.1	64.96	15.42
CG6422	DmeINT0013937	chr3R:25038517-25038652	136	IR	25.48	31.33	43.57	45.1	15.93
Lap1	DmeINT0022286	chr2R:14936491-14936546	56	IR	6.67	11.11	27.78	22.22	16.11
lt	DmeINT0033568	chr2L:22925108-22925159	52	IR	26.94	23.02	46.49	36	16.27
f-cup	DmeINT0031830	chr3R:13698039-13698090	52	IR	3.03	13.51	25	25	16.73
Cul2	DmeINT0018612	chr2L:21658962-21659094	133	IR	70	65.96	84.81	84.62	16.74
Aldh-III	DmeINT0000669	chr2R:7467051-7467482	432	IR	41.43	48.99	56.58	67.37	16.77
CG12811	DmeINT0003266	chr3R:10047944-10048416	473	IR	11.22	18.75	30	33.72	16.88
Pink1	DmeINT0025126	chrX:6684071-6684132	62	IR	73.23	65.59	82.61	90.36	17.07
px	DmeINT0035746	chr2R:22561143-22561918	776	IR	60.84	63.16	82.56	75.65	17.11
lt	DmeINT0033565	chr2L:22924926-22924981	56	IR	12.46	21.27	30.57	39.01	17.92
scrib	DmeINT0036336	chr3R:26590718-26594775	4058	IR	40.91	37.5	48.57	66.67	18.42
Spase25	DmeINT0027580	chrX:11486166-11486235	70	IR	56.87	62.43	83.44	73.46	18.8
CG6678	DmeINT0014113	chr3R:21887592-21888034	443	IR	40.54	42.86	50	72.97	19.78
Efa6	DmeINT0019800	chr3R:22603062-22603463	402	IR	53.19	44.68	66.47	72.41	20.5
mahj	DmeINT0033765	chr2R:21630054-21630486	433	IR	58.42	50	80.33	69.81	20.86
Npc1a	DmeINT0023869	chr2L:10218890-10220692	1803	IR	11.11	24.64	30.3	48.15	21.35
Atet	DmeINT0001000	chr2L:4334440-4336449	2010	IR	27.78	28.57	51.72	47.37	21.37
olf186-F	DmeINT0034886	chr2R:17857798-17859257	1460	IR	2.56	5.26	23.53	27.27	21.49
Deaf1	DmeINT0019048	chr3L:19820011-19828316	8306	IR	17.56	15.38	36.17	40	21.62
U26	DmeINT0028865	chr2L:8448354-8448424	71	IR	9.09	11.11	23.81	40.54	22.07
Nipped-B	DmeINT0023707	chr2R:4693169-4693247	79	IR	25.12	29.23	50.67	49.47	22.89
lt	DmeINT0033571	chr2L:22925920-22927437	1518	IR	30.22	34.22	51.39	59.22	23.08
Nipped-B	DmeINT0023706	chr2R:4693484-4695118	1635	IR	30.56	33.39	51.11	59.69	23.42
Nipped-B	DmeINT0023709	chr2R:4692951-4693010	60	IR	27.43	29.68	58.14	48.99	25.01
skap	DmeINT0036664	chr3R:8941190-8941407	218	IR	19.3	18.52	29.11	68.75	30.02
CG2691	DmeINT0007221	chrX:13620535-13620592	58	IR	37.11	29	66.83	60.85	30.79
Tbh	DmeINT0028227	chrX:8024309-8025545	1237	IR	27.78	47.83	69.23	72.73	33.18
Tbh	DmeINT0028225	chrX:8023429-8023675	247	IR	25.71	25	42.11	77.14	34.26
TM4SF	DmeINT0028056	chr2R:23878959-23879623	665	IR	14.29	26.09	57.26	57.34	37.11
