# Supplementary material for: Drosophila ovarian stem cell niche ageing involves coordinated changes in transcription and alternative splicing
Source: Nat Commun. 2025 Mar 16;16:2596. doi: 10.1038/s41467-025-57901-8 (PMC11911433; doi:10.1038/s41467-025-57901-8)
Supplement: Supplementary file 6 — Supplementary Data 4 [file 41467_2025_57901_MOESM6_ESM.xlsx]

## Sheet: TFCs-CpCs GO BP 1w-4w
Gene Set Category	Gene Set ID	Gene Set Name	Gene Set Size	Count Overlap Gene	Percentage Genes in Gene Set	Fold Enrichment	log2 fold	P value	P value calc log_10	Bonferroni	Benjamini & Hochberg	Benjamini & Yekutieli	Overlaping Gene Symbols	Overlapping Gene IDs
Direct GO Biological Processes	GO:0030036	actin cytoskeleton organization	65	65	0.591	1.2705	0.345	1.67433e-07	6.77616	0.000418584	5.23229e-06	4.39589e-05	Abi,Arf51F,Arp3,BicC,Btk29A,CG10939,CG13366,CG15617,CG33521,CG34417,CG42319,CG43102,CG43658,CG43897,CG43901,CG5984,Cdc42,Ehbp1,Frl,Hem,LIMK1,MICAL-like,Mical,Mlp60A,Mlp84B,Moe,Mrtf,Mys45A,Ppcs,Pten,Rac1,Rac2,Rho1,RhoGAP18B,RhoU,Rok,SCAR,Shrm,Src64B,Vps28,Vps4,Zasp52,Zasp67,blow,cdi,cpa,cpb,ena,form3,gukh,jar,kel,l(2)gl,lark,mbc,puc,shot,sif,siz,sn,sns,spir,tral,trio,wash	FBgn0020510,FBgn0013750,FBgn0262716,FBgn0000182,FBgn0003502,FBgn0010620,FBgn0025633,FBgn0034151,FBgn0250819,FBgn0085446,FBgn0259219,FBgn0262562,FBgn0263706,FBgn0264489,FBgn0264502,FBgn0039500,FBgn0010341,FBgn0034180,FBgn0267795,FBgn0011771,FBgn0283712,FBgn0036333,FBgn0053208,FBgn0259209,FBgn0014863,FBgn0011661,FBgn0052296,FBgn0033379,FBgn0261285,FBgn0026379,FBgn0010333,FBgn0014011,FBgn0014020,FBg…
Direct GO Biological Processes	GO:0007391	dorsal closure	109	102	0.928	1.1889	0.25	1.82104e-05	4.73968	0.0455261	0.000293717	0.00246765	Abl,Ack,Btk29A,Cdc42,Cka,Col4a1,Dab,Dok,Egfr,FER,Ggamma1,Hakai,Inx3,Jra,Lkb1,Mad,Mbs,Mcr,Mtl,Myo10A,N,Nmt,Npc1b,Nrx-IV,PDZ-GEF,POSH,Pak,Pkn,Pvf1,Pvr,Rab11,Rab30,Rac1,Rac2,Rap1,Ras85D,Rho1,Rok,Sec61alpha,Shark,Src42A,Tak1,Traf4,Traf6,Vav,alph,aop,arm,bsk,cbt,chic,cno,cora,crb,cv-c,dib,dlg1,dpp,dsh,ed,emc,ena,gbb,hep,jar,jumu,kay,l(2)gl,lwr,mbc,mmy,msn,mys,pcm,peb,pnr,puc,put,pyd,raw,rho,rib,sad,sc…	FBgn0000017,FBgn0028484,FBgn0003502,FBgn0010341,FBgn0044323,FBgn0000299,FBgn0000414,FBgn0029944,FBgn0003731,FBgn0000723,FBgn0004921,FBgn0032812,FBgn0265274,FBgn0001291,FBgn0038167,FBgn0011648,FBgn0005536,FBgn0267488,FBgn0039532,FBgn0263705,FBgn0004647,FBgn0020392,FBgn0261675,FBgn0013997,FBgn0265778,FBgn0040294,FBgn0267698,FBgn0020621,FBgn0030964,FBgn0032006,FBgn0015790,FBgn0031882,FBgn0010333,FBg…
Direct GO Biological Processes	GO:0016567	protein ubiquitination	103	96	0.873	1.1842	0.244	5.23267e-05	4.28128	0.130817	0.000710961	0.00597311	CG10646,CG10916,CG11700,CG13025,CG1317,CG13344,CG13442,CG13481,CG14435,CG17329,CG2218,CG2617,CG31807,CG32581,CG32847,CG33552,CG4238,CG42797,CG4325,CG46338,CG4813,CG5087,CG5111,CG5555,CG5823,CG6325,CG7694,CG8188,CG8910,CG8974,CG9934,CG9941,Cand1,Cnot4,Cul1,Cul2,Cul3,Cul4,Cul5,Diap2,FBXO11,Fbw5,Fbxl7,HERC2,HUWE1,Hakai,Herc4,Mul1,Nedd4,Nse1,POSH,Pex10,Prp19,Rchy1,Roc1a,Roc2,RpL40,RpS27A,STUB1,Slip1,…	FBgn0036292,FBgn0034312,FBgn0029856,FBgn0036660,FBgn0035333,FBgn0033884,FBgn0034546,FBgn0036421,FBgn0029911,FBgn0028896,FBgn0039767,FBgn0032877,FBgn0051807,FBgn0052581,FBgn0052847,FBgn0053552,FBgn0031384,FBgn0261931,FBgn0026878,FBgn0285962,FBgn0039013,FBgn0035953,FBgn0039343,FBgn0038686,FBgn0038515,FBgn0037814,FBgn0038627,FBgn0030863,FBgn0025833,FBgn0030693,FBgn0032467,FBgn0030514,FBgn0027568,FBg…
Direct GO Biological Processes	GO:0007367	segment polarity determination	40	40	0.364	1.2705	0.345	6.82788e-05	4.16571	0.170697	0.000816732	0.00686174	AGO1,AGO2,Apc,Apc2,Axn,Cow,Dcr-1,Egfr,SoxN,Tnks,arm,arr,bcd,ci,dally,disp,dlp,dsh,en,frc,fu,fz,fz2,gsb,gsb-n,hh,kn,lgs,nkd,pan,pygo,rasp,rdx,sfl,sgg,sgl,smo,stan,wg,wls	FBgn0262739,FBgn0087035,FBgn0015589,FBgn0026598,FBgn0026597,FBgn0039054,FBgn0039016,FBgn0003731,FBgn0029123,FBgn0027508,FBgn0000117,FBgn0000119,FBgn0000166,FBgn0004859,FBgn0263930,FBgn0029088,FBgn0041604,FBgn0000499,FBgn0000577,FBgn0042641,FBgn0001079,FBgn0001085,FBgn0016797,FBgn0001148,FBgn0001147,FBgn0004644,FBgn0001319,FBgn0039907,FBgn0002945,FBgn0085432,FBgn0043900,FBgn0024194,FBgn0264493,FBg…
Direct GO Biological Processes	GO:0051726	regulation of cell cycle	49	48	0.437	1.2446	0.316	0.000112428	3.94913	0.281069	0.00124367	0.0104486	Br140,CG13088,CG13627,CG14102,CG14937,CG5003,CG5466,CkIIalpha,Dp,Dref,E2f1,E2f2,Eaf6,Gadd45,Grip71,Grip84,Hrs,Ing5,Jra,Kmn1,Mnt,Pten,Rab3-GEF,Sep2,Sep5,Skp2,Son,Stam,Tlk,Tsc1,aly,cmet,dally,emc,enok,gammaTub23C,gig,gnu,ida,l(2)gl,mars,mip130,mr,neb,rux,scrib,tll,trbl	FBgn0033155,FBgn0032047,FBgn0039217,FBgn0036906,FBgn0032377,FBgn0039554,FBgn0038815,FBgn0264492,FBgn0011763,FBgn0015664,FBgn0011766,FBgn0024371,FBgn0035624,FBgn0033153,FBgn0032705,FBgn0026430,FBgn0031450,FBgn0032516,FBgn0001291,FBgn0027259,FBgn0023215,FBgn0026379,FBgn0030613,FBgn0014029,FBgn0026361,FBgn0037236,FBgn0037716,FBgn0027363,FBgn0283657,FBgn0026317,FBgn0004372,FBgn0040232,FBgn0263930,FBg…
Direct GO Biological Processes	GO:0007030	Golgi organization	91	85	0.773	1.1867	0.247	0.000114744	3.94027	0.286861	0.0012637	0.010617	ATP8B,Abi,Arl1,CG10075,CG10738,CG13284,CG14020,CG30036,CG31650,CG33298,CG4041,CG42383,CG43322,CG5196,CG5510,CG8230,CG9008,CG9356,CHOp24,COX4,Cad96Ca,Cog1,Cog2,Cog3,Cog4,Cog7,Erk7,GM130,GPHR,Gmap,Golgin84,Grasp65,Ire1,Klp61F,Myb,Osbp,Ost48,Pi4KIIalpha,Pkc98E,Pld,RhoGAP1A,Rint1,SCAR,SMSr,Sec16,Sec23,Sec24CD,Snap29,Syx5,TER94,Tango1,Tango2,Tango4,Tango5,Tango6,Tango8,Use1,Vps51,Zw10,atl,bai,comt,dop…	FBgn0037989,FBgn0020510,FBgn0000115,FBgn0035722,FBgn0036368,FBgn0032614,FBgn0031707,FBgn0050036,FBgn0031673,FBgn0032120,FBgn0029736,FBgn0259729,FBgn0263027,FBgn0038039,FBgn0039160,FBgn0027607,FBgn0028540,FBgn0037688,FBgn0029709,FBgn0032833,FBgn0022800,FBgn0037998,FBgn0026634,FBgn0031536,FBgn0032258,FBgn0051040,FBgn0052703,FBgn0034697,FBgn0033995,FBgn0027287,FBgn0039188,FBgn0036919,FBgn0261984,FBg…
Direct GO Biological Processes	GO:0016192	vesicle-mediated transport	132	120	1.092	1.155	0.208	0.000146632	3.83377	0.366579	0.00153381	0.0128862	AP-1-2beta,AP-1mu,AP-1sigma,AP-2sigma,Arf102F,Arf51F,Arf79F,Arl1,Arl4,Arl5,Bet1,Bet3,Bet5,CG14340,CG32576,CG4645,CG5021,CG5104,Cadps,CanA1,CanB,CanB2,Ccz1,Cdc42,Cirl,Exo70,Exo84,Frq2,Gdi,Gga,Gmap,Gos28,Hsc70-1,Hsc70-2,Hsc70-4,Hsp68,Hsp70Aa,Hsp70Ba,Hsp70Bc,Membrin,Nsf2,PsGEF,Rab1,Rab10,Rab11,Rab14,Rab18,Rab19,Rab2,Rab21,Rab23,Rab26,Rab27,Rab3,Rab3-GAP,Rab3-GEF,Rab30,Rab32,Rab35,Rab39,Rab4,Rab40,Ra…	FBgn0010380,FBgn0024833,FBgn0039132,FBgn0043012,FBgn0013749,FBgn0013750,FBgn0010348,FBgn0000115,FBgn0039889,FBgn0035866,FBgn0260857,FBgn0260859,FBgn0260860,FBgn0031302,FBgn0052576,FBgn0030435,FBgn0035944,FBgn0037009,FBgn0053653,FBgn0010015,FBgn0010014,FBgn0015614,FBgn0035470,FBgn0010341,FBgn0033313,FBgn0266667,FBgn0266668,FBgn0083228,FBgn0004868,FBgn0030141,FBgn0027287,FBgn0044871,FBgn0001216,FBg…
Direct GO Biological Processes	GO:0006888	endoplasmic reticulum to Golgi vesicle-mediated transport	56	54	0.491	1.2251	0.293	0.000189744	3.72183	0.47436	0.00187494	0.0157523	Bet1,Bet3,Bet5,CG13887,CG17883,CG3104,CG32069,CG3500,CG4293,CG5510,CG7011,CG9067,CHOp24,Cog3,GABPI,Gos28,KdelR,Madm,Membrin,PAPLA1,PGAP1,PGAP5,Rab1,S,Sar1,Sec16,Sec22,Sec31,Syx5,Trs20,Trs23,Trs31,Trs33,Vti1a,Vti1b,Ykt6,Zw10,alphaCOP,bai,beta'COP,betaCOP,boca,cni,deltaCOP,eca,epsilonCOP,ergic53,gammaCOP,l(3)76BDm,loj,opm,p115,p24-1,p24-2	FBgn0260857,FBgn0260859,FBgn0260860,FBgn0035165,FBgn0040005,FBgn0031473,FBgn0052069,FBgn0034849,FBgn0024983,FBgn0039160,FBgn0036489,FBgn0033605,FBgn0029709,FBgn0031536,FBgn0031495,FBgn0044871,FBgn0267330,FBgn0027497,FBgn0260856,FBgn0031990,FBgn0029789,FBgn0031997,FBgn0285937,FBgn0003310,FBgn0038947,FBgn0052654,FBgn0260855,FBgn0033339,FBgn0011708,FBgn0266724,FBgn0260861,FBgn0266723,FBgn0266722,FBg…
Direct GO Biological Processes	GO:0008283	cell population proliferation	56	54	0.491	1.2251	0.293	0.000189744	3.72183	0.47436	0.00187494	0.0157523	CG12608,CG7044,CG9123,COX4,Cdk4,CycD,DCTN2-p50,Fer1HCH,HnRNP-K,Myb,Myc,Nedd8,Orc1,Orc2,Pten,Rac1,Ras85D,Roc1a,Slik,Syx5,Top1,Uba1,Vps25,Vps36,Zfrp8,cutlet,ds,eIF4B,elB,ft,gcm,hd,hop,lilli,lqfR,lsn,mEFTu1,mats,mod,msk,mus312,nab,nero,noc,pit,scrib,shn,stg,tacc,thoc5,thoc6,thoc7,tum,yki	FBgn0030630,FBgn0038854,FBgn0030629,FBgn0032833,FBgn0016131,FBgn0010315,FBgn0021825,FBgn0015222,FBgn0267791,FBgn0002914,FBgn0262656,FBgn0032725,FBgn0286788,FBgn0015270,FBgn0026379,FBgn0010333,FBgn0003205,FBgn0025638,FBgn0035001,FBgn0011708,FBgn0004924,FBgn0023143,FBgn0022027,FBgn0086785,FBgn0021875,FBgn0015376,FBgn0284247,FBgn0020660,FBgn0004858,FBgn0001075,FBgn0014179,FBgn0086695,FBgn0004864,FBg…
Direct GO Biological Processes	GO:0007281	germ cell development	55	53	0.482	1.2243	0.292	0.000233242	3.63219	0.583106	0.0022256	0.0186983	Akap200,CSN1b,CSN3,CSN4,CSN5,CSN6,CSN7,Ctr9,Cul2,Cul5,EcR,Fmr1,Hrb87F,Jafrac1,Nop60B,Nup154,Nup358,Rb97D,Rbp4,SmB,Tet,Tre1,alien,bam,bgcn,bol,bru1,dpp,ecd,egh,elav,fs(1)Yb,gcl,gus,kay,l(3)mbt,lok,mei-P26,nclb,nos,orb,osk,otu,out,pgc,pum,shg,tj,tsl,tud,usp,wun2,zpg	FBgn0027932,FBgn0027057,FBgn0027055,FBgn0027054,FBgn0027053,FBgn0028837,FBgn0028836,FBgn0035205,FBgn0032956,FBgn0039632,FBgn0000546,FBgn0028734,FBgn0004237,FBgn0040309,FBgn0259937,FBgn0021761,FBgn0039302,FBgn0004903,FBgn0010258,FBgn0262601,FBgn0263392,FBgn0046687,FBgn0013746,FBgn0000158,FBgn0004581,FBgn0011206,FBgn0000114,FBgn0000490,FBgn0000543,FBgn0001404,FBgn0260400,FBgn0000928,FBgn0005695,FBg…
Direct GO Biological Processes	GO:0043087	regulation of GTPase activity	54	52	0.473	1.2235	0.291	0.00028654	3.54281	0.71635	0.00257505	0.0216342	Als2,ArfGAP1,ArfGAP3,Asap,C3G,CG16896,CG1695,CG17883,CG4041,CG42795,CG5745,CG5916,CG7324,CG7742,CG8155,CG8243,CenB1A,CenG1A,Crk,Evi5,GAPcenA,GAPsec,Gapvd1,Git,Nf1,Ocrl,Pax,PlexA,PlexB,RN-tre,Rab3-GAP,RasGAP1,RhoGAP15B,RhoGAP16F,RhoGAP18B,RhoGAP19D,RhoGAP5A,SIDL,TBC1D16,TBC1D5,TBC1d7,Tbc1d15-17,Trs33,brun,drongo,garz,pbl,plx,raskol,sif,sky,wkd	FBgn0037116,FBgn0020655,FBgn0037182,FBgn0050372,FBgn0259228,FBgn0035073,FBgn0031116,FBgn0040005,FBgn0029736,FBgn0261928,FBgn0038855,FBgn0038401,FBgn0037074,FBgn0031690,FBgn0034009,FBgn0033349,FBgn0039056,FBgn0028509,FBgn0024811,FBgn0262740,FBgn0035879,FBgn0035916,FBgn0030286,FBgn0033539,FBgn0015269,FBgn0023508,FBgn0041789,FBgn0025741,FBgn0025740,FBgn0020620,FBgn0027505,FBgn0004390,FBgn0030808,FBg…
Direct GO Biological Processes	GO:0007476	imaginal disc-derived wing morphogenesis	130	117	1.064	1.1435	0.193	0.000513875	3.28914	1	0.00414415	0.0348169	Bx,CSN8,Cbl,Chd1,Chi,Cul3,Dad,Dl,Dok,Dr,Drak,Duox,EcR,Egfr,Fhos,Galphas,Gclc,Gprk2,MYPT-75D,Mad,Med,Mrtf,N,PDZ-GEF,Pcyt1,Pka-C1,Pka-C3,Poxn,Ppat-Dpck,Ppcs,Raf,Ras85D,RasGAP1,S,SMC3,Ser,Smox,Src42A,Stat92E,Stim,Trl,aos,ap,ara,ash2,ast,babo,bi,brk,bs,by,cg,cos,crol,ctp,cv-2,dpp,drk,ds,dve,dy,ed,emc,fbl,flw,fng,fog,frc,fry,ft,fw,hh,hth,if,jumu,kis,kn,ksr,lft,ltl,mam,mew,mirr,msk,mthl1,mwh,neur,nmo,o…	FBgn0265598,FBgn0261437,FBgn0020224,FBgn0250786,FBgn0013764,FBgn0261268,FBgn0020493,FBgn0000463,FBgn0029944,FBgn0000492,FBgn0052666,FBgn0283531,FBgn0000546,FBgn0003731,FBgn0266084,FBgn0001123,FBgn0040319,FBgn0261988,FBgn0036801,FBgn0011648,FBgn0011655,FBgn0052296,FBgn0004647,FBgn0265778,FBgn0041342,FBgn0000273,FBgn0000489,FBgn0003130,FBgn0035632,FBgn0261285,FBgn0003079,FBgn0003205,FBgn0004390,FBg…
Direct GO Biological Processes	GO:0030718	germ-line stem cell population maintenance	42	41	0.373	1.2403	0.311	0.00052385	3.28079	1	0.00417078	0.0350407	BHD,Dad,Dl,Egfr,Mad,Med,N,Nup98-96,Ote,PDZ-GEF,Rab11,Rap1,Rap2l,Ser,Socs36E,Stat92E,bam,bgcn,dally,dpp,eIF4A,eff,esg,fs(1)Yb,fzy,how,loqs,mael,magu,mam,mys,neur,nos,nsl1,pelo,piwi,put,sax,scny,stwl,tkv	FBgn0261111,FBgn0020493,FBgn0000463,FBgn0003731,FBgn0011648,FBgn0011655,FBgn0004647,FBgn0039120,FBgn0266420,FBgn0265778,FBgn0015790,FBgn0004636,FBgn0283666,FBgn0004197,FBgn0041184,FBgn0016917,FBgn0000158,FBgn0004581,FBgn0263930,FBgn0000490,FBgn0001942,FBgn0011217,FBgn0001981,FBgn0000928,FBgn0001086,FBgn0264491,FBgn0032515,FBgn0016034,FBgn0262169,FBgn0002643,FBgn0004657,FBgn0002932,FBgn0002962,FBg…
Direct GO Biological Processes	GO:0045089	positive regulation of innate immune response	41	40	0.364	1.2395	0.31	0.000651453	3.18612	1	0.00498052	0.0418437	CG13994,CG32795,CG42359,CG9925,Crag,DMAP1,DPCoAC,Dcr-2,DptA,Dredd,Dsp1,EMRE,Etl1,Fadd,HBS1,Hat1,HmgD,HmgZ,Hr78,Ide,LanB1,Mt2,Nsun5,PDCD-5,PGRP-LE,Pp1alpha-96A,Pvf2,Rel,RluA-2,Sec31,Su(var)2-10,Ubc7,akirin,aub,betaCOP,htl,imd,key,kug,tHMG1	FBgn0031772,FBgn0040384,FBgn0259705,FBgn0038191,FBgn0025864,FBgn0034537,FBgn0067783,FBgn0034246,FBgn0004240,FBgn0020381,FBgn0278608,FBgn0062440,FBgn0032157,FBgn0038928,FBgn0042712,FBgn0037376,FBgn0004362,FBgn0010228,FBgn0015239,FBgn0001247,FBgn0261800,FBgn0028707,FBgn0259704,FBgn0036580,FBgn0030695,FBgn0003134,FBgn0031888,FBgn0014018,FBgn0032256,FBgn0033339,FBgn0003612,FBgn0267384,FBgn0082598,FBg…
Direct GO Biological Processes	GO:0006487	protein N-linked glycosylation	30	30	0.273	1.2705	0.345	0.000753322	3.12302	1	0.00552289	0.0464003	Alg10,Alg11,CG17173,CG30036,CG30037,CG3038,CG31849,CG33774,CG5287,CG8412,CG8668,CG8673,CG9384,Dad1,FucT6,GCS1,GalT1,Gfat1,Gfat2,Mgat1,Mgat2,OstDelta,Pmm2,crc,gny,kud,meigo,sff,wol,xit	FBgn0052076,FBgn0037108,FBgn0036447,FBgn0050036,FBgn0050037,FBgn0040373,FBgn0051849,FBgn0053774,FBgn0032477,FBgn0037743,FBgn0031988,FBgn0031986,FBgn0036446,FBgn0263852,FBgn0030327,FBgn0030289,FBgn0053145,FBgn0287209,FBgn0039580,FBgn0034521,FBgn0039738,FBgn0034277,FBgn0036300,FBgn0000370,FBgn0032234,FBgn0036667,FBgn0250820,FBgn0036544,FBgn0261020,FBgn0029906
Direct GO Biological Processes	GO:0006887	exocytosis	30	30	0.273	1.2705	0.345	0.000753322	3.12302	1	0.00552289	0.0464003	Amph,CCDC53,Cadps,Csp,Exo70,Exo84,Rab11,Rab6,Rop,Rph,Sec10,Sec15,Sec3,Sec5,Sec6,Sec8,Snap24,Snap25,Snap29,Syx1A,Syx4,Syx5,Tomosyn,Vamp7,cac,cm,disp,g,jagn,rb	FBgn0027356,FBgn0031979,FBgn0053653,FBgn0004179,FBgn0266667,FBgn0266668,FBgn0015790,FBgn0015797,FBgn0004574,FBgn0030230,FBgn0266673,FBgn0266674,FBgn0266669,FBgn0266670,FBgn0266671,FBgn0266672,FBgn0266720,FBgn0011288,FBgn0034913,FBgn0013343,FBgn0024980,FBgn0011708,FBgn0030412,FBgn0266186,FBgn0263111,FBgn0000330,FBgn0029088,FBgn0001087,FBgn0037374,FBgn0003210
Direct GO Biological Processes	GO:0006974	cellular response to DNA damage stimulus	30	30	0.273	1.2705	0.345	0.000753322	3.12302	1	0.00552289	0.0464003	Blm,CG1218,CG14130,CG1814,CG7044,CG7376,CG9286,CR14798,Chrac-14,Cp190,Ctf4,MAGE,Marcal1,Mnn1,RecQ5,Rel,Rif1,SMC5,Uba1,Xpd,ctrip,hyd,jnj,kin17,lok,mei-9,mh,p53,pic,tefu	FBgn0002906,FBgn0037377,FBgn0036210,FBgn0033426,FBgn0038854,FBgn0035689,FBgn0038183,FBgn0029588,FBgn0043002,FBgn0000283,FBgn0033890,FBgn0037481,FBgn0031655,FBgn0031885,FBgn0027375,FBgn0014018,FBgn0050085,FBgn0052438,FBgn0023143,FBgn0261850,FBgn0260794,FBgn0002431,FBgn0266282,FBgn0024887,FBgn0019686,FBgn0002707,FBgn0267977,FBgn0039044,FBgn0260962,FBgn0045035
Direct GO Biological Processes	GO:0010508	positive regulation of autophagy	30	30	0.273	1.2705	0.345	0.000753322	3.12302	1	0.00552289	0.0464003	AP-1-2beta,AP-2alpha,Atg1,Atg101,Cdk8,Chc,Cpsf160,Cpsf6,CstF64,CycC,Dcp-1,Doa,Fer2,Lerp,Nprl2,Nup44A,PEK,S6k,Toll-7,Traf6,Tsc1,Utx,bsk,foxo,gig,hep,mio,nero,shi,sima	FBgn0010380,FBgn0264855,FBgn0260945,FBgn0030960,FBgn0015618,FBgn0000319,FBgn0024698,FBgn0035872,FBgn0027841,FBgn0004597,FBgn0010501,FBgn0265998,FBgn0038402,FBgn0051072,FBgn0030800,FBgn0033247,FBgn0037327,FBgn0283472,FBgn0034476,FBgn0265464,FBgn0026317,FBgn0260749,FBgn0000229,FBgn0038197,FBgn0005198,FBgn0010303,FBgn0031399,FBgn0261479,FBgn0003392,FBgn0266411
Direct GO Biological Processes	GO:0016318	ommatidial rotation	30	30	0.273	1.2705	0.345	0.000753322	3.12302	1	0.00552289	0.0464003	CadN,CadN2,Cdc42,Egfr,Frl,Krn,Ras85D,S,Tak1,Vang,aos,cno,ds,ec,ed,fred,fz,gish,hop,msk,nmo,peb,pnt,rin,sca,shg,spi,stan,sty,zip	FBgn0015609,FBgn0262018,FBgn0010341,FBgn0003731,FBgn0267795,FBgn0052179,FBgn0003205,FBgn0003310,FBgn0026323,FBgn0015838,FBgn0004569,FBgn0259212,FBgn0284247,FBgn0000542,FBgn0000547,FBgn0051774,FBgn0001085,FBgn0250823,FBgn0004864,FBgn0026252,FBgn0011817,FBgn0003053,FBgn0003118,FBgn0015778,FBgn0003326,FBgn0003391,FBgn0005672,FBgn0024836,FBgn0014388,FBgn0265434
Direct GO Biological Processes	GO:0035011	melanotic encapsulation of foreign target	30	30	0.273	1.2705	0.345	0.000753322	3.12302	1	0.00552289	0.0464003	Als2,Cdc42,Cdk5,Cdk5alpha,DCTN1-p150,DCX-EMAP,Dhc64C,Eb1,Eph,Ephrin,Exn,Flo2,Itgbn,LanA,Nrg,PPO2,PPO3,Pten,Rac1,Rac2,RhoBTB,RhoGEF3,RhoL,Shc,Spn27A,Vav,Zir,aPKC,dia,poly	FBgn0037116,FBgn0010341,FBgn0013762,FBgn0027491,FBgn0001108,FBgn0259099,FBgn0261797,FBgn0027066,FBgn0025936,FBgn0040324,FBgn0261547,FBgn0264078,FBgn0010395,FBgn0002526,FBgn0264975,FBgn0033367,FBgn0261363,FBgn0026379,FBgn0010333,FBgn0014011,FBgn0036980,FBgn0264707,FBgn0014380,FBgn0015296,FBgn0028990,FBgn0040068,FBgn0031216,FBgn0261854,FBgn0011202,FBgn0086371
Direct GO Biological Processes	GO:0036099	female germ-line stem cell population maintenance	30	30	0.273	1.2705	0.345	0.000753322	3.12302	1	0.00552289	0.0464003	AGO1,AdipoR,CSN1b,CSN3,CSN4,CSN5,CSN6,CSN7,Hrb98DE,InR,N,Nedd8,Parg,Pi3K92E,S6k,Tif-IA,alien,ball,bru1,dpp,enok,fax,fng,foxo,gbb,lili,mxt,nclb,shg,stwl	FBgn0262739,FBgn0038984,FBgn0027057,FBgn0027055,FBgn0027054,FBgn0027053,FBgn0028837,FBgn0028836,FBgn0001215,FBgn0283499,FBgn0004647,FBgn0032725,FBgn0023216,FBgn0015279,FBgn0283472,FBgn0032988,FBgn0013746,FBgn0027889,FBgn0000114,FBgn0000490,FBgn0034975,FBgn0014163,FBgn0011591,FBgn0038197,FBgn0024234,FBgn0027539,FBgn0031637,FBgn0263510,FBgn0003391,FBgn0003459
Direct GO Biological Processes	GO:0035220	wing disc development	64	60	0.546	1.1911	0.252	0.000953789	3.02055	1	0.00663188	0.0557175	Amun,Arl1,CG13366,CG30069,CHOp24,CtBP,Cyp9f2,Ddc,Duox,G9a,Irk1,Irk2,Irk3,Ndfip,Nop60B,Notum,Nup154,Pax,Pp2B-14D,Rab5,Rack1,RpS28a,Sb,Set2,Sin3A,Skp2,Smr,Snx3,Sox15,Vajk3,Wnk,bowl,bs,cpa,cpb,ctp,d,dally,dop,dx,ebi,eca,elB,esg,fray,ft,holn1,hyd,kay,lin,noc,pic,ple,puf,pyd,sd,sxc,vg,wg,zfh2	FBgn0030328,FBgn0000115,FBgn0025633,FBgn0050069,FBgn0029709,FBgn0020496,FBgn0038037,FBgn0000422,FBgn0283531,FBgn0040372,FBgn0265042,FBgn0039081,FBgn0032706,FBgn0052177,FBgn0259937,FBgn0044028,FBgn0021761,FBgn0041789,FBgn0011826,FBgn0014010,FBgn0020618,FBgn0039739,FBgn0003319,FBgn0030486,FBgn0022764,FBgn0037236,FBgn0265523,FBgn0038065,FBgn0005613,FBgn0028544,FBgn0037098,FBgn0004893,FBgn0004101,FBg…
Direct GO Biological Processes	GO:0007614	short-term memory	29	29	0.264	1.2705	0.345	0.000957643	3.0188	1	0.00663188	0.0557175	2mit,ATP6AP2,Ank2,Appl,Atx2,Dysb,Fas2,Fmr1,G9a,Nf1,Nipped-B,Nsun2,Pink1,Psn,brp,bs,cer,dnc,drk,ebo,for,kis,mGluR,meng,rg,rut,scb,shi,teq	FBgn0260793,FBgn0037671,FBgn0261788,FBgn0000108,FBgn0041188,FBgn0036819,FBgn0000635,FBgn0028734,FBgn0040372,FBgn0015269,FBgn0026401,FBgn0026079,FBgn0029891,FBgn0284421,FBgn0259246,FBgn0004101,FBgn0034443,FBgn0000479,FBgn0004638,FBgn0266572,FBgn0000721,FBgn0266557,FBgn0019985,FBgn0031855,FBgn0266098,FBgn0003301,FBgn0286785,FBgn0003392,FBgn0023479
Direct GO Biological Processes	GO:0008347	glial cell migration	29	29	0.264	1.2705	0.345	0.000957643	3.0188	1	0.00663188	0.0557175	CSN5,Dl,N,NetA,NetB,Rac1,Rho1,XNP,bnl,btl,crn,ey,fra,fzr,gish,hh,how,htl,jing,kuz,nej,not,numb,pyr,sli,so,spin,tgo,unc-5	FBgn0027053,FBgn0000463,FBgn0004647,FBgn0015773,FBgn0015774,FBgn0010333,FBgn0014020,FBgn0039338,FBgn0014135,FBgn0285896,FBgn0000377,FBgn0005558,FBgn0011592,FBgn0262699,FBgn0250823,FBgn0004644,FBgn0264491,FBgn0010389,FBgn0086655,FBgn0259984,FBgn0261617,FBgn0013717,FBgn0002973,FBgn0033649,FBgn0264089,FBgn0003460,FBgn0086676,FBgn0264075,FBgn0034013
Direct GO Biological Processes	GO:0036335	intestinal stem cell homeostasis	29	29	0.264	1.2705	0.345	0.000957643	3.0188	1	0.00663188	0.0557175	Atac2,Burs,Cat,GATAe,H,Hsc70-3,InR,Madm,N,PHGPx,Pi3K92E,Pvr,Ras85D,SERCA,Sara,Src42A,Tao,Tsc1,Xbp1,brm,bun,cnc,esg,hep,pie,rk,sip3,upd1,upd3	FBgn0032691,FBgn0038901,FBgn0000261,FBgn0038391,FBgn0001169,FBgn0001218,FBgn0283499,FBgn0027497,FBgn0004647,FBgn0035438,FBgn0015279,FBgn0032006,FBgn0003205,FBgn0263006,FBgn0026369,FBgn0264959,FBgn0031030,FBgn0026317,FBgn0021872,FBgn0000212,FBgn0259176,FBgn0262975,FBgn0001981,FBgn0010303,FBgn0005683,FBgn0003255,FBgn0039875,FBgn0004956,FBgn0053542
Direct GO Biological Processes	GO:0048675	axon extension	29	29	0.264	1.2705	0.345	0.000957643	3.0188	1	0.00663188	0.0557175	Ank2,CG13531,CadN,Cdc42,DAAM,DCTN1-p150,Frl,Lar,Liprin-alpha,Mbs,Nrg,Rab5,Rac1,Sh,Strip,Wnt2,Wnt5,bsk,dnc,dsh,fz,fz2,hdc,hep,mle,rut,spri,tai,trio	FBgn0261788,FBgn0034786,FBgn0015609,FBgn0010341,FBgn0025641,FBgn0001108,FBgn0267795,FBgn0000464,FBgn0046704,FBgn0005536,FBgn0264975,FBgn0014010,FBgn0010333,FBgn0003380,FBgn0035437,FBgn0004360,FBgn0010194,FBgn0000229,FBgn0000479,FBgn0000499,FBgn0001085,FBgn0016797,FBgn0010113,FBgn0010303,FBgn0002774,FBgn0003301,FBgn0085443,FBgn0041092,FBgn0024277
Direct GO Biological Processes	GO:0000724	double-strand break repair via homologous recombination	39	38	0.346	1.2379	0.308	0.00100588	2.99745	1	0.0068896	0.0578827	Blm,Brca2,CG14803,CG42299,CG42300,CG5181,CG5270,CG6985,Caf1-180,DNApol-eta,DNApol-zeta,Hus1-like,Nse1,Nup107,Nup160,RPA2,RPA3,Rad51D,Rad60,RecQ4,RecQ5,RpA-70,SMC5,Sem1,Su(var)2-10,Top3alpha,Xrcc2,cerv,dgrn,jnj,koi,mei-9,mre11,mus201,nbs,okr,qjt,slx1	FBgn0002906,FBgn0050169,FBgn0023513,FBgn0259195,FBgn0259196,FBgn0031909,FBgn0037897,FBgn0039017,FBgn0030054,FBgn0037141,FBgn0002891,FBgn0026417,FBgn0031848,FBgn0027868,FBgn0262647,FBgn0032906,FBgn0266421,FBgn0033389,FBgn0039065,FBgn0040290,FBgn0027375,FBgn0010173,FBgn0052438,FBgn0266666,FBgn0003612,FBgn0040268,FBgn0030931,FBgn0030657,FBgn0037384,FBgn0266282,FBgn0265003,FBgn0002707,FBgn0020270,FBg…
Direct GO Biological Processes	GO:0006281	DNA repair	63	59	0.537	1.1898	0.251	0.00114212	2.94229	1	0.00773791	0.0650097	Blm,Brca2,CG5181,CG9601,Caf1-55,CkIalpha,Ctf4,DMAP1,DNAlig3,DNApol-epsilon255,DNApol-theta,FANCI,Fancd2,Fancl,Fancm,Fen1,Gen,Gnf1,Ino80,MAGE,Marcal1,Mms19,Msh6,Nipped-A,Nse1,Nse4,Pif1,Pol32,Prp19,RPA2,Rad17,Rad51D,Rad9,RecQ4,RecQ5,RfC4,RpA-70,RpS3,SMC5,Spf45,Ubc6,Xrcc2,cerv,flfl,gkt,jnj,mh,mof,mus304,mus312,mus81,okr,pds5,pic,qjt,spn-A,spn-B,tim,timeout	FBgn0002906,FBgn0050169,FBgn0031909,FBgn0037578,FBgn0263979,FBgn0015024,FBgn0033890,FBgn0034537,FBgn0286075,FBgn0264326,FBgn0002905,FBgn0033354,FBgn0038827,FBgn0037781,FBgn0038889,FBgn0025832,FBgn0263831,FBgn0004913,FBgn0086613,FBgn0037481,FBgn0031655,FBgn0037301,FBgn0036486,FBgn0053554,FBgn0031848,FBgn0032251,FBgn0031540,FBgn0283467,FBgn0261119,FBgn0032906,FBgn0025808,FBgn0033389,FBgn0025807,FBg…
Direct GO Biological Processes	GO:0006635	fatty acid beta-oxidation	28	28	0.255	1.2705	0.345	0.00121736	2.91458	1	0.00800893	0.0672867	Acox57D-d,Acox57D-p,CG10932,CG17544,CG3699,CG4586,CG4592,CG4594,CG4598,CG4860,CG5009,CG8778,CG9149,CG9527,CG9577,CPT2,CRAT,CROT,Echs1,Egm,Etf-QO,HIPP1,Mcad,Mtpalpha,Mtpbeta,SERCA,Seipin,yip2	FBgn0034629,FBgn0034628,FBgn0029969,FBgn0032775,FBgn0040349,FBgn0029924,FBgn0032162,FBgn0032161,FBgn0032160,FBgn0037999,FBgn0027572,FBgn0033761,FBgn0035203,FBgn0031813,FBgn0031092,FBgn0035383,FBgn0037440,FBgn0039543,FBgn0033879,FBgn0086712,FBgn0286783,FBgn0037027,FBgn0035811,FBgn0028479,FBgn0025352,FBgn0263006,FBgn0040336,FBgn0040064
Direct GO Biological Processes	GO:0007294	germarium-derived oocyte fate determination	28	28	0.255	1.2705	0.345	0.00121736	2.91458	1	0.00800893	0.0672867	14-3-3epsilon,14-3-3zeta,AGO1,BicD,Dcr-1,Dhc64C,Fmr1,Lis-1,aPKC,alpha-Spec,baz,cpa,dap,drosha,egl,enc,hts,mus301,nudE,orb,par-1,pasha,piwi,spn-A,spn-B,spn-D,spn-E,tsu	FBgn0020238,FBgn0004907,FBgn0262739,FBgn0000183,FBgn0039016,FBgn0261797,FBgn0028734,FBgn0015754,FBgn0261854,FBgn0250789,FBgn0000163,FBgn0034577,FBgn0010316,FBgn0026722,FBgn0000562,FBgn0004875,FBgn0263391,FBgn0002899,FBgn0036059,FBgn0004882,FBgn0260934,FBgn0039861,FBgn0004872,FBgn0003479,FBgn0003480,FBgn0003482,FBgn0003483,FBgn0033378
Direct GO Biological Processes	GO:0030866	cortical actin cytoskeleton organization	28	28	0.255	1.2705	0.345	0.00121736	2.91458	1	0.00800893	0.0672867	Abi,Apc2,Arpc2,Arpc4,Cdc42,Galphai,Galphao,Hem,Moe,Pi3K68D,Rab11,Rab21,Rac1,Rho1,Rok,SCAR,Sbf,Slik,Sra-1,btsz,cv-c,l(2)gl,loco,moody,mtm,shi,sktl,sti	FBgn0020510,FBgn0026598,FBgn0032859,FBgn0284255,FBgn0010341,FBgn0001104,FBgn0001122,FBgn0011771,FBgn0011661,FBgn0015278,FBgn0015790,FBgn0039966,FBgn0010333,FBgn0014020,FBgn0026181,FBgn0041781,FBgn0025802,FBgn0035001,FBgn0038320,FBgn0266756,FBgn0285955,FBgn0002121,FBgn0020278,FBgn0025631,FBgn0025742,FBgn0003392,FBgn0016984,FBgn0002466
Direct GO Biological Processes	GO:0046777	protein autophosphorylation	28	28	0.255	1.2705	0.345	0.00121736	2.91458	1	0.00800893	0.0672867	Abl,Atg1,CG17528,Doa,Dref,Eph,InR,JIL-1,Lk6,MAPk-Ak2,Pak3,Pkn,Raf,SAK,Tlk,Wnk,awd,dco,fray,fu,hpo,mnb,nmo,nonC,pll,slpr,sqa,wnd	FBgn0000017,FBgn0260945,FBgn0261387,FBgn0265998,FBgn0015664,FBgn0025936,FBgn0283499,FBgn0020412,FBgn0017581,FBgn0013987,FBgn0044826,FBgn0020621,FBgn0003079,FBgn0026371,FBgn0283657,FBgn0037098,FBgn0000150,FBgn0002413,FBgn0023083,FBgn0001079,FBgn0261456,FBgn0259168,FBgn0011817,FBgn0263968,FBgn0010441,FBgn0030018,FBgn0259678,FBgn0036896
Direct GO Biological Processes	GO:0008284	positive regulation of cell population proliferation	46	44	0.4	1.2153	0.281	0.00145095	2.83835	1	0.00930095	0.0781415	Adgf-A,Adgf-D,Akt1,CG10336,CG10738,CG17059,Caf1-55,Cdk2,DENR,Dl,Egfr,Idgf2,InR,Krn,Lnk,Moe,Myb,N,Nup358,Pk34A,Pvf1,Raf,Ras85D,RecQ4,Shc,Stat92E,Tango9,bun,cad,chico,conu,crb,dome,ey,htl,mi,pnt,rl,spi,stg,upd3,vito,vn,wg	FBgn0036752,FBgn0038172,FBgn0010379,FBgn0032698,FBgn0036368,FBgn0040754,FBgn0263979,FBgn0004107,FBgn0030802,FBgn0000463,FBgn0003731,FBgn0020415,FBgn0283499,FBgn0052179,FBgn0028717,FBgn0011661,FBgn0002914,FBgn0004647,FBgn0039302,FBgn0028410,FBgn0030964,FBgn0003079,FBgn0003205,FBgn0040290,FBgn0015296,FBgn0016917,FBgn0260744,FBgn0259176,FBgn0000251,FBgn0024248,FBgn0039994,FBgn0259685,FBgn0043903,FBg…
Direct GO Biological Processes	GO:0016573	histone acetylation	54	51	0.464	1.1999	0.263	0.00146119	2.83529	1	0.00931879	0.0782914	Act87E,Ada2a,Ada3,Atac1,Atac2,Atac3,Bap55,Brd8,CG11539,CG12560,CG1894,Caf1-55,Chrac-14,D12,DMAP1,E(Pc),Eaf6,Elp3,Gas41,Gcn5,HDAC4,Hcf,Ing3,MRG15,MrgBP,NC2beta,Naa20A,Naa30A,Naa60,Nipped-A,Oga,Sbf,Sgf29,Spt20,Tip60,YL-1,chm,dom,eco,enok,fs(1)K10,l(1)G0020,mof,msl-3,nej,pont,rept,san,trx,vnc,wds	FBgn0000046,FBgn0263738,FBgn0030891,FBgn0031876,FBgn0032691,FBgn0052343,FBgn0025716,FBgn0039654,FBgn0039859,FBgn0031974,FBgn0039585,FBgn0263979,FBgn0043002,FBgn0027490,FBgn0034537,FBgn0000581,FBgn0035624,FBgn0031604,FBgn0031873,FBgn0020388,FBgn0041210,FBgn0039904,FBgn0030945,FBgn0027378,FBgn0033341,FBgn0028926,FBgn0031043,FBgn0024362,FBgn0036039,FBgn0053554,FBgn0038870,FBgn0025802,FBgn0050390,FBg…
Direct GO Biological Processes	GO:0032456	endocytic recycling	27	27	0.246	1.2705	0.345	0.00154748	2.81038	1	0.0095185	0.0799693	CG18659,Exo84,Hrs,IKKepsilon,Mer,Past1,Rab11,Rab14,Rab35,Rho1,Sbf,Sec15,Sec5,Sec6,Snx3,Tor,Ubc6,Vps50,Vps51,Vps52,Vps53,dor,ex,mop,mtm,nuf,scat	FBgn0027561,FBgn0266668,FBgn0031450,FBgn0086657,FBgn0086384,FBgn0016693,FBgn0015790,FBgn0015791,FBgn0031090,FBgn0014020,FBgn0025802,FBgn0266674,FBgn0266670,FBgn0266671,FBgn0038065,FBgn0021796,FBgn0004436,FBgn0034271,FBgn0034380,FBgn0031710,FBgn0031598,FBgn0000482,FBgn0004583,FBgn0036448,FBgn0025742,FBgn0013718,FBgn0011232
Direct GO Biological Processes	GO:0035096	larval midgut cell programmed cell death	27	27	0.246	1.2705	0.345	0.00154748	2.81038	1	0.0095185	0.0799693	Atg1,Atg101,Atg12,Atg13,Atg16,Atg17,Atg18a,Atg2,Atg3,Atg4a,Atg5,Atg6,Atg7,Atg8a,Atg9,BRWD3,Mdh2,Pi3K59F,Ptp52F,TER94,Tor,Uba1,Ubi-p63E,Vps15,hid,raptor,rpr	FBgn0260945,FBgn0030960,FBgn0036255,FBgn0261108,FBgn0039705,FBgn0037363,FBgn0035850,FBgn0044452,FBgn0036813,FBgn0031298,FBgn0029943,FBgn0264325,FBgn0034366,FBgn0052672,FBgn0034110,FBgn0011785,FBgn0262559,FBgn0015277,FBgn0034085,FBgn0286784,FBgn0021796,FBgn0023143,FBgn0003943,FBgn0260935,FBgn0003997,FBgn0029840,FBgn0011706
Direct GO Biological Processes	GO:0070868	heterochromatin organization involved in chromatin silencing	27	27	0.246	1.2705	0.345	0.00154748	2.81038	1	0.0095185	0.0799693	ADD1,AGO2,CG8677,Dcr-2,Gas41,Hnf4,Hsc70-4,Khc,Lhr,MTA1-like,Mcm10,Odj,Panx,Su(var)205,Su(var)3-9,Tlk,XNP,bin3,blanks,crol,egg,fl(2)d,nub,piwi,r2d2,snf,upSET	FBgn0026573,FBgn0087035,FBgn0026577,FBgn0034246,FBgn0031873,FBgn0004914,FBgn0266599,FBgn0001308,FBgn0034217,FBgn0027951,FBgn0032929,FBgn0038551,FBgn0034617,FBgn0003607,FBgn0263755,FBgn0283657,FBgn0039338,FBgn0263144,FBgn0035608,FBgn0020309,FBgn0086908,FBgn0000662,FBgn0085424,FBgn0004872,FBgn0031951,FBgn0003449,FBgn0036398
Direct GO Biological Processes	GO:0007099	centriole replication	26	26	0.236	1.2705	0.345	0.00196708	2.70618	1	0.0116258	0.0976734	CCT6,CG17493,CG31802,Cam,Cep135,Cep97,Cnb,Cp110,Myb,Pp2A-29B,Rcd1,Rcd2,Rcd4,Rcd5,SAK,Sas-4,Sas-6,ana1,ana2,ana3,asl,cnn,emb,mts,stg,tws	FBgn0027329,FBgn0040010,FBgn0051802,FBgn0000253,FBgn0036480,FBgn0031575,FBgn0035295,FBgn0031191,FBgn0002914,FBgn0260439,FBgn0033897,FBgn0037012,FBgn0032034,FBgn0263832,FBgn0026371,FBgn0011020,FBgn0039731,FBgn0262167,FBgn0027513,FBgn0266111,FBgn0261004,FBgn0013765,FBgn0020497,FBgn0004177,FBgn0003525,FBgn0004889
Direct GO Biological Processes	GO:0007169	transmembrane receptor protein tyrosine kinase signaling pathway	26	26	0.236	1.2705	0.345	0.00196708	2.70618	1	0.0116258	0.0976734	Ack,Alk,CG10702,CG15529,CG3277,Cad96Ca,Ddr,Drl-2,Egfr,Eph,FER,InR,Nrk,Pvr,Ret,Ror,Src42A,Src64B,Tie,btl,dnt,drl,htl,mask,sev,tor	FBgn0028484,FBgn0040505,FBgn0032752,FBgn0039748,FBgn0031518,FBgn0022800,FBgn0053531,FBgn0033791,FBgn0003731,FBgn0025936,FBgn0000723,FBgn0283499,FBgn0020391,FBgn0032006,FBgn0011829,FBgn0010407,FBgn0264959,FBgn0262733,FBgn0014073,FBgn0285896,FBgn0024245,FBgn0015380,FBgn0010389,FBgn0043884,FBgn0003366,FBgn0003733
Direct GO Biological Processes	GO:0007472	wing disc morphogenesis	26	26	0.236	1.2705	0.345	0.00196708	2.70618	1	0.0116258	0.0976734	Egfr,Grasp65,Pkn,Raf,Ras85D,Stat92E,Tap42,Timp,aos,arm,bi,brk,cbt,dally,disco-r,dome,en,fog,gus,hop,l(2)gd1,mthl1,pygo,scrib,upd1,vg	FBgn0003731,FBgn0036919,FBgn0020621,FBgn0003079,FBgn0003205,FBgn0016917,FBgn0051852,FBgn0025879,FBgn0004569,FBgn0000117,FBgn0000179,FBgn0024250,FBgn0043364,FBgn0263930,FBgn0285879,FBgn0043903,FBgn0000577,FBgn0000719,FBgn0026238,FBgn0004864,FBgn0261983,FBgn0030766,FBgn0043900,FBgn0263289,FBgn0004956,FBgn0003975
Direct GO Biological Processes	GO:0003333	amino acid transmembrane transport	35	34	0.309	1.2342	0.304	0.0023813	2.62318	1	0.013561	0.113932	CG1139,CG12531,CG12773,CG13248,CG13384,CG13743,CG15279,CG1607,CG1628,CG16700,CG1698,CG17119,CG30394,CG32079,CG32081,CG43693,CG4476,CG4991,CG5535,CG7255,CG7888,CG8785,ChT,List,NAAT1,NKCC,Ncc69,VGAT,gb,kcc,mah,path,polyph,sbm	FBgn0035300,FBgn0031064,FBgn0024365,FBgn0036984,FBgn0032036,FBgn0033368,FBgn0028886,FBgn0039844,FBgn0030218,FBgn0030816,FBgn0033443,FBgn0039045,FBgn0050394,FBgn0052079,FBgn0052081,FBgn0263776,FBgn0035969,FBgn0030817,FBgn0036764,FBgn0036493,FBgn0036116,FBgn0033760,FBgn0038641,FBgn0034381,FBgn0029762,FBgn0051547,FBgn0036279,FBgn0033911,FBgn0039487,FBgn0261794,FBgn0285912,FBgn0036007,FBgn0033572,FBg…
Direct GO Biological Processes	GO:0045747	positive regulation of Notch signaling pathway	35	34	0.309	1.2342	0.304	0.0023813	2.62318	1	0.013561	0.113932	Akap200,CG14174,CG31139,E(spl)m2-BFM,Ehbp1,EndoGI,Fkbp14,Gmd,Hipk,Kul,Nak,Ndfip,Nle,O-fut1,Tsp26A,Tsp86D,Usp10,amx,bib,dx,e(r),eIF3f1,eIF3h,ebi,ed,fng,hbs,lqf,mib1,neur,pyd,rumi,sno,spdo	FBgn0027932,FBgn0036036,FBgn0051139,FBgn0002592,FBgn0034180,FBgn0028515,FBgn0010470,FBgn0031661,FBgn0035142,FBgn0039688,FBgn0015772,FBgn0052177,FBgn0021874,FBgn0033901,FBgn0031760,FBgn0037848,FBgn0052479,FBgn0000077,FBgn0000180,FBgn0000524,FBgn0011586,FBgn0037270,FBgn0022023,FBgn0263933,FBgn0000547,FBgn0011591,FBgn0029082,FBgn0028582,FBgn0263601,FBgn0002932,FBgn0262614,FBgn0086253,FBgn0265630,FBg…
Direct GO Biological Processes	GO:0055088	lipid homeostasis	35	34	0.309	1.2342	0.304	0.0023813	2.62318	1	0.013561	0.113932	Acox57D-d,Acox57D-p,Adck1,Adck5,Akh,AkhR,Aps,Atf3,CG17544,CG4586,CG5009,CG9527,EcR,Egm,Hr96,InR,Itpr,Lpin,Myc,Pi3K92E,Pten,Sap-r,Sik3,Snmp1,Tsc1,bmm,boss,dob,ftz-f1,gig,ptc,slif,smt3,svp	FBgn0034629,FBgn0034628,FBgn0035039,FBgn0036142,FBgn0004552,FBgn0025595,FBgn0036111,FBgn0028550,FBgn0032775,FBgn0029924,FBgn0027572,FBgn0031813,FBgn0000546,FBgn0086712,FBgn0015240,FBgn0283499,FBgn0010051,FBgn0263593,FBgn0262656,FBgn0015279,FBgn0026379,FBgn0000416,FBgn0262103,FBgn0260004,FBgn0026317,FBgn0036449,FBgn0000206,FBgn0030607,FBgn0001078,FBgn0005198,FBgn0003892,FBgn0037203,FBgn0264922,FBg…
Direct GO Biological Processes	GO:0007399	nervous system development	93	84	0.764	1.1476	0.199	0.0024539	2.61014	1	0.0138482	0.116345	Acf,Acsl,Alp4,Apc2,Atf3,Bap55,CG12935,CG13001,CG15765,Chi,Doa,Drl-2,Es2,FucTA,Gfrl,Hsc70-4,Imp,InR,Lapsyn,Lar,Lim3,MED25,NT1,Nos,Nrk,Pex19,Pp1-87B,Ptp52F,Rbfox1,Rfx,Ror,SoxN,Stat92E,Tip60,Tsp86D,Usp20-33,XNP,abd-A,ap,arm,arr,ato,beta-Spec,cact,comm,crb,d4,dlg1,dmt,dnt,drl,elav,exex,fog,futsch,glec,grh,gro,h,hop,imd,l(2)gl,mnb,neur,oc,olf186-F,pbl,pim,pros,repo,sca,shg,sick,sol,spz,spz4,spz5,spz6,…	FBgn0027620,FBgn0263120,FBgn0016123,FBgn0026598,FBgn0028550,FBgn0025716,FBgn0033547,FBgn0030806,FBgn0029814,FBgn0013764,FBgn0265998,FBgn0033791,FBgn0023506,FBgn0036485,FBgn0262869,FBgn0266599,FBgn0285926,FBgn0283499,FBgn0034602,FBgn0000464,FBgn0002023,FBgn0038760,FBgn0261526,FBgn0011676,FBgn0020391,FBgn0032407,FBgn0004103,FBgn0034085,FBgn0052062,FBgn0020379,FBgn0010407,FBgn0029123,FBgn0016917,FBg…
Direct GO Biological Processes	GO:0008356	asymmetric cell division	25	25	0.227	1.2705	0.345	0.00250041	2.60199	1	0.0139532	0.117227	AP-2alpha,Dl,Galphai,Galphao,Incenp,N,Nak,Sas-4,Su(H),WASp,asl,baz,brat,cnn,fz,insc,mam,neur,orb2,pins,pros,ric8a,scra,shg,spdo	FBgn0264855,FBgn0000463,FBgn0001104,FBgn0001122,FBgn0260991,FBgn0004647,FBgn0015772,FBgn0011020,FBgn0004837,FBgn0024273,FBgn0261004,FBgn0000163,FBgn0010300,FBgn0013765,FBgn0001085,FBgn0011674,FBgn0002643,FBgn0002932,FBgn0264307,FBgn0040080,FBgn0004595,FBgn0028292,FBgn0261385,FBgn0003391,FBgn0260440
Direct GO Biological Processes	GO:0016197	endosomal transport	25	25	0.227	1.2705	0.345	0.00250041	2.60199	1	0.0139532	0.117227	ATP6AP2,Blos1,Blos2,CG14184,CG5498,CHMP2B,Hrs,Rab7,S,SWIP,Sara,Stam,Vha68-2,Vps11,Vps16A,Vps16B,Vps2,Vps25,Vps33B,Vps8,car,dor,ema,gzl,l(2)gd1	FBgn0037671,FBgn0050077,FBgn0036118,FBgn0036932,FBgn0027565,FBgn0035589,FBgn0031450,FBgn0015795,FBgn0003310,FBgn0030739,FBgn0026369,FBgn0027363,FBgn0263598,FBgn0052350,FBgn0285911,FBgn0039702,FBgn0039402,FBgn0022027,FBgn0039335,FBgn0035704,FBgn0000257,FBgn0000482,FBgn0038427,FBgn0037442,FBgn0261983
Direct GO Biological Processes	GO:0030433	ubiquitin-dependent ERAD pathway	25	25	0.227	1.2705	0.345	0.00250041	2.60199	1	0.0139532	0.117227	CG11070,CG1317,CG15814,CG2126,CG30156,CG3061,CG4603,CG5823,CG6766,CG7546,CG9934,Der-1,Der-2,Edem1,Edem2,Gp93,Hrd3,Hsc70-3,Rpt4,Rpt4R,Sgt,TER94,Ubc7,alpha-Man-Ib,sip3	FBgn0028467,FBgn0035333,FBgn0030873,FBgn0039876,FBgn0050156,FBgn0038195,FBgn0035593,FBgn0038515,FBgn0032398,FBgn0035793,FBgn0032467,FBgn0267972,FBgn0038438,FBgn0023511,FBgn0032480,FBgn0039562,FBgn0028475,FBgn0001218,FBgn0028685,FBgn0036224,FBgn0032640,FBgn0286784,FBgn0267384,FBgn0039634,FBgn0039875
Direct GO Biological Processes	GO:0006915	apoptotic process	51	48	0.437	1.1958	0.258	0.00255631	2.59239	1	0.0141389	0.118787	Acn,Buffy,CG10209,CG12384,CG13516,CG17230,CG30428,Damm,Dark,Dcp-1,Debcl,Diap1,Dredd,Drep2,Drep3,Drice,Dronc,Fadd,Fis1,Hsp60D,Orct,POSH,Psn,Strica,Tak1,Tao,abd-A,cathD,chrb,crq,egr,hid,hppy,lok,mRpS29,mats,mbl,mod(mdg4),p53,pll,pnut,qkr58E-3,rpr,scyl,skl,snama,tub,wgn	FBgn0263198,FBgn0040491,FBgn0033971,FBgn0033624,FBgn0040658,FBgn0046225,FBgn0050428,FBgn0033659,FBgn0263864,FBgn0010501,FBgn0029131,FBgn0260635,FBgn0020381,FBgn0028408,FBgn0028407,FBgn0019972,FBgn0026404,FBgn0038928,FBgn0039969,FBgn0032525,FBgn0019952,FBgn0040294,FBgn0284421,FBgn0033051,FBgn0026323,FBgn0031030,FBgn0000014,FBgn0029093,FBgn0036165,FBgn0015924,FBgn0033483,FBgn0003997,FBgn0263395,FBg…
Direct GO Biological Processes	GO:0018105	peptidyl-serine phosphorylation	51	48	0.437	1.1958	0.258	0.00255631	2.59239	1	0.0141389	0.118787	Akt1,Asator,CG17528,CG2577,CG32944,CG4945,CG5790,CG7094,CG8878,CG9962,Cdc7,CkIIalpha,CkIalpha,Dyrk2,Dyrk3,Hipk,IKKbeta,IKKepsilon,JIL-1,Lk6,Lrrk,MAPk-Ak2,Mps1,Pdk1,Pka-C2,Pka-C3,Pkc53E,Pkc98E,Pkcdelta,Pkn,SRPK,Tlk,aPKC,aurA,awd,ball,dco,dop,gish,gwl,mbt,mei-41,meng,mnb,nonC,sgg,trc,wts	FBgn0010379,FBgn0039908,FBgn0261387,FBgn0030384,FBgn0052944,FBgn0034137,FBgn0032677,FBgn0032650,FBgn0027504,FBgn0031441,FBgn0028360,FBgn0264492,FBgn0015024,FBgn0016930,FBgn0027101,FBgn0035142,FBgn0024222,FBgn0086657,FBgn0020412,FBgn0017581,FBgn0038816,FBgn0013987,FBgn0000063,FBgn0020386,FBgn0000274,FBgn0000489,FBgn0003091,FBgn0003093,FBgn0259680,FBgn0020621,FBgn0286813,FBgn0283657,FBgn0261854,FBg…
Direct GO Biological Processes	GO:0048749	compound eye development	118	105	0.955	1.1305	0.177	0.00262482	2.5809	1	0.0144278	0.121214	AP-1-2beta,AP-1gamma,AP-1mu,AP-1sigma,ATP6AP2,Abl,Afti,Amun,Arf102F,Arf79F,Atx2,Chc,Chi,CkIIalpha,Doa,Dref,Dronc,Egfr,Gp150,Hipk,Kr,Krn,LIMK1,Lim1,N,Nckx30C,NetA,NetB,Nf-YB,Optix,PDZ-GEF,Pink1,Pka-C1,RASSF8,Rab11,Ras85D,RhoGAP5A,Scm,Ser,Skp2,Sobp,Src42A,Stat92E,Su(var)2-10,Tak1,Trim9,Vha100-1,Vps28,X11L,a,bchs,boi,capt,caz,cindr,cno,dac,dally,dan,danr,dlp,ena,ey,eya,eyg,fl(2)d,fng,fra,futsch,holn…	FBgn0010380,FBgn0030089,FBgn0024833,FBgn0039132,FBgn0037671,FBgn0000017,FBgn0038223,FBgn0030328,FBgn0013749,FBgn0010348,FBgn0041188,FBgn0000319,FBgn0013764,FBgn0264492,FBgn0265998,FBgn0015664,FBgn0026404,FBgn0003731,FBgn0013272,FBgn0035142,FBgn0001325,FBgn0052179,FBgn0283712,FBgn0026411,FBgn0004647,FBgn0028704,FBgn0015773,FBgn0015774,FBgn0032816,FBgn0025360,FBgn0265778,FBgn0029891,FBgn0000273,FBg…
Direct GO Biological Processes	GO:1903688	positive regulation of border follicle cell migration	34	33	0.3	1.2331	0.302	0.00294897	2.53033	1	0.0159576	0.134067	Catsup,Cbl,Diap1,Egfr,Gli,Hrb27C,Hrs,Krn,Pvf1,Pvr,Rac1,Rme-8,Tie,aop,bsk,grk,hep,kay,kis,kuz,mbc,peb,puc,shg,slbo,slmb,spi,spri,tai,ttk,vir,vn,zip	FBgn0002022,FBgn0020224,FBgn0260635,FBgn0003731,FBgn0001987,FBgn0004838,FBgn0031450,FBgn0052179,FBgn0030964,FBgn0032006,FBgn0010333,FBgn0015477,FBgn0014073,FBgn0000097,FBgn0000229,FBgn0001137,FBgn0010303,FBgn0001297,FBgn0266557,FBgn0259984,FBgn0015513,FBgn0003053,FBgn0243512,FBgn0003391,FBgn0005638,FBgn0283468,FBgn0005672,FBgn0085443,FBgn0041092,FBgn0003870,FBgn0003977,FBgn0003984,FBgn0265434
Direct GO Biological Processes	GO:0000462	maturation of SSU-rRNA from tricistronic rRNA transcript (SSU-rRNA, 5.8S rRNA, LSU-rRNA)	24	24	0.218	1.2705	0.345	0.00317828	2.49781	1	0.0169057	0.142033	CG11030,CG12325,CG14543,CG1671,CG16753,CG2260,CG3071,CG3735,CG7246,CG7275,CG7728,CG8461,RpS14a,RpS14b,RpS16,RpS8,Sas10,Tsr1,kz,l(2)34Fd,l(2)k09022,l(3)72Dn,mRpS11,mRpS9	FBgn0031736,FBgn0033557,FBgn0039404,FBgn0033454,FBgn0035393,FBgn0030000,FBgn0023527,FBgn0034933,FBgn0030081,FBgn0036500,FBgn0036686,FBgn0038235,FBgn0004403,FBgn0004404,FBgn0034743,FBgn0039713,FBgn0029755,FBgn0037073,FBgn0001330,FBgn0261535,FBgn0086451,FBgn0263605,FBgn0038474,FBgn0037529
Direct GO Biological Processes	GO:0007416	synapse assembly	24	24	0.218	1.2705	0.345	0.00317828	2.49781	1	0.0169057	0.142033	AGO1,Adf1,Fmr1,Gad1,Got2,Gs2,LIMK1,Liprin-alpha,Nos,Nrx-1,Prosap,Sema1a,TBPH,Tl,aPKC,baz,caps,comm,drl,lbm,mtg,nej,par-6,pros	FBgn0262739,FBgn0284249,FBgn0028734,FBgn0004516,FBgn0001125,FBgn0001145,FBgn0283712,FBgn0046704,FBgn0011676,FBgn0038975,FBgn0040752,FBgn0011259,FBgn0025790,FBgn0262473,FBgn0261854,FBgn0000163,FBgn0023095,FBgn0010105,FBgn0015380,FBgn0016032,FBgn0260386,FBgn0261617,FBgn0026192,FBgn0004595
Direct GO Biological Processes	GO:0031532	actin cytoskeleton reorganization	24	24	0.218	1.2705	0.345	0.00317828	2.49781	1	0.0169057	0.142033	Actn,CG32264,CG32982,Cdc42,Dg,Mtl,Pkn,Rab11,Rac1,Rac2,Rho1,RhoGEF2,RhoGEF3,Rok,Shrm,Vav,dia,mon2,nuf,parvin,pbl,pod1,rictor,trio	FBgn0000667,FBgn0052264,FBgn0052982,FBgn0010341,FBgn0034072,FBgn0039532,FBgn0020621,FBgn0015790,FBgn0010333,FBgn0014011,FBgn0014020,FBgn0023172,FBgn0264707,FBgn0026181,FBgn0085408,FBgn0040068,FBgn0011202,FBgn0031985,FBgn0013718,FBgn0052528,FBgn0003041,FBgn0029903,FBgn0031006,FBgn0024277
Direct GO Biological Processes	GO:0070983	dendrite guidance	24	24	0.218	1.2705	0.345	0.00317828	2.49781	1	0.0169057	0.142033	Bap55,Chi,D,E(Pc),HDAC1,NetA,NetB,Sema2a,Sema2b,Snr1,Toll-6,Wnt5,acj6,brm,comm,ct,dom,drl,fra,meigo,pros,robo1,sqz,tup	FBgn0025716,FBgn0013764,FBgn0000411,FBgn0000581,FBgn0015805,FBgn0015773,FBgn0015774,FBgn0011260,FBgn0264273,FBgn0011715,FBgn0036494,FBgn0010194,FBgn0000028,FBgn0000212,FBgn0010105,FBgn0004198,FBgn0020306,FBgn0015380,FBgn0011592,FBgn0250820,FBgn0004595,FBgn0005631,FBgn0010768,FBgn0003896
Direct GO Biological Processes	GO:0046843	dorsal appendage formation	57	53	0.482	1.1814	0.24	0.00329928	2.48158	1	0.017438	0.146505	Cad74A,Cdc42,Cf2,Cp16,Egfr,Jra,Khc,Klc,Lis-1,N,Pax,Ppcs,Rac1,Rac2,Raf,RanBPM,S,Shark,Syp,armi,asun,aub,br,bsk,bun,cact,cic,cni,dpp,ed,emc,grk,gus,hep,jvl,kat80,lama,mael,mirr,okr,puc,rasp,rl,shi,slmb,slpr,smt3,spn-D,spn-E,spoon,squ,ttk,zuc	FBgn0036715,FBgn0010341,FBgn0000286,FBgn0000356,FBgn0003731,FBgn0001291,FBgn0001308,FBgn0010235,FBgn0015754,FBgn0004647,FBgn0041789,FBgn0261285,FBgn0010333,FBgn0014011,FBgn0003079,FBgn0262114,FBgn0003310,FBgn0015295,FBgn0038826,FBgn0041164,FBgn0020407,FBgn0000146,FBgn0283451,FBgn0000229,FBgn0259176,FBgn0000250,FBgn0262582,FBgn0000339,FBgn0000490,FBgn0000547,FBgn0000575,FBgn0001137,FBgn0026238,FBg…
Direct GO Biological Processes	GO:0042127	regulation of cell population proliferation	33	32	0.291	1.232	0.301	0.00364932	2.43779	1	0.0188888	0.158694	Ack,Cbl,CycE,FER,Fmr1,InR,Madm,Mer,Mkp3,Ns1,Pi3K21B,Pi3K92E,Rbf,RpS21,Src42A,Src64B,Stat92E,Tsc1,dlg1,dlt,dpp,grh,hay,hh,hpo,p53,pont,rept,sav,vg,vsg,wts	FBgn0028484,FBgn0020224,FBgn0010382,FBgn0000723,FBgn0028734,FBgn0283499,FBgn0027497,FBgn0086384,FBgn0036844,FBgn0038473,FBgn0020622,FBgn0015279,FBgn0015799,FBgn0015521,FBgn0264959,FBgn0262733,FBgn0016917,FBgn0026317,FBgn0001624,FBgn0024510,FBgn0000490,FBgn0259211,FBgn0001179,FBgn0004644,FBgn0261456,FBgn0039044,FBgn0040078,FBgn0040075,FBgn0053193,FBgn0003975,FBgn0045823,FBgn0011739
Direct GO Biological Processes	GO:0045793	positive regulation of cell size	41	39	0.355	1.2085	0.273	0.00389585	2.4094	1	0.0199583	0.167679	Akt1,CG1227,Desat1,Gcn2,Girdin,InR,Lst8,MAPk-Ak2,Mekk1,Myc,Myt1,Nipped-B,Nup44A,Pdk1,Pi3K92E,Pvf2,Pvf3,Pvr,Ras85D,Rheb,S6k,Sos,Stacl,Tctp,Tor,btsz,chico,dop,drk,hppy,ksr,lic,mio,p38a,p38b,raptor,rictor,rl,trbl	FBgn0010379,FBgn0037491,FBgn0086687,FBgn0019990,FBgn0283724,FBgn0283499,FBgn0264691,FBgn0013987,FBgn0024329,FBgn0262656,FBgn0040298,FBgn0026401,FBgn0033247,FBgn0020386,FBgn0015279,FBgn0031888,FBgn0085407,FBgn0032006,FBgn0003205,FBgn0041191,FBgn0283472,FBgn0001965,FBgn0263980,FBgn0037874,FBgn0021796,FBgn0266756,FBgn0024248,FBgn0267390,FBgn0004638,FBgn0263395,FBgn0015402,FBgn0261524,FBgn0031399,FBg…
Direct GO Biological Processes	GO:0043161	proteasome-mediated ubiquitin-dependent protein catabolic process	96	86	0.782	1.1382	0.187	0.00399497	2.39849	1	0.0200787	0.168691	CG10516,CG11275,CG18467,CG2681,CG30382,CG31357,CG3295,CG4238,CG42383,CG42797,CG7220,CG9945,Cul1,Cul2,Cul3,Cul4,Cul5,Cul6,Fbw5,Fsn,Ltn1,Nedd4,Plap,Pomp,Prosalpha1,Prosalpha2,Prosalpha3,Prosalpha3T,Prosalpha4,Prosalpha5,Prosalpha6,Prosalpha6T,Prosalpha7,Prosbeta1,Prosbeta2,Prosbeta2R2,Prosbeta3,Prosbeta4,Prosbeta4R1,Prosbeta5,Prosbeta6,Prosbeta7,Rad23,Rpn1,Rpn10,Rpn11,Rpn12,Rpn13,Rpn2,Rpn3,Rpn5,Rpn…	FBgn0036549,FBgn0034706,FBgn0034218,FBgn0024997,FBgn0050382,FBgn0051357,FBgn0034573,FBgn0031384,FBgn0259729,FBgn0261931,FBgn0033544,FBgn0034527,FBgn0015509,FBgn0032956,FBgn0261268,FBgn0033260,FBgn0039632,FBgn0036332,FBgn0031773,FBgn0043010,FBgn0262517,FBgn0259174,FBgn0024314,FBgn0032884,FBgn0263121,FBgn0086134,FBgn0261394,FBgn0261395,FBgn0004066,FBgn0016697,FBgn0250843,FBgn0032492,FBgn0023175,FBg…
Direct GO Biological Processes	GO:0001737	establishment of imaginal disc-derived wing hair orientation	23	23	0.209	1.2705	0.345	0.00403984	2.39364	1	0.0200787	0.168691	ATP6AP2,Galphao,LIMK1,Mtl,N,Pgcl,Rbsn-5,Rok,SMC3,app,dco,dgo,ds,dsh,fj,ft,fy,fz,in,par-1,pk,scrib,tsr	FBgn0037671,FBgn0001122,FBgn0283712,FBgn0039532,FBgn0004647,FBgn0011822,FBgn0261064,FBgn0026181,FBgn0015615,FBgn0260941,FBgn0002413,FBgn0086898,FBgn0284247,FBgn0000499,FBgn0000658,FBgn0001075,FBgn0001084,FBgn0001085,FBgn0001259,FBgn0260934,FBgn0003090,FBgn0263289,FBgn0011726
Direct GO Biological Processes	GO:0006891	intra-Golgi vesicle-mediated transport	23	23	0.209	1.2705	0.345	0.00403984	2.39364	1	0.0200787	0.168691	Bet3,Cog1,Cog2,Cog3,Cog4,Cog6,Cog7,Cog8,Gos28,Membrin,Rab6,SIDL,Vti1a,Vti1b,alphaCOP,alphaSnap,beta'COP,betaCOP,brun,epsilonCOP,fws,gammaCOP,zetaCOP	FBgn0260859,FBgn0037998,FBgn0026634,FBgn0031536,FBgn0032258,FBgn0033401,FBgn0051040,FBgn0287204,FBgn0044871,FBgn0260856,FBgn0015797,FBgn0038303,FBgn0260862,FBgn0264751,FBgn0025725,FBgn0250791,FBgn0025724,FBgn0008635,FBgn0261787,FBgn0027496,FBgn0024689,FBgn0028968,FBgn0040512
Direct GO Biological Processes	GO:0032956	regulation of actin cytoskeleton organization	23	23	0.209	1.2705	0.345	0.00403984	2.39364	1	0.0200787	0.168691	Abi,Akap200,Cdc42,Crk,Lst8,Moe,Rac1,Rac2,Rho1,RhoBTB,RhoGAP92B,RhoU,Rok,conu,ed,ena,jar,p120ctn,rictor,shi,sqh,step,sti	FBgn0020510,FBgn0027932,FBgn0010341,FBgn0024811,FBgn0264691,FBgn0011661,FBgn0010333,FBgn0014011,FBgn0014020,FBgn0036980,FBgn0038747,FBgn0083940,FBgn0026181,FBgn0039994,FBgn0000547,FBgn0000578,FBgn0011225,FBgn0260799,FBgn0031006,FBgn0003392,FBgn0003514,FBgn0086779,FBgn0002466
Direct GO Biological Processes	GO:0051491	positive regulation of filopodium assembly	23	23	0.209	1.2705	0.345	0.00403984	2.39364	1	0.0200787	0.168691	Abi,Arp3,Arpc1,CG15456,Cdc42,DAAM,HSPC300,Lar,Mipp1,Rab35,Rac1,SCAR,Sra-1,aPKC,chic,ena,hep,kon,kra,kug,par-6,shot,sif	FBgn0020510,FBgn0262716,FBgn0001961,FBgn0040650,FBgn0010341,FBgn0025641,FBgn0061198,FBgn0000464,FBgn0026061,FBgn0031090,FBgn0010333,FBgn0041781,FBgn0038320,FBgn0261854,FBgn0000308,FBgn0000578,FBgn0010303,FBgn0032683,FBgn0250753,FBgn0261574,FBgn0026192,FBgn0013733,FBgn0085447
Direct GO Biological Processes	GO:0007528	neuromuscular junction development	48	45	0.409	1.1911	0.252	0.00443127	2.35347	1	0.0218074	0.183214	Abi,Ank2,C1GalTA,CCKLR-17D1,Ca-beta,CaMKII,CrebB,Cul5,Fas2,Fmr1,Frq1,Frq2,Gad1,Galphas,Gem3,Hem,Lrrk,Mon1,Nedd4,Neto,Nlg1,Nlg3,S6kII,SiaT,Smn,Smu1,Syx18,TBPH,Vap33,atl,beag,beta4GalNAcTA,cmpy,dlp,futsch,gbb,mGluR,nsl1,rg,rut,sff,unc-104,unc-13,wit,wrd	FBgn0020510,FBgn0261788,FBgn0032078,FBgn0259231,FBgn0259822,FBgn0264607,FBgn0265784,FBgn0039632,FBgn0000635,FBgn0028734,FBgn0030897,FBgn0083228,FBgn0004516,FBgn0001123,FBgn0011802,FBgn0011771,FBgn0038816,FBgn0031640,FBgn0259174,FBgn0265416,FBgn0051146,FBgn0083963,FBgn0262866,FBgn0035050,FBgn0036641,FBgn0038666,FBgn0039212,FBgn0025790,FBgn0029687,FBgn0039213,FBgn0037660,FBgn0027538,FBgn0037015,FBg…
Direct GO Biological Processes	GO:0040011	locomotion	32	31	0.282	1.2308	0.3	0.00451255	2.34558	1	0.0219482	0.184397	Bug22,CASK,Fmr1,FoxP,Lrrk,Mhc,Msp300,Neto,Nrx-1,Pp1-87B,Rim2,Sas-4,Syn1,Syn2,TBPH,Tbh,Torsin,Ube3a,atk,fbl,flr,hiw,kis,klar,lark,nompC,scb,sesB,sim,sls,spin	FBgn0032248,FBgn0013759,FBgn0028734,FBgn0262477,FBgn0038816,FBgn0264695,FBgn0261836,FBgn0265416,FBgn0038975,FBgn0004103,FBgn0031359,FBgn0011020,FBgn0037130,FBgn0034135,FBgn0025790,FBgn0010329,FBgn0025615,FBgn0061469,FBgn0036995,FBgn0011205,FBgn0260049,FBgn0030600,FBgn0266557,FBgn0001316,FBgn0011640,FBgn0016920,FBgn0286785,FBgn0003360,FBgn0004666,FBgn0086906,FBgn0086676
Direct GO Biological Processes	GO:0042593	glucose homeostasis	40	38	0.346	1.207	0.271	0.00473302	2.32486	1	0.0226244	0.190078	ATPCL,Actbeta,AdipoR,Akh,AkhR,Ald1,Aps,CkIalpha,Desat1,Eno,Gapdh2,Glut1,Hex-C,Hnf4,InR,Lkb1,Men-b,Mondo,Pfk,Pgd,Pgi,Pi3K92E,PyK,Smox,TBC1d7,Tpi,Uba1,babo,boss,chico,ey,foxo,ktub,put,sut3,svp,teq,trbl	FBgn0020236,FBgn0024913,FBgn0038984,FBgn0004552,FBgn0025595,FBgn0000064,FBgn0036111,FBgn0015024,FBgn0086687,FBgn0000579,FBgn0001092,FBgn0264574,FBgn0001187,FBgn0004914,FBgn0283499,FBgn0038167,FBgn0029155,FBgn0032940,FBgn0003071,FBgn0004654,FBgn0003074,FBgn0015279,FBgn0267385,FBgn0025800,FBgn0039158,FBgn0086355,FBgn0023143,FBgn0011300,FBgn0000206,FBgn0024248,FBgn0005558,FBgn0038197,FBgn0015721,FBg…
Direct GO Biological Processes	GO:0000132	establishment of mitotic spindle orientation	22	22	0.2	1.2705	0.345	0.00513485	2.28947	1	0.0235544	0.197891	Arl2,Arp1,Arp10,CG9286,Lis-1,Ran,Slik,aPKC,ana2,asp,cno,ctp,cv-c,dlg1,dsh,htt,l(2)gl,msps,mud,nudE,pins,wake	FBgn0004908,FBgn0011745,FBgn0031050,FBgn0038183,FBgn0015754,FBgn0020255,FBgn0035001,FBgn0261854,FBgn0027513,FBgn0000140,FBgn0259212,FBgn0011760,FBgn0285955,FBgn0001624,FBgn0000499,FBgn0027655,FBgn0002121,FBgn0027948,FBgn0002873,FBgn0036059,FBgn0040080,FBgn0266418
Direct GO Biological Processes	GO:0006396	RNA processing	22	22	0.2	1.2705	0.345	0.00513485	2.28947	1	0.0235544	0.197891	Adar,Adat1,CG12493,CG14100,CG2100,CG31550,CG3808,CG7849,CG9346,Csl4,DIP1,HnRNP-K,LSm1,La,Larp7,Rtc1,Rtca,blanks,drosha,ldbr,mRpL44,scaf6	FBgn0026086,FBgn0028658,FBgn0035571,FBgn0036889,FBgn0037369,FBgn0051550,FBgn0036838,FBgn0033060,FBgn0034572,FBgn0032346,FBgn0024807,FBgn0267791,FBgn0261067,FBgn0011638,FBgn0260771,FBgn0020909,FBgn0025630,FBgn0035608,FBgn0026722,FBgn0035838,FBgn0037330,FBgn0261872
Direct GO Biological Processes	GO:0006493	protein O-linked glycosylation	22	22	0.2	1.2705	0.345	0.00513485	2.28947	1	0.0235544	0.197891	CG11357,CG30036,CG30037,CG3038,CG31139,CG8668,CG8673,Eogt,GalT1,O-fut1,Oga,Pgant3,Pgant4,Pgant9,Xxylt,beta3GalTII,brn,fng,rumi,shams,sxc,wol	FBgn0035558,FBgn0050036,FBgn0050037,FBgn0040373,FBgn0051139,FBgn0031988,FBgn0031986,FBgn0264672,FBgn0053145,FBgn0033901,FBgn0038870,FBgn0027558,FBgn0051956,FBgn0050463,FBgn0034959,FBgn0033315,FBgn0000221,FBgn0011591,FBgn0086253,FBgn0039273,FBgn0261403,FBgn0261020
Direct GO Biological Processes	GO:0006890	retrograde vesicle-mediated transport, Golgi to endoplasmic reticulum	22	22	0.2	1.2705	0.345	0.00513485	2.28947	1	0.0235544	0.197891	CG11857,CG31729,CG4293,CG43322,CG5946,CG7011,CG9536,Cog4,Cog7,Rab6,Rint1,Sec22,Slh,Syx18,Use1,Ykt6,alphaCOP,beta'COP,deltaCOP,epsilonCOP,sau,zetaCOP	FBgn0039303,FBgn0051729,FBgn0024983,FBgn0263027,FBgn0036211,FBgn0036489,FBgn0031818,FBgn0032258,FBgn0051040,FBgn0015797,FBgn0035762,FBgn0260855,FBgn0264978,FBgn0039212,FBgn0035965,FBgn0260858,FBgn0025725,FBgn0025724,FBgn0028969,FBgn0027496,FBgn0267378,FBgn0040512
Direct GO Biological Processes	GO:0007088	regulation of mitotic nuclear division	22	22	0.2	1.2705	0.345	0.00513485	2.28947	1	0.0235544	0.197891	14-3-3epsilon,Asciz,CycA,Klp3A,Myb,Nek2,Rca1,Xpd,ago,bora,dgt3,dgt4,dgt5,dgt6,endos,fzr,gwl,kni,knrl,mei-41,nej,slmb	FBgn0020238,FBgn0035407,FBgn0000404,FBgn0011606,FBgn0002914,FBgn0029970,FBgn0017551,FBgn0261850,FBgn0041171,FBgn0259791,FBgn0034569,FBgn0026085,FBgn0033740,FBgn0039638,FBgn0061515,FBgn0262699,FBgn0260399,FBgn0001320,FBgn0001323,FBgn0004367,FBgn0261617,FBgn0283468
Direct GO Biological Processes	GO:0007173	epidermal growth factor receptor signaling pathway	22	22	0.2	1.2705	0.345	0.00513485	2.28947	1	0.0235544	0.197891	Dsor1,Egfr,Krn,Raf,Ras85D,Shc,Sos,Vav,aop,ave,cic,cnk,csw,drk,grk,gro,ksr,pnt,rl,spen,spi,vn	FBgn0010269,FBgn0003731,FBgn0052179,FBgn0003079,FBgn0003205,FBgn0015296,FBgn0001965,FBgn0040068,FBgn0000097,FBgn0050476,FBgn0262582,FBgn0286070,FBgn0000382,FBgn0004638,FBgn0001137,FBgn0001139,FBgn0015402,FBgn0003118,FBgn0003256,FBgn0016977,FBgn0005672,FBgn0003984
Direct GO Biological Processes	GO:0007317	regulation of pole plasm oskar mRNA localization	22	22	0.2	1.2705	0.345	0.00513485	2.28947	1	0.0235544	0.197891	Khc,Pka-C1,Rab11,Rop,Syt1,Syx1A,TER94,aub,bic,cnc,cup,enc,exu,mael,mago,mira,par-1,spn-E,spn-F,stau,swa,tsu	FBgn0001308,FBgn0000273,FBgn0015790,FBgn0004574,FBgn0004242,FBgn0013343,FBgn0286784,FBgn0000146,FBgn0000181,FBgn0262975,FBgn0000392,FBgn0004875,FBgn0000615,FBgn0016034,FBgn0002736,FBgn0021776,FBgn0260934,FBgn0003483,FBgn0086362,FBgn0003520,FBgn0003655,FBgn0033378
Direct GO Biological Processes	GO:0008293	torso signaling pathway	22	22	0.2	1.2705	0.345	0.00513485	2.28947	1	0.0235544	0.197891	Dsor1,Ptth,Raf,Rap1,Ras85D,Shc,Sos,bcd,cic,clos,cnk,csw,dos,drk,fs(1)M3,fs(1)N,gro,ksr,rl,tor,trk,tsl	FBgn0010269,FBgn0013323,FBgn0003079,FBgn0004636,FBgn0003205,FBgn0015296,FBgn0001965,FBgn0000166,FBgn0262582,FBgn0261016,FBgn0286070,FBgn0000382,FBgn0016794,FBgn0004638,FBgn0005390,FBgn0004650,FBgn0001139,FBgn0015402,FBgn0003256,FBgn0003733,FBgn0003751,FBgn0003867
Direct GO Biological Processes	GO:0008543	fibroblast growth factor receptor signaling pathway	22	22	0.2	1.2705	0.345	0.00513485	2.28947	1	0.0235544	0.197891	Dsor1,Raf,Ras85D,Shc,Sos,aop,bnl,btl,cnk,csw,drk,grh,gro,htl,ksr,pnt,pyr,rl,sfl,sgl,stumps,ths	FBgn0010269,FBgn0003079,FBgn0003205,FBgn0015296,FBgn0001965,FBgn0000097,FBgn0014135,FBgn0285896,FBgn0286070,FBgn0000382,FBgn0004638,FBgn0259211,FBgn0001139,FBgn0010389,FBgn0015402,FBgn0003118,FBgn0033649,FBgn0003256,FBgn0020251,FBgn0261445,FBgn0020299,FBgn0033652
Direct GO Biological Processes	GO:0046579	positive regulation of Ras protein signal transduction	22	22	0.2	1.2705	0.345	0.00513485	2.28947	1	0.0235544	0.197891	14-3-3epsilon,14-3-3zeta,CG34393,CG4853,CG7369,CG9098,Cka,Fgop2,Fnta,Hmgcr,Mob4,Pp1-87B,Slmap,Sos,Strip,Sur-8,ave,betaggt-I,cnk,ksr,smt3,tor	FBgn0020238,FBgn0004907,FBgn0085422,FBgn0034230,FBgn0037188,FBgn0031762,FBgn0044323,FBgn0031871,FBgn0031633,FBgn0263782,FBgn0259483,FBgn0004103,FBgn0040011,FBgn0001965,FBgn0035437,FBgn0038504,FBgn0050476,FBgn0015000,FBgn0286070,FBgn0015402,FBgn0264922,FBgn0003733
Direct GO Biological Processes	GO:0070588	calcium ion transmembrane transport	22	22	0.2	1.2705	0.345	0.00513485	2.28947	1	0.0235544	0.197891	CG1090,CG12061,CG17167,CG45062,CG45063,Ca-alpha1D,Ca-alpha1T,Ca-beta,Itpr,Nckx30C,PMCA,Prestin,SERCA,SPoCk,Trpgamma,cac,fwe,nompC,pain,trp,trpl,zyd	FBgn0037238,FBgn0040031,FBgn0039941,FBgn0266432,FBgn0266433,FBgn0001991,FBgn0264386,FBgn0259822,FBgn0010051,FBgn0028704,FBgn0259214,FBgn0036770,FBgn0263006,FBgn0052451,FBgn0032593,FBgn0263111,FBgn0261722,FBgn0016920,FBgn0060296,FBgn0003861,FBgn0005614,FBgn0265767
Direct GO Biological Processes	GO:0090307	mitotic spindle assembly	22	22	0.2	1.2705	0.345	0.00513485	2.28947	1	0.0235544	0.197891	Aladin,BuGZ,CG9286,Det,Klp61F,Mob4,Mzt1,Non1,Non2,Non3,Ns1,Vhl,Vps33B,chb,mgr,msd5,mst,ncd,pont,sau,ssp6,ssp7	FBgn0030122,FBgn0032600,FBgn0038183,FBgn0264291,FBgn0004378,FBgn0259483,FBgn0261858,FBgn0028473,FBgn0035370,FBgn0038585,FBgn0038473,FBgn0041174,FBgn0039335,FBgn0021760,FBgn0264694,FBgn0035210,FBgn0020272,FBgn0002924,FBgn0040078,FBgn0267378,FBgn0035676,FBgn0052667
Direct GO Biological Processes	GO:0055059	asymmetric neuroblast division	31	30	0.273	1.2295	0.298	0.00557549	2.25372	1	0.0252971	0.212533	Cdk1,Cep135,CycA,Galphai,Gbeta13F,Ggamma1,Lkb1,aPKC,ana2,baz,clu,cnn,eas,esg,flfl,insc,jar,l(2)gl,loco,mira,mts,mud,numb,par-6,pins,pon,pros,stau,wake,wor	FBgn0004106,FBgn0036480,FBgn0000404,FBgn0001104,FBgn0001105,FBgn0004921,FBgn0038167,FBgn0261854,FBgn0027513,FBgn0000163,FBgn0034087,FBgn0013765,FBgn0000536,FBgn0001981,FBgn0024555,FBgn0011674,FBgn0011225,FBgn0002121,FBgn0020278,FBgn0021776,FBgn0004177,FBgn0002873,FBgn0002973,FBgn0026192,FBgn0040080,FBgn0025739,FBgn0004595,FBgn0003520,FBgn0266418,FBgn0001983
Direct GO Biological Processes	GO:0006342	chromatin silencing	39	37	0.337	1.2054	0.27	0.00574398	2.24079	1	0.0259205	0.21777	AGO1,Bin1,Caf1-55,Dcr-2,Elba2,HDAC1,Hers,Hmt4-20,Kr,Lam,LamC,MRG15,Parg,Psc,Sce,Sfmbt,Sirt1,Su(var)205,Su(var)3-9,Su(z)2,Top2,Usp7,aub,calypso,corto,esc,escl,gpp,lolal,msl-3,ph-d,pho,piwi,psq,rept,spn-E,wash	FBgn0262739,FBgn0024491,FBgn0263979,FBgn0034246,FBgn0031435,FBgn0015805,FBgn0052529,FBgn0025639,FBgn0001325,FBgn0002525,FBgn0010397,FBgn0027378,FBgn0023216,FBgn0005624,FBgn0003330,FBgn0032475,FBgn0024291,FBgn0003607,FBgn0263755,FBgn0265623,FBgn0284220,FBgn0030366,FBgn0000146,FBgn0262166,FBgn0010313,FBgn0000588,FBgn0032391,FBgn0264495,FBgn0022238,FBgn0002775,FBgn0004860,FBgn0002521,FBgn0004872,FBg…
Direct GO Biological Processes	GO:0090263	positive regulation of canonical Wnt signaling pathway	39	37	0.337	1.2054	0.27	0.00574398	2.24079	1	0.0259205	0.21777	CG14234,Cow,CtBP,Diap1,Hipk,Klp64D,Nek2,Pp1-87B,Pp1alpha-96A,Ssdp,Swim,Tnks,Usp47,Usp8,Wnk,apolpp,botv,dally,dco,dlp,ebd1,ewg,flw,gish,hyd,hyx,kto,mts,nej,nito,pont,skd,sotv,spen,trbd,ttv,tws	FBgn0031065,FBgn0039054,FBgn0020496,FBgn0260635,FBgn0035142,FBgn0004380,FBgn0029970,FBgn0004103,FBgn0003134,FBgn0011481,FBgn0034709,FBgn0027508,FBgn0016756,FBgn0038862,FBgn0037098,FBgn0087002,FBgn0027535,FBgn0263930,FBgn0002413,FBgn0041604,FBgn0035153,FBgn0005427,FBgn0000711,FBgn0250823,FBgn0002431,FBgn0037657,FBgn0001324,FBgn0004177,FBgn0261617,FBgn0027548,FBgn0040078,FBgn0003415,FBgn0029175,FBg…
Direct GO Biological Processes	GO:0017148	negative regulation of translation	46	43	0.391	1.1877	0.248	0.00635863	2.19664	1	0.0284257	0.238818	312,4E-T,AGO1,CG13928,CG2053,CG6576,Fmr1,Not1,Not10,Not11,Not3,Paip2,Pop2,Rbfox1,Rcd-1,Rcd-1r,Rga,RpL13A,Sxl,Unr,bam,bcd,bgcn,bin3,brat,bru1,bru2,bru3,cup,eIF4E6,eIF4EHP,fs(1)K10,kra,mRpL13,msi,nos,orb2,pum,smg,sqd,tra,tut,twin	FBgn0029514,FBgn0052016,FBgn0262739,FBgn0035246,FBgn0039887,FBgn0035924,FBgn0028734,FBgn0085436,FBgn0260444,FBgn0034963,FBgn0033029,FBgn0038100,FBgn0036239,FBgn0052062,FBgn0031047,FBgn0032089,FBgn0017550,FBgn0037351,FBgn0264270,FBgn0263352,FBgn0000158,FBgn0000166,FBgn0004581,FBgn0263144,FBgn0010300,FBgn0000114,FBgn0262475,FBgn0264001,FBgn0000392,FBgn0039622,FBgn0053100,FBgn0000810,FBgn0250753,FBg…
Direct GO Biological Processes	GO:0007298	border follicle cell migration	111	98	0.891	1.1217	0.166	0.00640359	2.19358	1	0.0284257	0.238818	Burs,CASK,CG8155,CalpB,Ced-12,Cortactin,Crk,Dhc64C,Diap1,Dl,Dlg5,Dsor1,EcR,Egfr,Evi5,GMF,Lis-1,Mhc,Mrtf,N,Ptpmeg2,Pvf1,Pvr,RN-tre,Rab11,Rab3-GAP,Rab5,Rab7,Rac1,Raf,Rala,Ras85D,Rho1,RhoL,Sec15,Sec5,Sec6,Sec8,Shc,Socs36E,Stat92E,Vang,Vav,ab,aop,apt,baz,bbg,brn,btl,cindr,cpb,dome,dop,dor,dsh,egh,ena,ex,flr,fz,grk,hop,hpo,if,jar,jing,kibra,kuz,mbc,mim,mys,nudE,par-1,par-6,phm,psidin,rhea,rk,rols,shd,…	FBgn0038901,FBgn0013759,FBgn0034009,FBgn0025866,FBgn0032409,FBgn0025865,FBgn0024811,FBgn0261797,FBgn0260635,FBgn0000463,FBgn0032363,FBgn0010269,FBgn0000546,FBgn0003731,FBgn0262740,FBgn0028894,FBgn0015754,FBgn0264695,FBgn0052296,FBgn0004647,FBgn0028341,FBgn0030964,FBgn0032006,FBgn0020620,FBgn0015790,FBgn0027505,FBgn0014010,FBgn0015795,FBgn0010333,FBgn0003079,FBgn0015286,FBgn0003205,FBgn0014020,FBg…
Direct GO Biological Processes	GO:0010883	regulation of lipid storage	21	21	0.191	1.2705	0.345	0.00652655	2.18532	1	0.0284257	0.238818	Arf79F,Atf3,CG5946,Cds,Lsd-1,Rab32,Rac2,Seipin,Torsin,adp,alphaCOP,beta'COP,betaCOP,ca,deltaCOP,gammaCOP,p38c,rb,sturkopf,svp,zetaCOP	FBgn0010348,FBgn0028550,FBgn0036211,FBgn0010350,FBgn0039114,FBgn0002567,FBgn0014011,FBgn0040336,FBgn0025615,FBgn0000057,FBgn0025725,FBgn0025724,FBgn0008635,FBgn0000247,FBgn0028969,FBgn0028968,FBgn0267339,FBgn0003210,FBgn0035206,FBgn0003651,FBgn0040512
Direct GO Biological Processes	GO:0035222	wing disc pattern formation	21	21	0.191	1.2705	0.345	0.00652655	2.18532	1	0.0284257	0.238818	Ada2b,Dr,N,Nipped-A,Notum,boi,dally,disp,dom,dpp,ds,fu,gbb,hh,ihog,nab,nito,put,sax,spen,tkv	FBgn0037555,FBgn0000492,FBgn0004647,FBgn0053554,FBgn0044028,FBgn0040388,FBgn0263930,FBgn0029088,FBgn0020306,FBgn0000490,FBgn0284247,FBgn0001079,FBgn0024234,FBgn0004644,FBgn0031872,FBgn0259986,FBgn0027548,FBgn0003169,FBgn0003317,FBgn0016977,FBgn0003716
Direct GO Biological Processes	GO:0046529	imaginal disc fusion, thorax closure	21	21	0.191	1.2705	0.345	0.00652655	2.18532	1	0.0284257	0.238818	Ced-12,Crk,Dok,Jra,KLHL18,Mmp2,Mnn1,Pvr,Rab30,Src42A,Traf4,alph,bsk,chm,hep,kay,mbc,msn,pcm,puc,slpr	FBgn0032409,FBgn0024811,FBgn0029944,FBgn0001291,FBgn0037978,FBgn0033438,FBgn0031885,FBgn0032006,FBgn0031882,FBgn0264959,FBgn0026319,FBgn0086361,FBgn0000229,FBgn0028387,FBgn0010303,FBgn0001297,FBgn0015513,FBgn0010909,FBgn0020261,FBgn0243512,FBgn0030018
Direct GO Biological Processes	GO:0048488	synaptic vesicle endocytosis	38	36	0.327	1.2036	0.267	0.00696313	2.1572	1	0.0300653	0.252593	AP-2alpha,Amph,Arf102F,Arf51F,Arf79F,Arl1,Arl2,BicD,CASK,Dab,Dap160,EndoA,Eps-15,Gli,Lrrk,Nlg1,Nlg2,Nlg3,Nlg4,Nrx-1,Rab11,Rab5,Synd,Synj,Syt1,Vps35,fwe,lap,lqf,lqfR,shi,spin,stmA,stnB,tweek,twf	FBgn0264855,FBgn0027356,FBgn0013749,FBgn0013750,FBgn0010348,FBgn0000115,FBgn0004908,FBgn0000183,FBgn0013759,FBgn0000414,FBgn0023388,FBgn0038659,FBgn0035060,FBgn0001987,FBgn0038816,FBgn0051146,FBgn0031866,FBgn0083963,FBgn0083975,FBgn0038975,FBgn0015790,FBgn0014010,FBgn0053094,FBgn0034691,FBgn0004242,FBgn0034708,FBgn0261722,FBgn0086372,FBgn0028582,FBgn0261279,FBgn0003392,FBgn0086676,FBgn0086784,FBg…
Direct GO Biological Processes	GO:0000226	microtubule cytoskeleton organization	45	42	0.382	1.1858	0.246	0.00760314	2.11901	1	0.0324366	0.272515	Ank2,BicC,DCX-EMAP,Dlic,Eb1,KP78a,Miro,Mob4,Patronin,Strip,TBCD,TER94,Tbce,alphaTub67C,alphaTub84B,alphaTub84D,alphaTub85E,asp,baz,betaTub56D,betaTub60D,betaTub85D,betaTub97EF,cdc14,ens,futsch,gammaTub23C,gammaTub37C,mago,mlt,mts,par-1,ringer,shot,sofe,spas,ssp2,sw,tacc,tau,tral,tsu	FBgn0261788,FBgn0000182,FBgn0259099,FBgn0030276,FBgn0027066,FBgn0026064,FBgn0039140,FBgn0259483,FBgn0263197,FBgn0035437,FBgn0027509,FBgn0286784,FBgn0033055,FBgn0087040,FBgn0003884,FBgn0003885,FBgn0003886,FBgn0000140,FBgn0000163,FBgn0284243,FBgn0003888,FBgn0003889,FBgn0003890,FBgn0031952,FBgn0264693,FBgn0259108,FBgn0260639,FBgn0010097,FBgn0002736,FBgn0265512,FBgn0004177,FBgn0260934,FBgn0266417,FBg…
Direct GO Biological Processes	GO:0006413	translational initiation	45	42	0.382	1.1858	0.246	0.00760314	2.11901	1	0.0324366	0.272515	CG31957,CG7414,NAT1,eIF1A,eIF2Balpha,eIF2Bbeta,eIF2Bdelta,eIF2Bepsilon,eIF2Bgamma,eIF2D,eIF2alpha,eIF2beta,eIF3a,eIF3b,eIF3c,eIF3d1,eIF3d2,eIF3e,eIF3f1,eIF3g1,eIF3h,eIF3i,eIF3j,eIF3k,eIF3l,eIF4A,eIF4B,eIF4E1,eIF4E3,eIF4E4,eIF4E5,eIF4E6,eIF4EHP,eIF4G1,eIF4H1,eIF4H2,eIF5,eIF5B,eIF6,mIF2,mRpL49,pix	FBgn0051957,FBgn0037135,FBgn0010488,FBgn0026250,FBgn0039726,FBgn0024996,FBgn0034858,FBgn0023512,FBgn0034029,FBgn0041588,FBgn0261609,FBgn0004926,FBgn0037249,FBgn0034237,FBgn0034258,FBgn0040227,FBgn0037994,FBgn0025582,FBgn0037270,FBgn0029629,FBgn0022023,FBgn0015834,FBgn0027619,FBgn0034654,FBgn0036258,FBgn0001942,FBgn0020660,FBgn0015218,FBgn0265089,FBgn0035709,FBgn0035823,FBgn0039622,FBgn0053100,FBg…
Direct GO Biological Processes	GO:0007435	salivary gland morphogenesis	52	48	0.437	1.1728	0.23	0.00774914	2.11075	1	0.0330032	0.277275	Btk29A,CrebA,Drl-2,LanB2,Mtl,PH4alphaSG1,Pvf1,Pvf2,Pvr,Rac1,Rac2,Rho1,Ser,Src42A,Src64B,Wnt4,Wnt5,betaTub85D,bin,btl,crb,dia,dnt,drl,dsh,eya,eyg,fkh,fog,fz,fz2,gsb,h,hkb,if,lolal,mew,pan,raw,retn,rib,shg,shi,sigmar,srp,trh,twi,zip	FBgn0003502,FBgn0004396,FBgn0033791,FBgn0267348,FBgn0039532,FBgn0051014,FBgn0030964,FBgn0031888,FBgn0032006,FBgn0010333,FBgn0014011,FBgn0014020,FBgn0004197,FBgn0264959,FBgn0262733,FBgn0010453,FBgn0010194,FBgn0003889,FBgn0045759,FBgn0285896,FBgn0259685,FBgn0011202,FBgn0024245,FBgn0015380,FBgn0000499,FBgn0000320,FBgn0000625,FBgn0000659,FBgn0000719,FBgn0001085,FBgn0016797,FBgn0001148,FBgn0001168,FBg…
Direct GO Biological Processes	GO:0000184	nuclear-transcribed mRNA catabolic process, nonsense-mediated decay	20	20	0.182	1.2705	0.345	0.00829527	2.08117	1	0.0337206	0.283302	CG32533,CG3857,CG6729,CG7907,Cbp80,DCP1,DCP2,Pym,Smg5,Smg6,Upf1,Upf2,Upf3,armi,gw,nompA,nonC,pcm,sqd,tsu	FBgn0052533,FBgn0023520,FBgn0032296,FBgn0038887,FBgn0022942,FBgn0034921,FBgn0036534,FBgn0034918,FBgn0019890,FBgn0039260,FBgn0030354,FBgn0029992,FBgn0034923,FBgn0041164,FBgn0051992,FBgn0016047,FBgn0263968,FBgn0020261,FBgn0263396,FBgn0033378
Direct GO Biological Processes	GO:0006378	mRNA polyadenylation	20	20	0.182	1.2705	0.345	0.00829527	2.08117	1	0.0337206	0.283302	Clp,Cpsf100,Cpsf160,Cpsf5,Cpsf73,CstF64,Fip1,IntS11,IntS9,MTPAP,Pabp2,Pcf11,Ssu72,Sym,Wdr33,cbc,hrg,nos,orb,wisp	FBgn0015621,FBgn0027873,FBgn0024698,FBgn0035987,FBgn0261065,FBgn0027841,FBgn0037255,FBgn0039691,FBgn0036570,FBgn0024360,FBgn0005648,FBgn0264962,FBgn0031054,FBgn0037371,FBgn0046222,FBgn0033842,FBgn0015949,FBgn0002962,FBgn0004882,FBgn0260780
Direct GO Biological Processes	GO:0006406	mRNA export from nucleus	20	20	0.182	1.2705	0.345	0.00829527	2.08117	1	0.0337206	0.283302	CG12782,Gle1,Hel25E,Hpr1,Nup107,Nup133,Nup160,Nup75,PCID2,Rae1,Sem1,e(y)2,mbo,sbr,sqd,tex,tho2,thoc5,thoc7,xmas	FBgn0034838,FBgn0033316,FBgn0014189,FBgn0037382,FBgn0027868,FBgn0039004,FBgn0262647,FBgn0034310,FBgn0036184,FBgn0034646,FBgn0266666,FBgn0000618,FBgn0026207,FBgn0003321,FBgn0263396,FBgn0037569,FBgn0031390,FBgn0034939,FBgn0035110,FBgn0286809
Direct GO Biological Processes	GO:0007379	segment specification	20	20	0.182	1.2705	0.345	0.00829527	2.08117	1	0.0337206	0.283302	Abd-B,CTCF,Caf1-55,Dsp1,Gug,Kdm2,Stat92E,cad,crm,dan,danr,dlp,ihog,kis,lilli,osa,shg,spen,upd2,wol	FBgn0000015,FBgn0035769,FBgn0263979,FBgn0278608,FBgn0010825,FBgn0037659,FBgn0016917,FBgn0000251,FBgn0000376,FBgn0039286,FBgn0039283,FBgn0041604,FBgn0031872,FBgn0266557,FBgn0041111,FBgn0261885,FBgn0003391,FBgn0016977,FBgn0030904,FBgn0261020
Direct GO Biological Processes	GO:0007465	R7 cell fate commitment	20	20	0.182	1.2705	0.345	0.00829527	2.08117	1	0.0337206	0.283302	Cbl,Dsor1,Raf,Rap1,Ras85D,Sos,boss,csw,dos,drk,klg,ksr,mts,phyl,pnt,pros,rl,sev,sina,spg	FBgn0020224,FBgn0010269,FBgn0003079,FBgn0004636,FBgn0003205,FBgn0001965,FBgn0000206,FBgn0000382,FBgn0016794,FBgn0004638,FBgn0017590,FBgn0015402,FBgn0004177,FBgn0013725,FBgn0003118,FBgn0004595,FBgn0003256,FBgn0003366,FBgn0003410,FBgn0264324
Direct GO Biological Processes	GO:0031647	regulation of protein stability	20	20	0.182	1.2705	0.345	0.00829527	2.08117	1	0.0337206	0.283302	Abl,Cand1,CkIIalpha,Fbl6,Nedd8,Pten,Ptp61F,SAK,Sgt1,Sin3A,Skp2,SkpA,Usp7,Vps35,cos,eff,fsd,fu,krz,puf	FBgn0000017,FBgn0027568,FBgn0264492,FBgn0033609,FBgn0032725,FBgn0026379,FBgn0267487,FBgn0026371,FBgn0265101,FBgn0022764,FBgn0037236,FBgn0025637,FBgn0030366,FBgn0034708,FBgn0000352,FBgn0011217,FBgn0033813,FBgn0001079,FBgn0040206,FBgn0039214
Direct GO Biological Processes	GO:0035099	hemocyte migration	20	20	0.182	1.2705	0.345	0.00829527	2.08117	1	0.0337206	0.283302	Cdc42,Mtl,PDZ-GEF,Pi3K92E,Pvf1,Pvf2,Pvf3,Pvr,Rac1,Rac2,Rap1,Ras85D,Rho1,RhoL,chb,if,mys,shg,sn,spas	FBgn0010341,FBgn0039532,FBgn0265778,FBgn0015279,FBgn0030964,FBgn0031888,FBgn0085407,FBgn0032006,FBgn0010333,FBgn0014011,FBgn0004636,FBgn0003205,FBgn0014020,FBgn0014380,FBgn0021760,FBgn0001250,FBgn0004657,FBgn0003391,FBgn0003447,FBgn0039141
Direct GO Biological Processes	GO:0035331	negative regulation of hippo signaling	20	20	0.182	1.2705	0.345	0.00829527	2.08117	1	0.0337206	0.283302	Ack,Cka,Dlish,Fgop2,Herc4,Hipk,Mob4,Pp2A-29B,Rassf,Slmap,Smurf,Strip,Zyx,d,ds,jub,mnb,mts,par-1,wap	FBgn0028484,FBgn0044323,FBgn0034264,FBgn0031871,FBgn0035207,FBgn0035142,FBgn0259483,FBgn0260439,FBgn0039055,FBgn0040011,FBgn0029006,FBgn0035437,FBgn0011642,FBgn0262029,FBgn0284247,FBgn0030530,FBgn0259168,FBgn0004177,FBgn0260934,FBgn0266848
Direct GO Biological Processes	GO:0043052	thermotaxis	20	20	0.182	1.2705	0.345	0.00829527	2.08117	1	0.0337206	0.283302	Cds,Ddc,Dop1R1,Galphaq,Hdc,HisCl1,Rh5,Rh6,TrpA1,Trpm,iav,laza,ninaE,norpA,ort,pain,ple,rdgA,rdgC,santa-maria	FBgn0010350,FBgn0000422,FBgn0011582,FBgn0004435,FBgn0005619,FBgn0037950,FBgn0014019,FBgn0019940,FBgn0035934,FBgn0265194,FBgn0086693,FBgn0037163,FBgn0002940,FBgn0262738,FBgn0003011,FBgn0060296,FBgn0005626,FBgn0261549,FBgn0265959,FBgn0025697
Direct GO Biological Processes	GO:0048167	regulation of synaptic plasticity	20	20	0.182	1.2705	0.345	0.00829527	2.08117	1	0.0337206	0.283302	Cat,Csk,Dysb,Fas2,Fife,PGRP-LC,Pi3K92E,Pten,Rim,Sod1,Sod2,Src42A,Src64B,Syt4,Tip60,brp,dj-1beta,kek6,nemy,spas	FBgn0000261,FBgn0262081,FBgn0036819,FBgn0000635,FBgn0264606,FBgn0035976,FBgn0015279,FBgn0026379,FBgn0053547,FBgn0003462,FBgn0010213,FBgn0264959,FBgn0262733,FBgn0028400,FBgn0026080,FBgn0259246,FBgn0039802,FBgn0039862,FBgn0261673,FBgn0039141
Direct GO Biological Processes	GO:0042147	retrograde transport, endosome to Golgi	29	28	0.255	1.2267	0.295	0.00848937	2.07112	1	0.0339032	0.284837	Arl5,CG1116,CG13784,CG2747,CG33635,CG4074,GCC185,IPIP,Lrrk,Membrin,Rab6,Rab9,Rich,Snx1,Snx6,Syx6,Vps26,Vps29,Vps35,Vps50,Vps51,Vps52,Vps53,Vti1a,Vti1b,mop,scat,wash	FBgn0035866,FBgn0037297,FBgn0031897,FBgn0037541,FBgn0053635,FBgn0037017,FBgn0037979,FBgn0031768,FBgn0038816,FBgn0260856,FBgn0015797,FBgn0032782,FBgn0028500,FBgn0031534,FBgn0032005,FBgn0037084,FBgn0014411,FBgn0031310,FBgn0034708,FBgn0034271,FBgn0034380,FBgn0031710,FBgn0031598,FBgn0260862,FBgn0264751,FBgn0036448,FBgn0011232,FBgn0033692
Direct GO Biological Processes	GO:0048010	vascular endothelial growth factor receptor signaling pathway	29	28	0.255	1.2267	0.295	0.00848937	2.07112	1	0.0339032	0.284837	Akt1,Cdc42,Ced-12,Crk,Dsor1,Lnk,Pi3K92E,Pvf1,Pvf2,Pvf3,Pvr,Rac1,Raf,Ras85D,S6k,Shc,Socs16D,Sos,Thor,Vav,aop,bsk,drk,hep,ksr,mbc,rl,slpr	FBgn0010379,FBgn0010341,FBgn0032409,FBgn0024811,FBgn0010269,FBgn0028717,FBgn0015279,FBgn0030964,FBgn0031888,FBgn0085407,FBgn0032006,FBgn0010333,FBgn0003079,FBgn0003205,FBgn0283472,FBgn0015296,FBgn0030869,FBgn0001965,FBgn0261560,FBgn0040068,FBgn0000097,FBgn0000229,FBgn0004638,FBgn0010303,FBgn0015402,FBgn0015513,FBgn0003256,FBgn0030018
Direct GO Biological Processes	GO:0071456	cellular response to hypoxia	29	28	0.255	1.2267	0.295	0.00848937	2.07112	1	0.0339032	0.284837	CG11779,CG2918,CHES-1-like,Eip93F,Hph,Hr4,IKKbeta,Letm1,MESR4,Mrtf,Pmm2,Ptp61F,SH3PX1,Srlp,Tom40,Tsc1,Ulp1,Upf1,Vha68-1,ago,eIF1,eIF2Bbeta,eIF2Bgamma,gig,l(2)37Cc,msi,sima,tgo	FBgn0038683,FBgn0023529,FBgn0029504,FBgn0264490,FBgn0264785,FBgn0264562,FBgn0024222,FBgn0284252,FBgn0034240,FBgn0052296,FBgn0036300,FBgn0267487,FBgn0040475,FBgn0038049,FBgn0016041,FBgn0026317,FBgn0027603,FBgn0030354,FBgn0265262,FBgn0041171,FBgn0035423,FBgn0024996,FBgn0034029,FBgn0005198,FBgn0002031,FBgn0011666,FBgn0266411,FBgn0264075
Direct GO Biological Processes	GO:0050808	synapse organization	58	57	0.472	1.1362	0.184	0.00219989	2.6576	1	0.0285555	0.239908	ATP6AP2,Appl,Atg1,Blos1,CG13506,CG34353,CG7166,DIP-alpha,DIP-beta,DIP-epsilon,DIP-eta,DIP-gamma,DIP-iota,DIP-theta,DIP-zeta,Elp3,Fas2,Fmr1,Grip,Lrrk,Nlg2,Nrg,Nrx-1,Prosap,Rich,Smg6,Ten-a,Ten-m,Upf2,dpr1,dpr10,dpr11,dpr12,dpr13,dpr14,dpr15,dpr16,dpr17,dpr18,dpr19,dpr2,dpr20,dpr21,dpr3,dpr4,dpr5,dpr6,dpr7,dpr8,dpr9,fz2,hiw,klg,nonC,repo,wg,wrapper	FBgn0037671,FBgn0000108,FBgn0260945,FBgn0050077,FBgn0034723,FBgn0085382,FBgn0037107,FBgn0052791,FBgn0259245,FBgn0259714,FBgn0031725,FBgn0039617,FBgn0031837,FBgn0051646,FBgn0051708,FBgn0031604,FBgn0000635,FBgn0028734,FBgn0029830,FBgn0038816,FBgn0031866,FBgn0264975,FBgn0038975,FBgn0040752,FBgn0028500,FBgn0039260,FBgn0267001,FBgn0004449,FBgn0029992,FBgn0040726,FBgn0052057,FBgn0053202,FBgn0085414,FBg…
Direct GO Biological Processes	GO:0007498	mesoderm development	63	61	0.505	1.1194	0.163	0.00619681	2.20783	1	0.0532495	0.447373	Ald1,Alk,CG12896,CG16719,CG34417,CG3987,CG43897,CG44245,CG4945,CG9445,Cip4,Dgat2,Dl,E(spl)m8-HLH,Galphaf,LanA,Mef2,Mlc1,Msp300,Myo31DF,Myo61F,N,NimB2,Npc2g,Pde8,Prm,RhoL,S-Lap5,SPARC,Scgdelta,Six4,Swip-1,Zasp66,amx,bap,bib,blow,bt,csw,dpp,eya,fiz,flw,fog,hh,how,meso18E,neur,pcs,pyr,shn,sls,sna,stumps,ths,tin,twi,tx,up,wg,zfh1	FBgn0000064,FBgn0040505,FBgn0033521,FBgn0036029,FBgn0085446,FBgn0038292,FBgn0264489,FBgn0265180,FBgn0034137,FBgn0040674,FBgn0035533,FBgn0033215,FBgn0000463,FBgn0000591,FBgn0010223,FBgn0002526,FBgn0011656,FBgn0002772,FBgn0261836,FBgn0086347,FBgn0010246,FBgn0004647,FBgn0028543,FBgn0039800,FBgn0266377,FBgn0003149,FBgn0014380,FBgn0033860,FBgn0026562,FBgn0025391,FBgn0027364,FBgn0032731,FBgn0035917,FBg…
Direct GO Biological Processes	GO:0019991	septate junction assembly	35	35	0.29	1.1561	0.209	0.00619824	2.20773	1	0.0532495	0.447373	Atpalpha,CG15449,CG44325,CG9628,Cont,Galphai,Galphao,GckIII,Gli,Lac,Mcr,Nrg,Nrx-IV,Pak,Ssk,Tsf2,bou,cold,crim,crok,dlg1,fipi,kune,l(2)gl,loco,moody,nrv2,pasi1,pasi2,pck,scrib,sinu,vari,wol,wun	FBgn0002921,FBgn0031146,FBgn0265413,FBgn0036433,FBgn0037240,FBgn0001104,FBgn0001122,FBgn0266465,FBgn0001987,FBgn0010238,FBgn0267488,FBgn0264975,FBgn0013997,FBgn0267698,FBgn0036945,FBgn0036299,FBgn0261284,FBgn0031268,FBgn0036198,FBgn0032421,FBgn0001624,FBgn0031627,FBgn0033032,FBgn0002121,FBgn0020278,FBgn0025631,FBgn0015777,FBgn0038545,FBgn0037680,FBgn0013720,FBgn0263289,FBgn0010894,FBgn0250785,FBg…
Direct GO Biological Processes	GO:0000209	protein polyubiquitination	74	71	0.588	1.1092	0.15	0.00697391	2.15652	1	0.0585663	0.492042	Bruce,CG10761,CG10862,CG11070,CG11777,CG12362,CG12477,CG14322,CG14646,CG16781,CG17030,CG17991,CG2218,CG33144,CG3356,CG40045,CG4080,CG4238,CG42797,CG5087,CG5334,CG5347,CG5823,CG7376,CG7656,CG7747,CG9855,CG9934,Cul3,Diap1,Fbxl4,HUWE1,Herc4,Iru,LUBEL,Mkrn1,Nedd4,Pex2,Pli,Smurf,Su(dx),Topors,Traf6,Uba1,Ubc2,Ubc4,Ubc6,Ubc7,Ubc84D,Ubc87F,UbcE2H,Ube3a,Uev1A,ari-1,ari-2,ben,brat,eff,elgi,gcl,hyd,mib1,mib…	FBgn0266717,FBgn0030015,FBgn0035455,FBgn0028467,FBgn0033527,FBgn0036082,FBgn0036809,FBgn0038532,FBgn0037241,FBgn0029661,FBgn0035584,FBgn0039498,FBgn0039767,FBgn0053144,FBgn0034989,FBgn0058045,FBgn0035983,FBgn0031384,FBgn0261931,FBgn0035953,FBgn0030577,FBgn0030578,FBgn0038515,FBgn0035689,FBgn0036516,FBgn0034109,FBgn0037242,FBgn0032467,FBgn0261268,FBgn0260635,FBgn0030555,FBgn0030674,FBgn0035207,FBg…
Direct GO Biological Processes	GO:0016477	cell migration	47	46	0.381	1.1315	0.178	0.00904502	2.04359	1	0.0677023	0.568798	Abp1,Apc,Apc2,Arpc5,CG11178,Ced-12,Csk,Dad,FER,Hem,Itgbn,LanB1,LanB2,Msp300,Ostgamma,PH4alphaNE2,Rho1,Sdc,Semp1,Shrm,Src42A,Vav,Whamy,Wnt4,caps,dally,dlp,dsh,foi,fz2,how,htl,if,lbe,lbl,mew,mys,nudE,p130CAS,pum,rib,scb,sn,tkv,trbd,trn	FBgn0036372,FBgn0015589,FBgn0026598,FBgn0031437,FBgn0030499,FBgn0032409,FBgn0262081,FBgn0020493,FBgn0000723,FBgn0011771,FBgn0010395,FBgn0261800,FBgn0267348,FBgn0261836,FBgn0032015,FBgn0039783,FBgn0014020,FBgn0010415,FBgn0028944,FBgn0085408,FBgn0264959,FBgn0040068,FBgn0037750,FBgn0010453,FBgn0023095,FBgn0263930,FBgn0041604,FBgn0000499,FBgn0024236,FBgn0016797,FBgn0264491,FBgn0010389,FBgn0001250,FBg…

## Sheet: TFCs-CpCs GO CC 1w-4w
Gene Set Category	Gene Set ID	Gene Set Name	Gene Set Size	Count Overlap Gene	Percentage Genes in Gene Set	Fold Enrichment	log2 fold	P value	P value calc log_10	Bonferroni	Benjamini & Hochberg	Benjamini & Yekutieli	Overlaping Gene Symbols	Overlapping Gene IDs
Direct GO Cellular Component	GO:0030018	Z disc	45	45	0.409	1.2705	0.345	2.0541e-05	4.68738	0.0513524	0.00031699	0.00266318	Actn,Ald1,CG14207,CG15617,CG1674,CG33521,CG42319,CG43707,CG43897,DAAM,Dg,Gapdh1,Gpdh1,Hsc70-4,Hsp67Bc,Lasp,Mlp60A,Mlp84B,Msp300,Pgk,Pglym78,Psn,RyR,STUB1,Smn,Tpi,Zasp52,Zasp66,Zasp67,ball,bsf,bt,cher,kon,l(2)efl,mask,mbl,mib2,rhea,rols,sls,stv,tn,zip,zormin	FBgn0000667,FBgn0000064,FBgn0031037,FBgn0034151,FBgn0039897,FBgn0250819,FBgn0259219,FBgn0263846,FBgn0264489,FBgn0025641,FBgn0034072,FBgn0001091,FBgn0001128,FBgn0266599,FBgn0001229,FBgn0063485,FBgn0259209,FBgn0014863,FBgn0261836,FBgn0250906,FBgn0014869,FBgn0284421,FBgn0011286,FBgn0027052,FBgn0036641,FBgn0086355,FBgn0265991,FBgn0035917,FBgn0036044,FBgn0027889,FBgn0284256,FBgn0005666,FBgn0014141,FBg…
Direct GO Cellular Component	GO:0016324	apical plasma membrane	64	62	0.564	1.2308	0.3	3.56925e-05	4.44742	0.0892313	0.000504132	0.00423544	Ca-alpha1D,Cad74A,Cad99C,ClC-a,Cln3,Inx2,Mcr,Mer,Moe,Mvl,Np,Patj,Pde6,Psn,Ptp4E,Rho1,RhoGEF2,Schip1,Sec8,Ser,Shrm,Sln,Syt4,T48,Zip42C.1,Zip89B,ZnT35C,ZnT63C,a,aPKC,apn,arm,baz,btsz,cac,chas,cpa,crb,dally,dia,dome,dyl,hbs,kek1,kst,mew,mgl,mira,pHCl-2,par-6,rst,sas,scaf,scb,sdt,sktl,sosie,sqh,stau,tyn,uif,zye	FBgn0001991,FBgn0036715,FBgn0039709,FBgn0051116,FBgn0036756,FBgn0027108,FBgn0267488,FBgn0086384,FBgn0011661,FBgn0011672,FBgn0265011,FBgn0067864,FBgn0038237,FBgn0284421,FBgn0004368,FBgn0014020,FBgn0023172,FBgn0032221,FBgn0266672,FBgn0004197,FBgn0085408,FBgn0033657,FBgn0028400,FBgn0004359,FBgn0033096,FBgn0038412,FBgn0028516,FBgn0035432,FBgn0000008,FBgn0261854,FBgn0038132,FBgn0000117,FBgn0000163,FBg…
Direct GO Cellular Component	GO:0005667	transcription factor complex	76	72	0.655	1.2036	0.267	0.000102991	3.9872	0.257478	0.00114435	0.0096142	Adf1,Brf,CG10949,CG11504,CG11723,CG12768,CG16779,CG31875,CG3919,CG42526,CG4404,CG45071,CG6163,CG6276,CG6683,CG7745,CG8119,CG8765,CG9948,Caf1-55,Chi,CoRest,Coop,CrebB,Dad,Dref,Hr38,Hr4,Iswi,Jra,MED23,MED7,Mad,Med,Mes2,Mondo,NFAT,Optix,Ptx1,Rbf,Rbf2,Six4,Ssb-c31a,Su(H),Tbp,Trf,Trf2,Ubx,abd-A,brwl,cyc,da,dac,exd,gce,gro,hng1,hng2,hth,hyx,jigr1,jub,kay,l(1)sc,mof,pan,pho,phol,sd,sim,so,stwl	FBgn0284249,FBgn0038499,FBgn0032858,FBgn0039733,FBgn0031391,FBgn0037206,FBgn0037698,FBgn0051875,FBgn0036423,FBgn0260431,FBgn0030432,FBgn0266441,FBgn0036155,FBgn0038316,FBgn0035902,FBgn0033616,FBgn0030664,FBgn0036900,FBgn0035721,FBgn0263979,FBgn0013764,FBgn0261573,FBgn0263240,FBgn0265784,FBgn0020493,FBgn0015664,FBgn0014859,FBgn0264562,FBgn0011604,FBgn0001291,FBgn0034795,FBgn0051390,FBgn0011648,FBg…
Direct GO Cellular Component	GO:0005635	nuclear envelope	58	56	0.509	1.2267	0.295	0.000125354	3.90186	0.313386	0.00136255	0.0114474	CG4880,CG7655,CG9723,Cse1,DNApol-alpha73,Dd,Dlic,Dsor1,Erk7,Fs(2)Ket,Impbeta11,LBR,Lam,LamC,Lis-1,Lk6,Mad1,Msp300,Mtor,Nup107,Nup153,Nup154,Nup214,Nup44A,Nup58,Nup62,Nxt1,Parp16,Patj,Pdi,Rab11,Rae1,Ranbp9,Sce,Torsin,Uggt,baf,bocks,btz,fs(1)Ya,gcl,gwl,klar,koi,mad2,mbo,msk,nudE,ord,polo,pum,sbr,ssp,wash,yrt,yuri	FBgn0030803,FBgn0038536,FBgn0030768,FBgn0022213,FBgn0005696,FBgn0029067,FBgn0030276,FBgn0010269,FBgn0052703,FBgn0262743,FBgn0284254,FBgn0034657,FBgn0002525,FBgn0010397,FBgn0015754,FBgn0017581,FBgn0026326,FBgn0261836,FBgn0013756,FBgn0027868,FBgn0061200,FBgn0021761,FBgn0010660,FBgn0033247,FBgn0038722,FBgn0034118,FBgn0028411,FBgn0034129,FBgn0067864,FBgn0286818,FBgn0015790,FBgn0034646,FBgn0037894,FBg…
Direct GO Cellular Component	GO:0022627	cytosolic small ribosomal subunit	45	44	0.4	1.2423	0.313	0.000271591	3.56608	0.678978	0.00250545	0.0210495	CG11700,CG7414,MCTS1,Rack1,RpL40,RpS10a,RpS10b,RpS11,RpS12,RpS13,RpS14a,RpS14b,RpS15,RpS15Aa,RpS15Ab,RpS16,RpS17,RpS18,RpS19a,RpS19b,RpS2,RpS20,RpS21,RpS23,RpS24,RpS25,RpS26,RpS27,RpS27A,RpS28a,RpS28b,RpS29,RpS3,RpS30,RpS3A,RpS4,RpS5a,RpS5b,RpS6,RpS7,RpS8,RpS9,eIF2D,sta	FBgn0029856,FBgn0037135,FBgn0029833,FBgn0020618,FBgn0003941,FBgn0027494,FBgn0285947,FBgn0033699,FBgn0286213,FBgn0010265,FBgn0004403,FBgn0004404,FBgn0034138,FBgn0010198,FBgn0033555,FBgn0034743,FBgn0005533,FBgn0010411,FBgn0010412,FBgn0039129,FBgn0004867,FBgn0019936,FBgn0015521,FBgn0033912,FBgn0261596,FBgn0086472,FBgn0261597,FBgn0039300,FBgn0003942,FBgn0039739,FBgn0030136,FBgn0261599,FBgn0002622,FBg…
Direct GO Cellular Component	GO:0005681	spliceosomal complex	44	43	0.391	1.2416	0.312	0.000338232	3.47079	0.84558	0.00294627	0.024753	Bx42,CG10418,CG11586,CG11839,CG11964,CG2021,CG3294,CG6227,CG6610,CG7974,CG9344,Cbp20,Cdc5,Dhx15,Gem2,Hel25E,Prp18,Prp19,Prp3,Prp31,SF1,SNRPG,Slu7,SmB,SmD1,SmD2,SmE,SmF,U2af38,U2af50,abs,l(1)10Bb,l(1)G0007,l(2)37Cb,l(3)72Ab,ncm,noi,nonA-l,pea,sip1,snRNP-U1-70K,snf,tra2	FBgn0004856,FBgn0036277,FBgn0035520,FBgn0039271,FBgn0037644,FBgn0035271,FBgn0031628,FBgn0030631,FBgn0035675,FBgn0035254,FBgn0034564,FBgn0022943,FBgn0265574,FBgn0033160,FBgn0036850,FBgn0014189,FBgn0027784,FBgn0261119,FBgn0036915,FBgn0036487,FBgn0025571,FBgn0261791,FBgn0039626,FBgn0262601,FBgn0261933,FBgn0261789,FBgn0261790,FBgn0000426,FBgn0017457,FBgn0005411,FBgn0015331,FBgn0001491,FBgn0026713,FBg…
Direct GO Cellular Component	GO:0000139	Golgi membrane	43	42	0.382	1.241	0.312	0.000421032	3.37569	1	0.00346243	0.0290895	ATP6AP2,ArfGAP1,CG1116,CG14232,CG15814,CG15880,CG33635,CG45063,CG5510,CG7990,CG9356,Efa6,FucTB,GlcAT-I,GlcAT-P,GlcAT-S,GlcT,Glg1,Gmap,Golgin84,Gos28,Hpd,ICA69,Naa60,PGAP2,Rich,SCAP,SPoCk,Scamp,Sec22,Syx16,Syx5,alpha-Man-IIa,alpha-Man-IIb,alpha-Man-Ia,ct,ergic53,gammaCOP,p115,siz,step,syd	FBgn0037671,FBgn0020655,FBgn0037297,FBgn0031061,FBgn0030873,FBgn0031283,FBgn0053635,FBgn0266433,FBgn0039160,FBgn0030997,FBgn0037688,FBgn0051158,FBgn0032117,FBgn0066114,FBgn0036144,FBgn0032135,FBgn0067102,FBgn0264561,FBgn0027287,FBgn0039188,FBgn0044871,FBgn0036992,FBgn0037050,FBgn0036039,FBgn0031284,FBgn0028500,FBgn0033052,FBgn0052451,FBgn0040285,FBgn0260855,FBgn0031106,FBgn0011708,FBgn0011740,FBg…
Direct GO Cellular Component	GO:0005795	Golgi stack	31	31	0.282	1.2705	0.345	0.000592583	3.22725	1	0.00458656	0.0385338	Arf79F,ArfGAP1,CG17173,CG31495,CG9384,GM130,Gmap,Grasp65,Lrrk,Nsf2,Pgant1,Pgant2,Pgant3,Pgant35A,Pgant4,Pgant5,Pgant6,Pgant7,Pgant8,Sec23,Sec31,Zw10,alpha-Man-IIa,aux,beta'COP,brn,comt,fng,g,p115,rod	FBgn0010348,FBgn0020655,FBgn0036447,FBgn0051495,FBgn0036446,FBgn0034697,FBgn0027287,FBgn0036919,FBgn0038816,FBgn0266464,FBgn0034025,FBgn0031530,FBgn0027558,FBgn0001970,FBgn0051956,FBgn0031681,FBgn0035375,FBgn0030930,FBgn0036529,FBgn0262125,FBgn0033339,FBgn0004643,FBgn0011740,FBgn0037218,FBgn0025724,FBgn0000221,FBgn0000346,FBgn0011591,FBgn0001087,FBgn0040087,FBgn0003268
Direct GO Cellular Component	GO:0005777	peroxisome	92	84	0.764	1.16	0.214	0.00104607	2.98044	1	0.00714526	0.0600306	ADPS,Acox57D-d,Acox57D-p,Acsl,Amacr,Best2,CG10096,CG10268,CG10672,CG10932,CG11151,CG11236,CG11737,CG12268,CG12338,CG12355,CG12512,CG13827,CG1441,CG14688,CG14893,CG17544,CG17560,CG17597,CG18003,CG30427,CG31259,CG31454,CG34342,CG3589,CG4020,CG4586,CG5009,CG5065,CG5122,CG5265,CG5590,CG6178,CG8303,CG8306,CG9149,CG9314,CG9527,CG9577,CRAT,CROT,Cat,Ccs,Dci,Dhap-at,Fis1,Got1,Hacl,Hmgcl,Ide,Idh,Idi,Lon,Ma…	FBgn0033983,FBgn0034629,FBgn0034628,FBgn0263120,FBgn0032881,FBgn0035696,FBgn0038032,FBgn0032811,FBgn0035588,FBgn0029969,FBgn0030519,FBgn0031860,FBgn0037592,FBgn0039131,FBgn0033543,FBgn0040805,FBgn0031703,FBgn0039068,FBgn0033464,FBgn0037819,FBgn0038451,FBgn0032775,FBgn0038450,FBgn0032715,FBgn0061356,FBgn0043792,FBgn0051259,FBgn0051454,FBgn0085371,FBgn0035065,FBgn0029821,FBgn0029924,FBgn0027572,FBg…
Direct GO Cellular Component	GO:0030496	midbody	28	28	0.255	1.2705	0.345	0.00121736	2.91458	1	0.00800893	0.0672867	ALiX,Arl8,CG15602,CG5270,Cam,Cip4,DCTN1-p150,Incenp,JTBR,Klp3A,Map205,Mtor,Nek2,Noa36,Patronin,Synd,aurB,cindr,nesd,nuf,pav,polo,shrb,sip2,smt3,sqh,toc,tum	FBgn0086346,FBgn0037551,FBgn0030694,FBgn0037897,FBgn0000253,FBgn0035533,FBgn0001108,FBgn0260991,FBgn0025820,FBgn0011606,FBgn0002645,FBgn0013756,FBgn0029970,FBgn0026400,FBgn0263197,FBgn0053094,FBgn0024227,FBgn0027598,FBgn0032848,FBgn0013718,FBgn0011692,FBgn0003124,FBgn0086656,FBgn0031878,FBgn0264922,FBgn0003514,FBgn0015600,FBgn0086356
Direct GO Cellular Component	GO:0000502	proteasome complex	36	35	0.318	1.2352	0.305	0.00192159	2.71634	1	0.011548	0.0970203	CG11885,CG8858,Elp2,Pomp,Prosalpha1,Prosalpha2,Prosalpha3,Prosalpha4,Prosalpha5,Prosalpha6,Prosalpha7,Prosbeta1,Prosbeta2,Prosbeta3,Prosbeta4,Prosbeta5,Prosbeta6,Prosbeta7,Rad23,Rpn1,Rpn10,Rpn11,Rpn12,Rpn13,Rpn2,Rpn3,Rpn5,Rpn6,Rpn7,Rpn8,Rpn9,Sem1,TER94,Uch-L5,Ufd1-like	FBgn0031253,FBgn0033698,FBgn0033540,FBgn0032884,FBgn0263121,FBgn0086134,FBgn0261394,FBgn0004066,FBgn0016697,FBgn0250843,FBgn0023175,FBgn0010590,FBgn0023174,FBgn0026380,FBgn0032596,FBgn0029134,FBgn0002284,FBgn0250746,FBgn0026777,FBgn0028695,FBgn0015283,FBgn0028694,FBgn0028693,FBgn0033886,FBgn0028692,FBgn0261396,FBgn0028690,FBgn0028689,FBgn0028688,FBgn0002787,FBgn0028691,FBgn0266666,FBgn0286784,FBg…
Direct GO Cellular Component	GO:0005643	nuclear pore	36	35	0.318	1.2352	0.305	0.00192159	2.71634	1	0.011548	0.0970203	Aladin,CG12782,CG13137,CG17724,CG42390,Elys,Fs(2)Ket,Gle1,Gp210,Kap-alpha1,Kap-alpha3,Kr-h2,Mtor,Ndc1,Nup154,Nup160,Nup214,Nup358,Nup50,Nup54,Nup58,Nup93-1,Nup93-2,Nup98-96,Pen,Rae1,RanBP3,Ranbp16,Ulp1,e(y)2,e(y)2b,emb,gcl,mbo,xmas	FBgn0030122,FBgn0034838,FBgn0032188,FBgn0033802,FBgn0259736,FBgn0031052,FBgn0262743,FBgn0033316,FBgn0266580,FBgn0024889,FBgn0027338,FBgn0266449,FBgn0013756,FBgn0039125,FBgn0021761,FBgn0262647,FBgn0010660,FBgn0039302,FBgn0033264,FBgn0033737,FBgn0038722,FBgn0027537,FBgn0038274,FBgn0039120,FBgn0267727,FBgn0034646,FBgn0039110,FBgn0053180,FBgn0027603,FBgn0000618,FBgn0040670,FBgn0020497,FBgn0005695,FBg…
Direct GO Cellular Component	GO:0005705	polytene chromosome interband	44	42	0.382	1.2128	0.278	0.00215982	2.66558	1	0.0125864	0.105744	ADD1,Ada3,Adf1,Asciz,BEAF-32,CG8677,Chd1,Chro,EloC,G9a,Gug,HDAC1,HP1c,Hsp83,JIL-1,MBD-R2,Marcal1,Mlf,Ndf,Nlp,REG,Rcd5,Rpb4,Spt5,Spt6,Sry-beta,Sry-delta,Sse,TH1,Tip60,Utx,Xpd,dany,lawc,mof,nsl1,pzg,spt4,tHMG1,vtd,woc,z	FBgn0026573,FBgn0030891,FBgn0284249,FBgn0035407,FBgn0015602,FBgn0026577,FBgn0250786,FBgn0044324,FBgn0266711,FBgn0040372,FBgn0010825,FBgn0015805,FBgn0039019,FBgn0001233,FBgn0020412,FBgn0038016,FBgn0031655,FBgn0034051,FBgn0043456,FBgn0016685,FBgn0029133,FBgn0263832,FBgn0263757,FBgn0040273,FBgn0028982,FBgn0003511,FBgn0003512,FBgn0035627,FBgn0010416,FBgn0026080,FBgn0260749,FBgn0261850,FBgn0050401,FBg…
Direct GO Cellular Component	GO:0035097	histone methyltransferase complex	35	34	0.309	1.2342	0.304	0.0023813	2.62318	1	0.013561	0.113932	Art4,CG10366,CG12219,CG15073,CG1603,CG30020,CG4282,CG4707,CG6254,CG7368,CG8388,CG9932,Caf1-55,E(var)3-9,E(z),Jarid2,Kdm4A,Kdm4B,MRG15,Mnn1,Prdm13,Sbf,Su(z)12,Wdr82,ash1,esc,gpp,kmg,lid,nej,pzg,rgr,sov,trx	FBgn0037770,FBgn0032814,FBgn0043796,FBgn0034379,FBgn0033185,FBgn0050020,FBgn0034114,FBgn0035036,FBgn0037794,FBgn0036179,FBgn0034062,FBgn0262160,FBgn0263979,FBgn0260243,FBgn0000629,FBgn0036004,FBgn0033233,FBgn0053182,FBgn0027378,FBgn0031885,FBgn0035687,FBgn0025802,FBgn0020887,FBgn0032030,FBgn0005386,FBgn0000588,FBgn0264495,FBgn0032473,FBgn0031759,FBgn0261617,FBgn0259785,FBgn0267792,FBgn0286831,FBg…
Direct GO Cellular Component	GO:0031965	nuclear membrane	24	24	0.218	1.2705	0.345	0.00317828	2.49781	1	0.0169057	0.142033	14-3-3zeta,CG30389,CG5199,CG7655,CG7744,CG8009,Dd,Fas3,GV1,Mtor,Nup35,Ote,Rad9,Ref1,SREBP,TER94,bif,bru1,emb,ninaA,p23,sbr,toc,vib	FBgn0004907,FBgn0050389,FBgn0036994,FBgn0038536,FBgn0034447,FBgn0036090,FBgn0029067,FBgn0000636,FBgn0027790,FBgn0013756,FBgn0030943,FBgn0266420,FBgn0025807,FBgn0010774,FBgn0261283,FBgn0286784,FBgn0014133,FBgn0000114,FBgn0020497,FBgn0002936,FBgn0037728,FBgn0003321,FBgn0015600,FBgn0267975
Direct GO Cellular Component	GO:0016592	mediator complex	32	31	0.282	1.2308	0.3	0.00451255	2.34558	1	0.0219482	0.184397	CG13609,CG32971,Cdk8,CycC,MED1,MED10,MED11,MED14,MED15,MED16,MED17,MED18,MED19,MED20,MED21,MED22,MED23,MED24,MED25,MED26,MED27,MED28,MED30,MED31,MED4,MED6,MED7,MED8,ix,kto,skd	FBgn0039170,FBgn0052971,FBgn0015618,FBgn0004597,FBgn0037109,FBgn0036581,FBgn0036811,FBgn0035145,FBgn0027592,FBgn0034707,FBgn0038578,FBgn0026873,FBgn0036761,FBgn0013531,FBgn0040020,FBgn0040339,FBgn0034795,FBgn0035851,FBgn0038760,FBgn0039923,FBgn0037359,FBgn0039337,FBgn0035149,FBgn0037262,FBgn0035754,FBgn0024330,FBgn0051390,FBgn0034503,FBgn0001276,FBgn0001324,FBgn0003415
Direct GO Cellular Component	GO:0031410	cytoplasmic vesicle	39	37	0.337	1.2054	0.27	0.00574398	2.24079	1	0.0259205	0.21777	CG7565,Chc,Crag,Desat1,Dl,Graf,Hakai,Leash,N,Opa1,PGRP-LC,Pld,Rab11,Rab30,Rab6,Rich,Sec15,Slc45-1,TM9SF2,TM9SF4,alphaSnap,asrij,bib,hh,hiw,l(3)76BDm,milt,ninaA,ninaE,shi,snsl,spdo,vsg,w,wus,yki,yl	FBgn0035833,FBgn0000319,FBgn0025864,FBgn0086687,FBgn0000463,FBgn0030685,FBgn0032812,FBgn0037856,FBgn0004647,FBgn0261276,FBgn0035976,FBgn0286511,FBgn0015790,FBgn0031882,FBgn0015797,FBgn0028500,FBgn0266674,FBgn0035968,FBgn0032880,FBgn0028541,FBgn0250791,FBgn0034793,FBgn0000180,FBgn0004644,FBgn0030600,FBgn0260655,FBgn0262872,FBgn0002936,FBgn0002940,FBgn0003392,FBgn0031646,FBgn0260440,FBgn0045823,FBg…
Direct GO Cellular Component	GO:0043005	neuron projection	60	55	0.5	1.1646	0.22	0.00646253	2.1896	1	0.0284257	0.238818	CG12344,CG6927,CaMKII,Cbp53E,ChAT,DAT,Dscam1,Eaat1,Eph,Fas2,Fbxl4,Fmr1,Gld2,GluClalpha,Grd,Grip,HisCl1,Kif3C,Lcch3,Lis-1,Nab2,NtR,PICK1,Pdfr,Prosap,PsGEF,RIC-3,Rdl,SK,SerT,Sra-1,Syt4,Trh,chic,dlg1,nAChRalpha1,nAChRalpha3,nAChRalpha4,nAChRalpha5,nAChRalpha6,nAChRalpha7,nAChRbeta1,nAChRbeta2,nAChRbeta3,orb,orb2,ort,pHCl-1,pHCl-2,psidin,slo,sn,stai,tau,unc-13	FBgn0033558,FBgn0029733,FBgn0264607,FBgn0004580,FBgn0000303,FBgn0034136,FBgn0033159,FBgn0026439,FBgn0025936,FBgn0000635,FBgn0030555,FBgn0028734,FBgn0038934,FBgn0024963,FBgn0001134,FBgn0029830,FBgn0037950,FBgn0039925,FBgn0010240,FBgn0015754,FBgn0028471,FBgn0029147,FBgn0032447,FBgn0260753,FBgn0040752,FBgn0264598,FBgn0050296,FBgn0004244,FBgn0029761,FBgn0010414,FBgn0038320,FBgn0028400,FBgn0035187,FBg…
Direct GO Cellular Component	GO:0016327	apicolateral plasma membrane	21	21	0.191	1.2705	0.345	0.00652655	2.18532	1	0.0284257	0.238818	Dlish,Inx2,Magi,Mcr,PDZ-GEF,PGRP-LC,Patj,Tsp2A,aPKC,baz,beta-Spec,crb,d,dlg1,ds,ex,ft,kst,l(2)gl,scrib,sdt	FBgn0034264,FBgn0027108,FBgn0034590,FBgn0267488,FBgn0265778,FBgn0035976,FBgn0067864,FBgn0024361,FBgn0261854,FBgn0000163,FBgn0250788,FBgn0259685,FBgn0262029,FBgn0001624,FBgn0284247,FBgn0004583,FBgn0001075,FBgn0004167,FBgn0002121,FBgn0263289,FBgn0261873
Direct GO Cellular Component	GO:0042734	presynaptic membrane	21	21	0.191	1.2705	0.345	0.00652655	2.18532	1	0.0284257	0.238818	Ank2,DAT,Dap160,Exn,Fas2,Fife,Lapsyn,Rim,SH3PX1,Syx1A,Syx4,Ten-a,brp,dlg1,fusl,gukh,lap,mys,spartin,unc-13,wls	FBgn0261788,FBgn0034136,FBgn0023388,FBgn0261547,FBgn0000635,FBgn0264606,FBgn0034602,FBgn0053547,FBgn0040475,FBgn0013343,FBgn0024980,FBgn0267001,FBgn0259246,FBgn0001624,FBgn0031702,FBgn0026239,FBgn0086372,FBgn0004657,FBgn0037265,FBgn0025726,FBgn0036141
Direct GO Cellular Component	GO:0043235	receptor complex	30	29	0.264	1.2282	0.297	0.00688295	2.16223	1	0.0298221	0.25055	Alk,CG10702,CG3277,Cad96Ca,Ddr,Drl-2,Egfr,Eph,Gfrl,InR,Ir76a,Ir76b,Ir84a,Nrk,Pvr,Ret,Ror,Tie,babo,btl,dnt,drl,htl,put,sax,sev,tkv,tor,wit	FBgn0040505,FBgn0032752,FBgn0031518,FBgn0022800,FBgn0053531,FBgn0033791,FBgn0003731,FBgn0025936,FBgn0262869,FBgn0283499,FBgn0260874,FBgn0036937,FBgn0037501,FBgn0020391,FBgn0032006,FBgn0011829,FBgn0010407,FBgn0014073,FBgn0011300,FBgn0285896,FBgn0024245,FBgn0015380,FBgn0010389,FBgn0003169,FBgn0003317,FBgn0003366,FBgn0003716,FBgn0003733,FBgn0024179
Direct GO Cellular Component	GO:0000775	chromosome, centromeric region	37	35	0.318	1.2018	0.265	0.00843124	2.07411	1	0.0339032	0.284837	CG11788,Cap-D3,Cap-G,Cenp-C,CycB,Det,HP6,Hmr,Incenp,Klp10A,Lhr,Mis12,Noa36,PPP4R2r,Pp4-19C,Su(var)2-HP2,Su(var)205,Su(var)3-7,Su(var)3-9,XNP,aurB,barr,borr,cal1,cav,chb,cid,flfl,mam,mei-S332,mu2,prod,solo,sunn,vtd	FBgn0034495,FBgn0051989,FBgn0259876,FBgn0266916,FBgn0000405,FBgn0264291,FBgn0031613,FBgn0001206,FBgn0260991,FBgn0030268,FBgn0034217,FBgn0035725,FBgn0026400,FBgn0030208,FBgn0023177,FBgn0026427,FBgn0003607,FBgn0003598,FBgn0263755,FBgn0039338,FBgn0024227,FBgn0014127,FBgn0032105,FBgn0038478,FBgn0026257,FBgn0021760,FBgn0040477,FBgn0024555,FBgn0002643,FBgn0002715,FBgn0002872,FBgn0014269,FBgn0283440,FBg…
Direct GO Cellular Component	GO:0000228	nuclear chromosome	29	28	0.255	1.2267	0.295	0.00848937	2.07112	1	0.0339032	0.284837	CG6026,Cdk12,Dlip3,JIL-1,Kah,NSD,Nipped-B,RpL11,RpL32,RpL36,RpL41,RpL8,RpS11,RpS13,RpS15,RpS18,RpS2,RpS5a,RpS9,east,elB,mamo,mle,mof,msl-1,msl-2,msl-3,thoc5	FBgn0038676,FBgn0037093,FBgn0040465,FBgn0020412,FBgn0035144,FBgn0039559,FBgn0026401,FBgn0013325,FBgn0002626,FBgn0002579,FBgn0066084,FBgn0261602,FBgn0033699,FBgn0010265,FBgn0034138,FBgn0010411,FBgn0004867,FBgn0002590,FBgn0010408,FBgn0261954,FBgn0004858,FBgn0267033,FBgn0002774,FBgn0014340,FBgn0005617,FBgn0005616,FBgn0002775,FBgn0034939
Direct GO Cellular Component	GO:0005918	septate junction	29	28	0.255	1.2267	0.295	0.00848937	2.07112	1	0.0339032	0.284837	Atpalpha,CG3770,CG45049,CG6398,Cont,Fas3,Gli,Lac,Mcr,Nrg,Nrx-IV,Patj,Tsf2,bark,bbg,cora,crim,dlg1,kune,l(2)gl,nrv2,pck,scrib,sdt,sinu,vari,wun,yrt	FBgn0002921,FBgn0035085,FBgn0266409,FBgn0030870,FBgn0037240,FBgn0000636,FBgn0001987,FBgn0010238,FBgn0267488,FBgn0264975,FBgn0013997,FBgn0067864,FBgn0036299,FBgn0031571,FBgn0087007,FBgn0010434,FBgn0036198,FBgn0001624,FBgn0033032,FBgn0002121,FBgn0015777,FBgn0013720,FBgn0263289,FBgn0261873,FBgn0010894,FBgn0250785,FBgn0016078,FBgn0004049
Direct GO Cellular Component	GO:0016021	integral component of membrane	988	884	7.317	1.0344	0.049	0.00206677	2.68471	1	0.0276306	0.232138	5-HT1A,5-HT1B,5-HT2A,5-HT7,ABCA,ABCB7,ABCD,ACXA,ACXB,ACXC,ACXD,ACXE,ATP6AP2,ATP7,ATP8A,ATP8B,Ac13E,Ac3,Adgf-A2,AdipoR,AdoR,AkhR,Amnionless,Ance-3,Appl,Arl6IP1,AstA-R1,AstA-R2,AstC-R1,AstC-R2,Atg9,Atpalpha,Axs,BI-1,C1GalTA,CCAP-R,CCHa1-R,CCHa2-R,CCKLR-17D1,CCKLR-17D3,CDC50,CG10019,CG10171,CG10226,CG10311,CG10481,CG10483,CG10505,CG10804,CG10864,CG1090,CG11000,CG11077,CG11262,CG11318,CG11537,CG11601…	FBgn0004168,FBgn0263116,FBgn0087012,FBgn0004573,FBgn0031170,FBgn0035244,FBgn0039890,FBgn0040510,FBgn0040509,FBgn0040508,FBgn0040507,FBgn0040506,FBgn0037671,FBgn0030343,FBgn0259221,FBgn0037989,FBgn0022710,FBgn0023416,FBgn0043025,FBgn0038984,FBgn0039747,FBgn0025595,FBgn0025686,FBgn0032536,FBgn0000108,FBgn0038453,FBgn0266429,FBgn0039595,FBgn0036790,FBgn0036789,FBgn0034110,FBgn0002921,FBgn0000152,FBg…
Direct GO Cellular Component	GO:0042600	chorion	40	40	0.331	1.1561	0.209	0.00299496	2.52361	1	0.0335758	0.282086	CG1077,CG11381,CG12398,CG12517,CG12716,CG13083,CG13084,CG13113,CG13114,CG13299,CG13998,CG14187,CG15570,CG15571,CG15721,CG31661,CG31926,CG31928,CG32642,CG4009,CG4066,Cp15,Cp16,Cp18,Cp19,Cp36,Cp7Fa,Cp7Fb,Cp7Fc,Ilp8,Muc12Ea,Muc4B,Mur11Da,Mur2B,Pxd,Swim,Vm26Ac,Vm32E,dec-1,psd	FBgn0037405,FBgn0029568,FBgn0030596,FBgn0032311,FBgn0030439,FBgn0032789,FBgn0032788,FBgn0032126,FBgn0032127,FBgn0035694,FBgn0040949,FBgn0036938,FBgn0029697,FBgn0029696,FBgn0030438,FBgn0051661,FBgn0051926,FBgn0051928,FBgn0052642,FBgn0038469,FBgn0038011,FBgn0000355,FBgn0000356,FBgn0000357,FBgn0000358,FBgn0000359,FBgn0014464,FBgn0014465,FBgn0014466,FBgn0036690,FBgn0052602,FBgn0052774,FBgn0052644,FBg…
Direct GO Cellular Component	GO:0005802	trans-Golgi network	36	36	0.298	1.1561	0.209	0.00535923	2.2709	1	0.0492066	0.413407	AP-1-2beta,AP-1gamma,ATP7,ATP8A,Arfip,Arl1,Arl5,CG10365,CG11753,CG15099,CG31729,CG4301,CG7083,CG9981,Chc,Csas,Fur1,Fur2,Gga,Golgin104,Gorab,IPIP,Lerp,Pi4KIIalpha,Rab14,Rab30,Rab32,Rab9,Sec71,Trs33,Tsp68C,Vps52,amon,brun,lqfR,sau	FBgn0010380,FBgn0030089,FBgn0030343,FBgn0259221,FBgn0037884,FBgn0000115,FBgn0035866,FBgn0039109,FBgn0037603,FBgn0034400,FBgn0051729,FBgn0030747,FBgn0035877,FBgn0030746,FBgn0000319,FBgn0052220,FBgn0004509,FBgn0004598,FBgn0030141,FBgn0036614,FBgn0053052,FBgn0031768,FBgn0051072,FBgn0037339,FBgn0015791,FBgn0031882,FBgn0002567,FBgn0032782,FBgn0028538,FBgn0266722,FBgn0043550,FBgn0031710,FBgn0023179,FBg…
Direct GO Cellular Component	GO:0015629	actin cytoskeleton	32	32	0.265	1.1561	0.209	0.00958818	2.01826	1	0.0707093	0.594061	Act42A,Act57B,Act5C,Act79B,Act87E,Act88F,Arp53D,CG11436,CG1674,CG2113,CG30183,CG3630,CG6873,CalpA,ClC-a,IRSp53,Mlp60A,Mlp84B,Moe,Spn,Tes,Unc-115a,Unc-115b,Vinc,Zasp52,alpha-Cat,cher,parvin,pigs,sn,sti,tsr	FBgn0000043,FBgn0000044,FBgn0000042,FBgn0000045,FBgn0000046,FBgn0000047,FBgn0011743,FBgn0029713,FBgn0039897,FBgn0035384,FBgn0050183,FBgn0023540,FBgn0030951,FBgn0012051,FBgn0051116,FBgn0052082,FBgn0259209,FBgn0014863,FBgn0011661,FBgn0010905,FBgn0034223,FBgn0051352,FBgn0260463,FBgn0004397,FBgn0265991,FBgn0010215,FBgn0014141,FBgn0052528,FBgn0029881,FBgn0003447,FBgn0002466,FBgn0011726

## Sheet: TFCs-CpCs GO MF 1w-4w
Gene Set Category	Gene Set ID	Gene Set Name	Gene Set Size	Count Overlap Gene	Percentage Genes in Gene Set	Fold Enrichment	log2 fold	P value	P value calc log_10	Bonferroni	Benjamini & Hochberg	Benjamini & Yekutieli	Overlaping Gene Symbols	Overlapping Gene IDs
Direct GO Molecular Function	GO:0003779	actin binding	70	68	0.619	1.2342	0.304	9.99623e-06	5.00016	0.0249906	0.000177238	0.00148906	Abp1,Actn,Actn3,CG12964,CG15097,CG15617,CG1674,CG30183,CG32264,CG3630,CG42319,CG43897,CG5023,CG5984,CG8726,CG8907,CG9426,CLIP-190,DAAM,Dys,Frl,GMF,Lasp,Mer,Mical,Moe,Msp300,SCAR,Shrm,Tm1,Unc-115a,Vps16A,Whamy,Zasp52,Zasp67,alpha-Catr,alpha-Spec,aru,beta-Spec,bif,capt,cher,cora,dia,didum,fliI,form3,futsch,jar,kel,kst,mim,mwh,parvin,pnut,qua,scra,shi,shot,sls,sn,spir,sprt,ssh,tsr,twf,wupA,zormin	FBgn0036372,FBgn0000667,FBgn0015008,FBgn0034022,FBgn0034396,FBgn0034151,FBgn0039897,FBgn0050183,FBgn0052264,FBgn0023540,FBgn0259219,FBgn0264489,FBgn0038774,FBgn0039500,FBgn0033244,FBgn0038466,FBgn0032485,FBgn0020503,FBgn0025641,FBgn0260003,FBgn0267795,FBgn0028894,FBgn0063485,FBgn0086384,FBgn0053208,FBgn0011661,FBgn0261836,FBgn0041781,FBgn0085408,FBgn0003721,FBgn0051352,FBgn0285911,FBgn0037750,FBg…
Direct GO Molecular Function	GO:0005509	calcium ion binding	204	181	1.646	1.1273	0.173	0.000125104	3.90273	0.312761	0.00136255	0.0114474	Actn,Alg-2,AnxB10,AnxB11,AnxB9,CBP,CG10126,CG10841,CG11377,CG11638,CG14507,CG14861,CG15177,CG17271,CG17272,CG17493,CG17593,CG17698,CG17765,CG1924,CG2256,CG30378,CG31345,CG31650,CG31802,CG31999,CG32373,CG32812,CG33098,CG33978,CG42255,CG44422,CG4704,CG4733,CG5276,CG5890,CG7324,CG7646,CG9406,Cad74A,Cad86C,Cad87A,Cad88C,Cad89D,Cad96Ca,Cad99C,CadN,CadN2,Cadps,CalpA,CalpB,CalpC,Calr,Cals,Calx,Cam,CanB,…	FBgn0000667,FBgn0086378,FBgn0000084,FBgn0030749,FBgn0000083,FBgn0026144,FBgn0038088,FBgn0038163,FBgn0031217,FBgn0040351,FBgn0039655,FBgn0038280,FBgn0037461,FBgn0038829,FBgn0038830,FBgn0040010,FBgn0031544,FBgn0040056,FBgn0033529,FBgn0030377,FBgn0029995,FBgn0050378,FBgn0051345,FBgn0031673,FBgn0051802,FBgn0051999,FBgn0052373,FBgn0025642,FBgn0053098,FBgn0053978,FBgn0259140,FBgn0265595,FBgn0039029,FBg…
Direct GO Molecular Function	GO:0008134	transcription factor binding	117	107	0.973	1.1619	0.216	0.000180611	3.74326	0.451527	0.00180611	0.015174	14-3-3epsilon,14-3-3zeta,Bap60,Bgb,Bin1,Brf,CG16779,CG31875,CREG,Cdk12,Cdk9,Chi,Clk,CoRest,Coop,CtBP,D,Daxx,DnaJ-1,Dp,Dsp1,E(spl)m7-HLH,E(spl)mgamma-HLH,E2f1,E2f2,EcR,Eip75B,Hipk,HmgD,HmgZ,HnRNP-K,Hr96,Iswi,Jra,MED19,Mef2,Met,Mlf,Mondo,Mybbp1A,NC2alpha,NC2beta,NFAT,Ncoa6,Ote,Rbf,Rbf2,Rbfox1,Sirt1,Sobp,Su(fu),Su(var)3-3,Taf1,Taf11,Taf12,Taf2,Taf4,Taf7,Tbp,TfIIB,Tgi,Trf,Trf2,Trl,Usp7,arm,bigmax,bip…	FBgn0020238,FBgn0004907,FBgn0025463,FBgn0013753,FBgn0024491,FBgn0038499,FBgn0037698,FBgn0051875,FBgn0025456,FBgn0037093,FBgn0019949,FBgn0013764,FBgn0023076,FBgn0261573,FBgn0263240,FBgn0020496,FBgn0000411,FBgn0031820,FBgn0263106,FBgn0011763,FBgn0278608,FBgn0002633,FBgn0002735,FBgn0011766,FBgn0024371,FBgn0000546,FBgn0000568,FBgn0035142,FBgn0004362,FBgn0010228,FBgn0267791,FBgn0015240,FBgn0011604,FBg…
Direct GO Molecular Function	GO:0050660	flavin adenine dinucleotide binding	54	52	0.473	1.2235	0.291	0.00028654	3.54281	0.71635	0.00257505	0.0216342	AIF,Acox57D-d,Acox57D-p,Alr,Arc42,CG10463,CG10495,CG10700,CG12398,CG12539,CG13667,CG1434,CG17544,CG3645,CG3902,CG4199,CG4586,CG4610,CG4860,CG5009,CG6142,CG6638,CG7430,CG7461,CG9503,CG9512,CG9514,CG9518,CG9519,CG9521,CG9522,CG9527,CG9547,CG9674,Cpr,Egm,Eo,Fmo-1,Fmo-2,Gld,Mcad,Nos,SdhA,SdhAL,Su(var)3-3,Trxr-1,cn,cry,fiz,ninaG,ry,wal	FBgn0031392,FBgn0034629,FBgn0034628,FBgn0031068,FBgn0038742,FBgn0032819,FBgn0032750,FBgn0032754,FBgn0030596,FBgn0030586,FBgn0035890,FBgn0030554,FBgn0032775,FBgn0031238,FBgn0036824,FBgn0025628,FBgn0029924,FBgn0034735,FBgn0037999,FBgn0027572,FBgn0039415,FBgn0035911,FBgn0036762,FBgn0034432,FBgn0030598,FBgn0030593,FBgn0030592,FBgn0030590,FBgn0030589,FBgn0030588,FBgn0030587,FBgn0031813,FBgn0031824,FBg…
Direct GO Molecular Function	GO:0017022	myosin binding	33	33	0.3	1.2705	0.345	0.000366658	3.43574	0.916645	0.0030657	0.0257564	Bap60,CG18135,CG2258,CG2765,CG5613,CG6834,Cad89D,Cad99C,Cpsf160,Eb1,Fip1,Hsp26,Kap-alpha3,Kat60,Mlc-c,Nedd4,RpL23,RpL34a,Socs16D,aPKC,alphaTub84D,crp,elgi,ft,inaD,inc,l(2)gl,milt,mira,scra,shg,smg,tgo	FBgn0025463,FBgn0036837,FBgn0029997,FBgn0035087,FBgn0030839,FBgn0037935,FBgn0038439,FBgn0039709,FBgn0024698,FBgn0027066,FBgn0037255,FBgn0001225,FBgn0027338,FBgn0040208,FBgn0004687,FBgn0259174,FBgn0010078,FBgn0039406,FBgn0030869,FBgn0261854,FBgn0003885,FBgn0001994,FBgn0283649,FBgn0001075,FBgn0001263,FBgn0025394,FBgn0002121,FBgn0262872,FBgn0021776,FBgn0261385,FBgn0003391,FBgn0016070,FBgn0264075
Direct GO Molecular Function	GO:0044212	transcription regulatory region DNA binding	41	40	0.364	1.2395	0.31	0.000651453	3.18612	1	0.00498052	0.0418437	Atac3,CG12099,CG15710,CG16779,CG17801,CG17829,CG31875,CG5098,CG9215,CSN4,Caf1-55,Cdk12,Cdk9,CoRest,Ino80,Mef2,Mnn1,Rbf,Rbf2,Rbfox1,Taf1,Taf2,Taf7,Tbp,ash2,ci,e(y)1,erm,htk,jigr1,lz,mael,mrt,msl-1,pan,pnt,pzg,sd,srp,zfh2	FBgn0052343,FBgn0035232,FBgn0034120,FBgn0037698,FBgn0038550,FBgn0025635,FBgn0051875,FBgn0034300,FBgn0030659,FBgn0027054,FBgn0263979,FBgn0037093,FBgn0019949,FBgn0261573,FBgn0086613,FBgn0011656,FBgn0031885,FBgn0015799,FBgn0038390,FBgn0052062,FBgn0010355,FBgn0011836,FBgn0024909,FBgn0003687,FBgn0000139,FBgn0004859,FBgn0000617,FBgn0031375,FBgn0085451,FBgn0039350,FBgn0002576,FBgn0016034,FBgn0039507,FBg…
Direct GO Molecular Function	GO:0015171	amino acid transmembrane transporter activity	30	30	0.273	1.2705	0.345	0.000753322	3.12302	1	0.00552289	0.0464003	CG1139,CG12531,CG12773,CG13248,CG13384,CG13743,CG1607,CG1628,CG16700,CG17119,CG30394,CG32079,CG32081,CG43693,CG4991,CG5535,CG7255,CG7888,CG8785,ChT,NKCC,Ncc69,VGAT,gb,kcc,mah,mnd,path,polyph,sbm	FBgn0035300,FBgn0031064,FBgn0024365,FBgn0036984,FBgn0032036,FBgn0033368,FBgn0039844,FBgn0030218,FBgn0030816,FBgn0039045,FBgn0050394,FBgn0052079,FBgn0052081,FBgn0263776,FBgn0030817,FBgn0036764,FBgn0036493,FBgn0036116,FBgn0033760,FBgn0038641,FBgn0051547,FBgn0036279,FBgn0033911,FBgn0039487,FBgn0261794,FBgn0285912,FBgn0002778,FBgn0036007,FBgn0033572,FBgn0030574
Direct GO Molecular Function	GO:0061630	ubiquitin protein ligase activity	105	95	0.864	1.1495	0.201	0.00111069	2.95441	1	0.00756601	0.0635656	APC10,APC4,APC7,CG13088,CG13344,CG14102,CG14646,CG14937,CG15141,CG15286,CG15412,CG15814,CG18605,CG2218,CG2617,CG2681,CG31642,CG32581,CG32847,CG33144,CG34308,CG3894,CG4238,CG42797,CG43089,CG5003,CG6179,CG6923,CG7376,CG7694,CG8141,CG8974,CG9941,Cbl,Cdc16,Cdc23,Cdc27,Diap1,Diap2,HUWE1,Hakai,Herc4,Iru,Kcmf1,LUBEL,Ltn1,Nedd4,Neurl4,POSH,Pli,Prp19,Rnf146,Roc1a,Roc2,STUB1,Sce,Skp2,SkpA,SkpB,SkpC,SkpE,Sl…	FBgn0034231,FBgn0052707,FBgn0029879,FBgn0032047,FBgn0033884,FBgn0036906,FBgn0037241,FBgn0032377,FBgn0032635,FBgn0028531,FBgn0031528,FBgn0030873,FBgn0034411,FBgn0039767,FBgn0032877,FBgn0024997,FBgn0051642,FBgn0052581,FBgn0052847,FBgn0053144,FBgn0085337,FBgn0035059,FBgn0031384,FBgn0261931,FBgn0262535,FBgn0039554,FBgn0030915,FBgn0037944,FBgn0035689,FBgn0038627,FBgn0038125,FBgn0030693,FBgn0030514,FBg…
Direct GO Molecular Function	GO:0003713	transcription coactivator activity	63	59	0.537	1.1898	0.251	0.00114212	2.94229	1	0.00773791	0.0650097	Ada2a,Ada2b,Ada3,Bap60,Bgb,CG11710,CG12609,CG13204,CG1603,CG17202,CG17829,CtBP,Dlip3,Hcf,Jra,Lpin,Lpt,MED11,MED17,MED20,MED21,MED31,MED4,MED6,MTA1-like,Mad,Mrtf,NC2beta,Saf6,Setd3,Sgf11,Snr1,Spt7,Ssb-c31a,Taf11,Taf7,TfIIA-S,TfIIA-S-2,Wbp2,arm,chm,crc,dmpd,e(y)2,e(y)2b,exd,eya,hng3,kto,mam,mbf1,mnb,mu2,nej,pont,pygo,shn,trr,yki	FBgn0263738,FBgn0037555,FBgn0030891,FBgn0025463,FBgn0013753,FBgn0031115,FBgn0030952,FBgn0033627,FBgn0033185,FBgn0038043,FBgn0025635,FBgn0020496,FBgn0040465,FBgn0039904,FBgn0001291,FBgn0263593,FBgn0263667,FBgn0036811,FBgn0038578,FBgn0013531,FBgn0040020,FBgn0037262,FBgn0035754,FBgn0024330,FBgn0027951,FBgn0011648,FBgn0052296,FBgn0028926,FBgn0031281,FBgn0052732,FBgn0036804,FBgn0011715,FBgn0030874,FBg…
Direct GO Molecular Function	GO:0004674	protein serine/threonine kinase activity	154	136	1.237	1.122	0.166	0.00136387	2.86523	1	0.00878783	0.0738306	AMPKalpha,Aduk,Akt1,Asator,Atg1,CG1227,CG14305,CG17528,CG17698,CG2577,CG3008,CG31145,CG32944,CG4629,CG4945,CG5790,CG7094,CG7156,CG8173,CG8485,CG8878,CG9222,CG9962,CaMKII,Cdc7,Cdk1,Cdk5,Cdk7,CkIIalpha,CkIIbeta,CkIalpha,Doa,Drak,Dsor1,Dyrk2,Dyrk3,Eip63E,GckIII,Gprk2,Haspin,Hipk,IKKbeta,IKKepsilon,Ilk,Ire1,JIL-1,KP78a,LIMK1,Lk6,Lkb1,Lrrk,Madm,Mekk1,Mkk4,Mo25,Mps1,Myt1,Nak,Nek2,Nuak1,Pak,Pak3,Pask,Pd…	FBgn0023169,FBgn0037679,FBgn0010379,FBgn0039908,FBgn0260945,FBgn0037491,FBgn0038630,FBgn0261387,FBgn0040056,FBgn0030384,FBgn0031643,FBgn0051145,FBgn0052944,FBgn0031299,FBgn0034137,FBgn0032677,FBgn0032650,FBgn0038588,FBgn0030864,FBgn0033915,FBgn0027504,FBgn0031784,FBgn0031441,FBgn0264607,FBgn0028360,FBgn0004106,FBgn0013762,FBgn0263237,FBgn0264492,FBgn0000259,FBgn0015024,FBgn0265998,FBgn0052666,FBg…
Direct GO Molecular Function	GO:0008017	microtubule binding	102	92	0.837	1.146	0.197	0.00171633	2.7654	1	0.010491	0.0881396	Atg8a,Bsg25D,BuGZ,CG11584,CG13251,CG15306,CG16719,CG17816,CG18190,CG30069,CG30389,CG4537,CG7131,CLIP-190,Cep135,Cp190,DCTN1-p150,DCX-EMAP,Drp1,Eb1,Gas8,Girdin,IFT54,Incenp,Jupiter,Kat60,Kebab,Khc,Khc-73,Kif19A,Kif3C,Klp10A,Klp31E,Klp3A,Klp54D,Klp59C,Klp59D,Klp61F,Klp64D,Klp67A,Klp68D,Klp98A,Map60,Mink,Moe,Opa1,Patronin,alpha-Spec,apolpp,asp,awd,beta-Spec,bif,cana,capu,chb,cmet,corn,cos,dgt2,ens,f…	FBgn0052672,FBgn0000228,FBgn0032600,FBgn0030541,FBgn0037014,FBgn0030191,FBgn0036029,FBgn0037525,FBgn0034403,FBgn0050069,FBgn0050389,FBgn0032153,FBgn0038598,FBgn0020503,FBgn0036480,FBgn0000283,FBgn0001108,FBgn0259099,FBgn0026479,FBgn0027066,FBgn0029667,FBgn0283724,FBgn0038221,FBgn0260991,FBgn0051363,FBgn0040208,FBgn0028952,FBgn0001308,FBgn0019968,FBgn0038205,FBgn0039925,FBgn0030268,FBgn0032243,FBg…
Direct GO Molecular Function	GO:0005543	phospholipid binding	26	26	0.236	1.2705	0.345	0.00196708	2.70618	1	0.0116258	0.0976734	Amph,Arfip,CG8176,CenB1A,Cip4,Efa6,EndoA,EndoB,FER,Gle1,Graf,IRSp53,Nost,Nup35,Nup62,PICK1,Pi3K68D,RhoGAP92B,Synd,kst,l(2)gd1,mim,nwk,rpr,snz,unc-13	FBgn0027356,FBgn0037884,FBgn0037702,FBgn0039056,FBgn0035533,FBgn0051158,FBgn0038659,FBgn0034433,FBgn0000723,FBgn0033316,FBgn0030685,FBgn0052082,FBgn0259734,FBgn0030943,FBgn0034118,FBgn0032447,FBgn0015278,FBgn0038747,FBgn0053094,FBgn0004167,FBgn0261983,FBgn0053558,FBgn0263456,FBgn0011706,FBgn0029976,FBgn0025726
Direct GO Molecular Function	GO:0017112	Rab guanyl-nucleotide exchange factor activity	23	23	0.209	1.2705	0.345	0.00403984	2.39364	1	0.0200787	0.168691	Als2,Bet3,Bet5,CG1116,CG18659,CG3309,Ccz1,Crag,Gapvd1,Mon1,Rab3-GAP,Rab3-GEF,Rabex-5,Rich,SIDL,Sbf,Trs23,Trs31,brun,ca,pns,spri,strat	FBgn0037116,FBgn0260859,FBgn0260860,FBgn0037297,FBgn0027561,FBgn0029756,FBgn0035470,FBgn0025864,FBgn0030286,FBgn0031640,FBgn0027505,FBgn0030613,FBgn0262937,FBgn0028500,FBgn0038303,FBgn0025802,FBgn0260861,FBgn0266723,FBgn0261787,FBgn0000247,FBgn0035229,FBgn0085443,FBgn0032020
Direct GO Molecular Function	GO:0043022	ribosome binding	23	23	0.209	1.2705	0.345	0.00403984	2.39364	1	0.0200787	0.168691	CG33158,CG5116,CG5989,CG7414,LTV1,Letm1,Rack1,RpS21,Srp72,clu,eEF2,eEF5,eIF2alpha,eIF3k,eIF6,kra,l(3)80Fj,mIF3,mRF1,orb,orb2,pelo,sta	FBgn0053158,FBgn0039339,FBgn0017429,FBgn0037135,FBgn0027525,FBgn0284252,FBgn0020618,FBgn0015521,FBgn0038810,FBgn0034087,FBgn0000559,FBgn0285952,FBgn0261609,FBgn0034654,FBgn0034915,FBgn0250753,FBgn0287182,FBgn0033712,FBgn0032486,FBgn0004882,FBgn0264307,FBgn0011207,FBgn0003517
Direct GO Molecular Function	GO:0071949	FAD binding	23	23	0.209	1.2705	0.345	0.00403984	2.39364	1	0.0200787	0.168691	ADPS,AOX1,AOX2,AOX3,AOX4,Acox57D-d,Acox57D-p,CG11236,CG12338,CG14997,CG17544,CG4586,CG5009,CG5946,CG7560,CG9527,Coq6,D2hgdh,Mical,cn,cry,ry,slgA	FBgn0033983,FBgn0267408,FBgn0038348,FBgn0038349,FBgn0038350,FBgn0034629,FBgn0034628,FBgn0031860,FBgn0033543,FBgn0035515,FBgn0032775,FBgn0029924,FBgn0027572,FBgn0036211,FBgn0036157,FBgn0031813,FBgn0031713,FBgn0023507,FBgn0053208,FBgn0000337,FBgn0025680,FBgn0003308,FBgn0003423
Direct GO Molecular Function	GO:0017056	structural constituent of nuclear pore	22	22	0.2	1.2705	0.345	0.00513485	2.28947	1	0.0235544	0.197891	CG14712,CG17724,CG18787,Mtor,Ndc1,Nup107,Nup133,Nup153,Nup154,Nup160,Nup188,Nup205,Nup214,Nup35,Nup54,Nup58,Nup62,Nup75,Nup93-1,Nup93-2,Nup98-96,mbo	FBgn0037924,FBgn0033802,FBgn0042125,FBgn0013756,FBgn0039125,FBgn0027868,FBgn0039004,FBgn0061200,FBgn0021761,FBgn0262647,FBgn0033766,FBgn0031078,FBgn0010660,FBgn0030943,FBgn0033737,FBgn0038722,FBgn0034118,FBgn0034310,FBgn0027537,FBgn0038274,FBgn0039120,FBgn0026207
Direct GO Molecular Function	GO:0008094	DNA-dependent ATPase activity	20	20	0.182	1.2705	0.345	0.00829527	2.08117	1	0.0337206	0.283302	Blm,Etl1,Hel89B,Ino80,Iswi,Marcal1,Msh6,Rad51D,RecQ4,Tfb1,Tfb4,brm,dom,kis,lds,rec,spel1,spn-A,spn-B,spn-D	FBgn0002906,FBgn0032157,FBgn0022787,FBgn0086613,FBgn0011604,FBgn0031655,FBgn0036486,FBgn0033389,FBgn0040290,FBgn0033929,FBgn0031309,FBgn0000212,FBgn0020306,FBgn0266557,FBgn0002542,FBgn0003227,FBgn0015546,FBgn0003479,FBgn0003480,FBgn0003482
Direct GO Molecular Function	GO:0008237	metallopeptidase activity	20	20	0.182	1.2705	0.345	0.00829527	2.08117	1	0.0337206	0.283302	Acer,Ance,Ance-2,Ance-3,Ance-4,Ance-5,CG10602,CG6465,CSN5,CSN6,Cndp2,Nep1,Nep2,Nep3,Nep4,Nep5,Rpn11,Spg7,Taf2,eIF3h	FBgn0016122,FBgn0012037,FBgn0032535,FBgn0032536,FBgn0033366,FBgn0035076,FBgn0032721,FBgn0037818,FBgn0027053,FBgn0028837,FBgn0259979,FBgn0029843,FBgn0027570,FBgn0031081,FBgn0038818,FBgn0039478,FBgn0028694,FBgn0024992,FBgn0011836,FBgn0022023
Direct GO Molecular Function	GO:0008536	Ran GTPase binding	20	20	0.182	1.2705	0.345	0.00829527	2.08117	1	0.0337206	0.283302	Apl,Arts,CG42390,CG8219,Cse1,Fs(2)Ket,Impbeta11,Nup358,RanBP3,RanBPM,Ranbp16,Ranbp21,Ranbp9,Tnpo,Tnpo-SR,cdm,ebo,emb,msk,tamo	FBgn0042178,FBgn0042177,FBgn0259736,FBgn0035693,FBgn0022213,FBgn0262743,FBgn0284254,FBgn0039302,FBgn0039110,FBgn0262114,FBgn0053180,FBgn0031051,FBgn0037894,FBgn0024921,FBgn0031456,FBgn0261532,FBgn0266572,FBgn0020497,FBgn0026252,FBgn0041582
Direct GO Molecular Function	GO:0050839	cell adhesion molecule binding	20	20	0.182	1.2705	0.345	0.00829527	2.08117	1	0.0337206	0.283302	CG15080,CG43333,CG5758,Fas1,Fit1,Gfrl,Nrg,X11L,cindr,cno,dock,ed,kirre,kug,mew,mfas,otk,pyd,rols,stan	FBgn0034391,FBgn0263038,FBgn0032666,FBgn0285925,FBgn0035498,FBgn0262869,FBgn0264975,FBgn0026313,FBgn0027598,FBgn0259212,FBgn0010583,FBgn0000547,FBgn0028369,FBgn0261574,FBgn0004456,FBgn0260745,FBgn0004839,FBgn0262614,FBgn0041096,FBgn0024836
Direct GO Molecular Function	GO:0051537	2 iron, 2 sulfur cluster binding	20	20	0.182	1.2705	0.345	0.00829527	2.08117	1	0.0337206	0.283302	AOX1,AOX2,AOX3,AOX4,CG10700,CG13623,CG3420,CG4199,Cisd2,Fdx1,Fdx2,IscU,MagR,RFeSP,SdhB,SdhBL,fh,mtDNA-helicase,nvd,ry	FBgn0267408,FBgn0038348,FBgn0038349,FBgn0038350,FBgn0032754,FBgn0039205,FBgn0033100,FBgn0025628,FBgn0062442,FBgn0011769,FBgn0035529,FBgn0037637,FBgn0026666,FBgn0021906,FBgn0014028,FBgn0030975,FBgn0030092,FBgn0032154,FBgn0287185,FBgn0003308
Direct GO Molecular Function	GO:0005516	calmodulin binding	37	35	0.318	1.2018	0.265	0.00843124	2.07411	1	0.0339032	0.284837	CG14687,CG16984,CG17528,CG7766,CG8475,CaMKI,CaMKII,Camta,CanA-14F,CanA1,CanB,CanB2,Crag,IP3K1,IP3K2,KCNQ,Lk6,MAPk-Ak2,Nos,Patronin,Pde1c,PhKgamma,Pp2B-14D,Ric,SK,Vha100-1,asp,didum,igl,inaD,jar,poe,rdgC,trpl,unc-13	FBgn0037835,FBgn0062517,FBgn0261387,FBgn0030087,FBgn0031995,FBgn0016126,FBgn0264607,FBgn0259234,FBgn0267912,FBgn0010015,FBgn0010014,FBgn0015614,FBgn0025864,FBgn0032147,FBgn0283680,FBgn0033494,FBgn0017581,FBgn0013987,FBgn0011676,FBgn0263197,FBgn0264815,FBgn0011754,FBgn0011826,FBgn0265605,FBgn0029761,FBgn0028671,FBgn0000140,FBgn0261397,FBgn0013467,FBgn0001263,FBgn0011225,FBgn0011230,FBgn0265959,FBg…
Direct GO Molecular Function	GO:0003724	RNA helicase activity	29	28	0.255	1.2267	0.295	0.00848937	2.07112	1	0.0339032	0.284837	CG10077,CG10333,CG5589,CG5800,CG6227,CG8611,CG9143,CG9253,CG9630,Dbp45A,Dhx15,Hel25E,Hlc,Mtr4,Rhau,Rs1,bel,eIF4A,l(1)G0007,l(2)37Cb,l(3)72Ab,mahe,mle,pea,pit,sip1,spn-E,tst	FBgn0035720,FBgn0032690,FBgn0036754,FBgn0030855,FBgn0030631,FBgn0027602,FBgn0034496,FBgn0032919,FBgn0037561,FBgn0010220,FBgn0033160,FBgn0014189,FBgn0001565,FBgn0001986,FBgn0032883,FBgn0021995,FBgn0263231,FBgn0001942,FBgn0026713,FBgn0086444,FBgn0263599,FBgn0029979,FBgn0002774,FBgn0086895,FBgn0266581,FBgn0024191,FBgn0003483,FBgn0039117
Direct GO Molecular Function	GO:0000977	RNA polymerase II regulatory region sequence-specific DNA binding	142	136	1.126	1.1073	0.147	0.000216139	3.66527	0.540347	0.00499728	0.0419845	Awh,B-H1,B-H2,Blimp-1,CG10543,CG11247,CG11294,CG12605,CG14655,CG15011,CG32532,CG3281,CG3847,CG4328,CG43689,CG4496,CG5245,CG7786,Clk,Dfd,Dif,Doc1,Doc2,Doc3,Dr,Drgx,E(spl)m3-HLH,E(spl)m5-HLH,E(spl)m7-HLH,E(spl)m8-HLH,E(spl)mbeta-HLH,E(spl)mdelta-HLH,E(spl)mgamma-HLH,EcR,Eip75B,Gsc,H15,HHEX,HLH3B,HLH4C,Hesr,Hey,Hnf4,Hr3,Hr38,Hr51,Hr78,Hr83,Hr96,Lim1,Lmx1a,Mad,Med,Mef2,PHDP,Pdp1,Phs,Pits,Pph13,Pur-al…	FBgn0013751,FBgn0011758,FBgn0004854,FBgn0035625,FBgn0034570,FBgn0037120,FBgn0030058,FBgn0035481,FBgn0037275,FBgn0035518,FBgn0052532,FBgn0260741,FBgn0029867,FBgn0036274,FBgn0263772,FBgn0031894,FBgn0038047,FBgn0034096,FBgn0023076,FBgn0000439,FBgn0011274,FBgn0028789,FBgn0035956,FBgn0035954,FBgn0000492,FBgn0085369,FBgn0002609,FBgn0002631,FBgn0002633,FBgn0000591,FBgn0002733,FBgn0002734,FBgn0002735,FBg…
Direct GO Molecular Function	GO:0046872	metal ion binding	109	103	0.853	1.0925	0.128	0.00589164	2.22976	1	0.0527925	0.443534	ACC,Bre1,CG10463,CG10588,CG11267,CG12099,CG12477,CG1275,CG12917,CG14120,CG14641,CG14701,CG15814,CG1582,CG1637,CG1677,CG18787,CG18789,CG31028,CG31064,CG3107,CG31601,CG3294,CG33346,CG34308,CG3530,CG3632,CG3819,CG41099,CG42249,CG42382,CG42813,CG42814,CG4709,CG4813,CG5270,CG5334,CG5347,CG6051,CG6839,CG8635,CG8728,CG9920,Cnot4,EndoG,Gart,Glo1,HERC2,Hrs,Ide,Mccc1,Mkrn1,Mocs1,MtnA,MtnB,MtnD,MtnE,NT5E-2,…	FBgn0033246,FBgn0086694,FBgn0032819,FBgn0037037,FBgn0036334,FBgn0035232,FBgn0036809,FBgn0035321,FBgn0033490,FBgn0036321,FBgn0037220,FBgn0037883,FBgn0030873,FBgn0030246,FBgn0030245,FBgn0029941,FBgn0042125,FBgn0042127,FBgn0051028,FBgn0051064,FBgn0033005,FBgn0051601,FBgn0031628,FBgn0053346,FBgn0085337,FBgn0028497,FBgn0030735,FBgn0036833,FBgn0039955,FBgn0259101,FBgn0259728,FBgn0261995,FBgn0261996,FBg…
Direct GO Molecular Function	GO:0030170	pyridoxal phosphate binding	34	34	0.281	1.1561	0.209	0.00716851	2.14457	1	0.0585663	0.492042	Alas,CG10361,CG11241,CG1461,CG1486,CG1640,CG1983,CG3999,CG5618,CG6321,CG8745,Cbs,Ddc,Eip55E,Gabat,Gad1,GlyP,Got1,Got2,Hdc,Kyat,Marc,Nfs1,Oat,Qtzl,Shmt,Sply,Spt-I,Tdc1,Tdc2,amd,b,lace,mal	FBgn0020764,FBgn0036208,FBgn0037186,FBgn0030558,FBgn0031174,FBgn0030478,FBgn0039751,FBgn0037801,FBgn0036975,FBgn0036117,FBgn0036381,FBgn0031148,FBgn0000422,FBgn0000566,FBgn0036927,FBgn0004516,FBgn0004507,FBgn0001124,FBgn0001125,FBgn0005619,FBgn0037955,FBgn0033451,FBgn0032393,FBgn0022774,FBgn0051864,FBgn0029823,FBgn0010591,FBgn0086532,FBgn0259977,FBgn0050446,FBgn0000075,FBgn0000153,FBgn0002524,FBg…
Direct GO Molecular Function	GO:0004930	G protein-coupled receptor activity	82	78	0.646	1.0997	0.137	0.00988153	2.00518	1	0.0722334	0.606866	5-HT1A,5-HT1B,5-HT2A,5-HT2B,5-HT7,AkhR,AstA-R1,AstA-R2,AstC-R1,AstC-R2,CCHa1-R,CCHa2-R,CCKLR-17D1,CCKLR-17D3,CG11318,CG12290,CG13229,CG13575,CG13579,CG13995,CG15556,CG15614,CG15744,CG30340,CG31760,CG32447,CG32547,CG33639,CG4313,CG43795,CG44153,CG7497,Cirl,CrzR,Dh44-R1,Dh44-R2,Dop1R1,Dop2R,DopEcR,FMRFaR,Gr2a,Lgr3,Lkr,MsR1,MsR2,Oamb,PK1-R,PK2-R1,PK2-R2,Proc-R,Rh2,Rh7,SIFaR,Tre1,TrissinR,boss,mAChR-…	FBgn0004168,FBgn0263116,FBgn0087012,FBgn0261929,FBgn0004573,FBgn0025595,FBgn0266429,FBgn0039595,FBgn0036790,FBgn0036789,FBgn0050106,FBgn0033058,FBgn0259231,FBgn0030954,FBgn0039818,FBgn0039419,FBgn0033579,FBgn0034996,FBgn0035010,FBgn0031770,FBgn0039821,FBgn0034168,FBgn0030466,FBgn0050340,FBgn0051760,FBgn0052447,FBgn0052547,FBgn0053639,FBgn0025632,FBgn0264339,FBgn0265002,FBgn0036742,FBgn0033313,FBg…

## Sheet: TFCs-CpCs KEGG 1w-4w
Gene Set Category	Gene Set ID	Gene Set Name	Gene Set Size	Count Overlap Gene	Percentage Genes in Gene Set	Fold Enrichment	log2 fold	P value	P value calc log_10	Bonferroni	Benjamini & Hochberg	Benjamini & Yekutieli	Overlaping Gene Symbols	Overlapping Gene IDs
KEGG Pathway D.mel	path:map00983	Drug metabolism - other enzymes	96	86	0.782	1.1382	0.187	0.00399497	2.39849	1	0.0200787	0.168691	su(r),GstT4,nmdyn-D6,CG33177,GstT3,CG17224,CG8891,Ugt307A1,CG8360,CG8353,CG8349,RnrL,dUTPase,Ugt301D1,Ugt36F1,Ugt36D1,Ugt36E1,Ugt37A1,GstE13,GstT1,RnrS,GstE14,l(2)k01209,GstE1,GstE2,GstE3,GstE5,GstE6,GstE7,GstE8,GstE11,CG15117,Ugt49B1,Ugt49C1,Ugt317A1,CG3788,GstE12,GstO1,Est-6,Est-P,Ugt316A1,CRMP,gfzf,pyd3,nmdyn-D7,Ugt35B1,Ugt35A1,GstD9,GstD1,Ugt37A3,ry,AOX1,AOX2,AOX3,AOX4,Nlg4,r-l,Ugt49B2,Uck,CG…	FBgn0086450,FBgn0030484,FBgn0030573,FBgn0053177,FBgn0031117,FBgn0031489,FBgn0031663,FBgn0031887,FBgn0032001,FBgn0032002,FBgn0032003,FBgn0011703,FBgn0250837,FBgn0032684,FBgn0027074,FBgn0032713,FBgn0027070,FBgn0026756,FBgn0033381,FBgn0050000,FBgn0011704,FBgn0033817,FBgn0022029,FBgn0034335,FBgn0063498,FBgn0063497,FBgn0063495,FBgn0063494,FBgn0063493,FBgn0063492,FBgn0034354,FBgn0034417,FBgn0027073,FBg…
KEGG Pathway D.mel	path:map01240	Biosynthesis of cofactors	139	121	1.101	1.106	0.145	0.00783443	2.10599	1	0.0333097	0.27985	cin,Shmt,Sptr,CG12116,Uros1,Fpgs,CG4407,Coq5,CG1673,Nadsyn,nmdyn-D6,Alp11,r,Gss1,CG14212,CG12237,Naprt,CG15629,CG5828,Coq6,KFase,Ugt307A1,Aldh,Nfs1,CG16848,Ugt301D1,Ugt36F1,Ugt36D1,Ugt36E1,Alp12,pr,Ugt37A1,CG9265,Coq3,cn,CG8080,Urod,Ak6,CG6145,CG33156,CG8207,CG15117,Pu,Ugt49B1,Ugt49C1,Ugt317A1,CG3803,Alas,GC,Alp10,Alp9,Ppat-Dpck,sgl,UGP,Pdxk,Mocs1,Pbgs,Pmm2,CTPsyn,GluRS-m,CG7430,Ugt316A1,Las,Hpd,…	FBgn0000316,FBgn0029823,FBgn0014032,FBgn0030041,FBgn0030066,FBgn0030407,FBgn0030431,FBgn0030460,FBgn0030482,FBgn0030512,FBgn0030573,FBgn0030661,FBgn0003189,FBgn0030882,FBgn0031045,FBgn0031048,FBgn0031589,FBgn0031630,FBgn0031682,FBgn0031713,FBgn0287695,FBgn0031887,FBgn0012036,FBgn0032393,FBgn0032522,FBgn0032684,FBgn0027074,FBgn0032713,FBgn0027070,FBgn0032779,FBgn0003141,FBgn0026756,FBgn0032910,FBg…
KEGG Pathway D.mel	md:M00158	F-type ATPase, eukaryotes	18	18	0.164	1.2705	0.345	0.0133998	1.8729	1	0.0460792	0.387132	ATPsyndelta,ATPsynGL,blw,ATPsynF,ATPsynB,ATPsynbetaL,ATPsynE,ATPsynO,ATPsynD,ATPsynCF6,ATPsyngamma,ATPsynC,ATPsynbeta,sun,ATPsynG,ATPsynepsilonL,ATP8,ATP6	FBgn0028342,FBgn0031941,FBgn0011211,FBgn0035032,FBgn0019644,FBgn0036568,FBgn0038224,FBgn0016691,FBgn0016120,FBgn0016119,FBgn0020235,FBgn0039830,FBgn0010217,FBgn0014391,FBgn0010612,FBgn0051477,FBgn0013673,FBgn0013672
KEGG Pathway D.mel	path:map04136	Autophagy - other	25	24	0.218	1.2197	0.287	0.0194471	1.71114	1	0.0606207	0.509302	raptor,Atg5,Lst8,Atg8a,Atg101,Atg4a,Atg18b,Atg9,Atg7,Pi3K59F,Atg2,Atg18a,Atg12,Atg1,Atg3,Atg13,Vps15,Atg4b,Atg6,mts,Tor,Atg10,Atg16,Tap42	FBgn0029840,FBgn0029943,FBgn0264691,FBgn0052672,FBgn0030960,FBgn0031298,FBgn0032935,FBgn0034110,FBgn0034366,FBgn0015277,FBgn0044452,FBgn0035850,FBgn0036255,FBgn0260945,FBgn0036813,FBgn0261108,FBgn0260935,FBgn0038325,FBgn0264325,FBgn0004177,FBgn0021796,FBgn0040780,FBgn0039705,FBgn0051852
KEGG Pathway D.mel	path:map00860	Porphyrin metabolism	46	42	0.382	1.16	0.214	0.0206704	1.68465	1	0.0642954	0.540176	Uros1,fh,Ugt307A1,Ugt301D1,Ugt36F1,Ugt36D1,Ugt36E1,Ugt37A1,Urod,CG15117,Ugt49B1,Ugt49C1,Ugt317A1,CG3803,Alas,Pbgs,GluRS-m,Ugt316A1,Ugt35B1,Ugt35A1,Ho,Ugt37A3,Uros2,Ugt49B2,Cchl,GluProRS,Ppox,betaGlu,FeCH,Ugt36A1,Coprox,l(3)02640,Ugt304A1,Ugt302K1,Ugt303A1,Ugt35E1,Ugt35E2,Ugt35C1,Ugt37D1,Ugt37E1,Ugt37C2,Ugt37C1	FBgn0030066,FBgn0030092,FBgn0031887,FBgn0032684,FBgn0027074,FBgn0032713,FBgn0027070,FBgn0026756,FBgn0033428,FBgn0034417,FBgn0027073,FBgn0034605,FBgn0040091,FBgn0034938,FBgn0020764,FBgn0036271,FBgn0036629,FBgn0036842,FBgn0026314,FBgn0026315,FBgn0037933,FBgn0038083,FBgn0038361,FBgn0038886,FBgn0038925,FBgn0005674,FBgn0020018,FBgn0270927,FBgn0266268,FBgn0015663,FBgn0021944,FBgn0010786,FBgn0040250,FBg…
KEGG Pathway D.mel	path:map04141	Protein processing in endoplasmic reticulum	135	116	1.055	1.0917	0.127	0.0216547	1.66445	1	0.0642954	0.540176	Roc1a,SkpA,TRAM,Edem1,CG2918,Ost48,alpha-Man-Ia,GCS1,prtp,Hsc70-3,CG1924,hep,eIF2alpha,Cnx14D,CG7556,Sec61gamma,Ubqn,SkpC,SkpE,Stt3A,shv,Der-1,Sec24CD,CG9175,Sec61alpha,Ostgamma,Dad1,CG5885,Trp1,STUB1,CG6766,DnaJ-H,Edem2,CaBP1,GCS2beta,Atf6,Pngl,p47,Cul1,Sec31,Sec24AB,TER94,S2P,ERp60,SkpB,CG8860,OstDelta,wbl,l(2)efl,CG42383,CG13887,CG1317,Hsp83,Ero1L,CG4603,Sec63,CG8042,CG8209,CG10973,Cul6,Hsc70-…	FBgn0025638,FBgn0025637,FBgn0040340,FBgn0023511,FBgn0023529,FBgn0014868,FBgn0259170,FBgn0030289,FBgn0030329,FBgn0001218,FBgn0030377,FBgn0010303,FBgn0261609,FBgn0264077,FBgn0030990,FBgn0031049,FBgn0031057,FBgn0026175,FBgn0031074,FBgn0031149,FBgn0031256,FBgn0267972,FBgn0262126,FBgn0031779,FBgn0086357,FBgn0032015,FBgn0263852,FBgn0025700,FBgn0011584,FBgn0027052,FBgn0032398,FBgn0032474,FBgn0032480,FBg…
KEGG Pathway D.mel	path:map04150	mTOR signaling pathway	100	87	0.791	1.1053	0.144	0.0234564	1.62974	1	0.0692339	0.581666	fz3,CG14812,Ilp6,Raf,Vha36-3,sgg,raptor,fz4,RpS6,Dsor1,Lst8,dsh,CG15719,Nprl2,Wnt5,rictor,S6kII,Pi3K21B,mio,wg,Wnt6,Wnt10,Wdr59,JhI-21,Vha68-3,Sos,VhaSFD,CLIP-190,Nup44A,Lpin,RagC-D,Vha36-2,drk,Sin1,Vha14-1,Rho1,Vha44,Pdk1,Iml1,S6k,eIF4E4,BHD,eIF4E5,eIF4E3,Atg1,Nprl3,mnd,Mo25,CG3764,fz2,CG14184,gig,Skp2,Vha26,Vha14-2,CD98hc,RagA-B,Ras85D,Vha55,Lkb1,Vha13,Pi3K92E,InR,Tsc1,TBC1d7,gb,eIF4E6,Wdr24,AM…	FBgn0027343,FBgn0026090,FBgn0044047,FBgn0003079,FBgn0040377,FBgn0003371,FBgn0029840,FBgn0027342,FBgn0261592,FBgn0010269,FBgn0264691,FBgn0000499,FBgn0030440,FBgn0030800,FBgn0010194,FBgn0031006,FBgn0262866,FBgn0020622,FBgn0031399,FBgn0284084,FBgn0031902,FBgn0031903,FBgn0032339,FBgn0028425,FBgn0032464,FBgn0001965,FBgn0027779,FBgn0020503,FBgn0033247,FBgn0263593,FBgn0033272,FBgn0033706,FBgn0004638,FBg…
KEGG Pathway D.mel	path:map00240	Pyrimidine metabolism	38	35	0.318	1.1702	0.227	0.0255591	1.59245	1	0.0738703	0.620619	su(r),nmdyn-D6,r,CG2794,NTPase,Ts,CG17224,CG11050,CG8360,CG8353,CG8349,RnrL,dUTPase,CG11883,RnrS,l(2)k01209,veil,CG30103,CG5757,CG3788,cN-IIIB,CTPsyn,CG6951,CRMP,pyd3,Dhod,nmdyn-D7,CG5276,dnk,r-l,Uck,CG6330,CG15547,awd,NT5E-2	FBgn0086450,FBgn0030573,FBgn0003189,FBgn0031265,FBgn0024947,FBgn0024920,FBgn0031489,FBgn0031836,FBgn0032001,FBgn0032002,FBgn0032003,FBgn0011703,FBgn0250837,FBgn0033538,FBgn0011704,FBgn0022029,FBgn0034225,FBgn0050103,FBgn0034299,FBgn0034800,FBgn0034988,FBgn0266452,FBgn0036959,FBgn0023023,FBgn0037513,FBgn0000447,FBgn0028997,FBgn0037900,FBgn0022338,FBgn0003257,FBgn0263398,FBgn0039464,FBgn0039809,FBg…
KEGG Pathway D.mel	path:map04140	Autophagy - animal	99	86	0.782	1.1037	0.142	0.026213	1.58148	1	0.0752383	0.632112	raptor,Atg5,Rab39,Traf6,Rubicon,Dsor1,Lst8,Atg8a,Pkcdelta,CG3632,eIF2alpha,Atg101,Pi3K21B,Atg4a,CG31661,Pka-C1,CG6508,CG17134,Uvrag,IKKepsilon,Atg18b,Lamp1,RagC-D,Cp1,CG10104,Atg9,EDTP,Atg7,EndoB,Pi3K59F,Snap29,Pdk1,Atg2,Ras64B,Syx17,DOR,S6k,Atg18a,Atg12,Atg1,Spt20,Tak1,Atg3,Rab8,gig,PEK,Itpr,Atg17,CG11459,Atg13,RagA-B,Vps15,Ras85D,Lkb1,Atg4b,CG17283,Ire1,Pi3K92E,Rab1,InR,Takl2,Rab7,Atg6,Tsc1,Atg…	FBgn0029840,FBgn0029943,FBgn0029959,FBgn0265464,FBgn0030055,FBgn0010269,FBgn0264691,FBgn0052672,FBgn0287828,FBgn0030735,FBgn0261609,FBgn0030960,FBgn0020622,FBgn0031298,FBgn0051661,FBgn0000273,FBgn0032303,FBgn0032304,FBgn0032499,FBgn0086657,FBgn0032935,FBgn0032949,FBgn0033272,FBgn0013770,FBgn0033933,FBgn0034110,FBgn0027506,FBgn0034366,FBgn0034433,FBgn0015277,FBgn0034913,FBgn0020386,FBgn0044452,FBg…
KEGG Pathway D.mel	path:map03060	Protein export	23	22	0.2	1.2153	0.281	0.0292251	1.53424	1	0.0787315	0.66146	Spase25,Hsc70-3,CG9240,Sec61gamma,Sec61alpha,Trp1,CG8860,CG11110,Srp54k,Srp19,Sec63,Srp9,Srp68,OXA1L,twr,Srp14,Srp72,Spase22-23,Sec61beta,SrpRalpha,SrpRbeta,Spase12	FBgn0030306,FBgn0001218,FBgn0030669,FBgn0031049,FBgn0086357,FBgn0011584,FBgn0033691,FBgn0034535,FBgn0010747,FBgn0015298,FBgn0035771,FBgn0035827,FBgn0035947,FBgn0027615,FBgn0262801,FBgn0038808,FBgn0038810,FBgn0039172,FBgn0010638,FBgn0010391,FBgn0011509,FBgn0040623
KEGG Pathway D.mel	path:map04350	TGF-beta signaling pathway	43	39	0.355	1.1523	0.205	0.0330584	1.48072	1	0.0874562	0.73476	Roc1a,SkpA,Rbf,Myc,Smox,sog,SkpC,SkpE,dpp,Mad,tkv,loh,E2f2,sax,Cul1,babo,SkpB,vis,achi,Dp,Rho1,Smurf,gbb,emc,S6k,Cul6,put,Rbf2,Dad,Med,Actbeta,nej,Rok,wit,Sara,mts,Pp2A-29B,rl,CG43089	FBgn0025638,FBgn0025637,FBgn0015799,FBgn0262656,FBgn0025800,FBgn0003463,FBgn0026175,FBgn0031074,FBgn0000490,FBgn0011648,FBgn0003716,FBgn0032252,FBgn0024371,FBgn0003317,FBgn0015509,FBgn0011300,FBgn0026176,FBgn0033748,FBgn0033749,FBgn0011763,FBgn0014020,FBgn0029006,FBgn0024234,FBgn0000575,FBgn0283472,FBgn0036332,FBgn0003169,FBgn0038390,FBgn0020493,FBgn0011655,FBgn0024913,FBgn0261617,FBgn0026181,FBg…
KEGG Pathway D.mel	path:map00053	Ascorbate and aldarate metabolism	36	33	0.3	1.1646	0.22	0.0356247	1.44825	1	0.088316	0.741984	Ugt307A1,Aldh,Ugt301D1,Ugt36F1,Ugt36D1,Ugt36E1,Ugt37A1,CG15117,Ugt49B1,Ugt49C1,Ugt317A1,sgl,CG6910,Ugt316A1,Aldh7A1,CG2767,Ugt35B1,Ugt35A1,Ugt37A3,Ugt49B2,CG31075,betaGlu,Ugt36A1,Ugt304A1,Ugt302K1,Ugt303A1,Ugt35E1,Ugt35E2,Ugt35C1,Ugt37D1,Ugt37E1,Ugt37C2,Ugt37C1	FBgn0031887,FBgn0012036,FBgn0032684,FBgn0027074,FBgn0032713,FBgn0027070,FBgn0026756,FBgn0034417,FBgn0027073,FBgn0034605,FBgn0040091,FBgn0261445,FBgn0036262,FBgn0036842,FBgn0036857,FBgn0037537,FBgn0026314,FBgn0026315,FBgn0038083,FBgn0038886,FBgn0051075,FBgn0270927,FBgn0015663,FBgn0040250,FBgn0040251,FBgn0040252,FBgn0040253,FBgn0040255,FBgn0040256,FBgn0040260,FBgn0040261,FBgn0040262,FBgn0026754
KEGG Pathway D.mel	path:map00561	Glycerolipid metabolism	42	38	0.346	1.1495	0.201	0.0385241	1.41427	1	0.0946072	0.794839	rdgA,Agpat1,CG9886,Aldh,CG9436,CG1941,Dgat2,CG1946,Dgk,Lpin,wun,CG8298,Dgkepsilon,Gpat4,mri,Gk2,CG12766,CG10863,CG1309,Akr1B,CG10638,Agpat4,Agpat3,Aldh7A1,laza,CG11438,CG11437,CG11426,CG12746,CG2767,CG31140,CG31075,mino,Gk1,mdy,wun2,Mulk,CG34384	FBgn0261549,FBgn0030421,FBgn0031428,FBgn0012036,FBgn0033101,FBgn0033214,FBgn0033215,FBgn0033216,FBgn0085390,FBgn0263593,FBgn0016078,FBgn0033673,FBgn0020930,FBgn0034971,FBgn0035107,FBgn0035266,FBgn0035476,FBgn0027552,FBgn0035519,FBgn0086254,FBgn0036290,FBgn0036622,FBgn0036623,FBgn0036857,FBgn0037163,FBgn0037164,FBgn0037165,FBgn0037166,FBgn0037341,FBgn0037537,FBgn0051140,FBgn0051075,FBgn0027579,FBg…
KEGG Pathway D.mel	path:map00061	Fatty acid biosynthesis	13	13	0.118	1.2705	0.345	0.0444246	1.35238	1	0.101705	0.854467	CG3603,CG18155,FASN1,hll,ACC,CG16935,beg,CG3961,CG12170,bgm,Acsl,FASN2,FASN3	FBgn0029648,FBgn0029945,FBgn0283427,FBgn0286723,FBgn0033246,FBgn0033883,FBgn0036691,FBgn0036821,FBgn0037356,FBgn0027348,FBgn0263120,FBgn0042627,FBgn0287184
KEGG Pathway D.mel	path:map00670	One carbon pool by folate	12	12	0.109	1.2705	0.345	0.056455	1.2483	1	0.116933	0.982404	Shmt,Ts,Gart,CG6415,CG8665,Mthfs,CG7560,pug,Dhfr,CG11089,CG1750,Nmdmc	FBgn0029823,FBgn0024920,FBgn0000053,FBgn0032287,FBgn0032945,FBgn0085453,FBgn0036157,FBgn0020385,FBgn0004087,FBgn0039241,FBgn0039836,FBgn0010222
KEGG Pathway D.mel	md:M00129	Ascorbate biosynthesis, animals, glucose-1P => ascorbate	33	30	0.273	1.155	0.208	0.0577889	1.23816	1	0.118809	0.998172	Ugt307A1,Ugt301D1,Ugt36F1,Ugt36D1,Ugt36E1,Ugt37A1,CG15117,Ugt49B1,Ugt49C1,Ugt317A1,sgl,UGP,Ugt316A1,CG2767,Ugt35B1,Ugt35A1,Ugt37A3,Ugt49B2,betaGlu,Ugt36A1,Ugt304A1,Ugt302K1,Ugt303A1,Ugt35E1,Ugt35E2,Ugt35C1,Ugt37D1,Ugt37E1,Ugt37C2,Ugt37C1	FBgn0031887,FBgn0032684,FBgn0027074,FBgn0032713,FBgn0027070,FBgn0026756,FBgn0034417,FBgn0027073,FBgn0034605,FBgn0040091,FBgn0261445,FBgn0035978,FBgn0036842,FBgn0037537,FBgn0026314,FBgn0026315,FBgn0038083,FBgn0038886,FBgn0270927,FBgn0015663,FBgn0040250,FBgn0040251,FBgn0040252,FBgn0040253,FBgn0040255,FBgn0040256,FBgn0040260,FBgn0040261,FBgn0040262,FBgn0026754
KEGG Pathway D.mel	md:M00014	Glucuronate pathway (uronate pathway)	38	34	0.309	1.1368	0.185	0.0696674	1.15697	1	0.13335	1	Had1,CG7322,Ugt307A1,Ugt301D1,Ugt36F1,Ugt36D1,Ugt36E1,Ugt37A1,Had2,CG15117,Ugt49B1,Ugt49C1,Ugt317A1,sgl,Ugt316A1,CG2767,Sodh-2,Ugt35B1,Ugt35A1,Ugt37A3,CG3534,Ugt49B2,betaGlu,Ugt36A1,Ugt304A1,Ugt302K1,Ugt303A1,Ugt35E1,Ugt35E2,Ugt35C1,Ugt37D1,Ugt37E1,Ugt37C2,Ugt37C1	FBgn0286508,FBgn0030968,FBgn0031887,FBgn0032684,FBgn0027074,FBgn0032713,FBgn0027070,FBgn0026756,FBgn0033949,FBgn0034417,FBgn0027073,FBgn0034605,FBgn0040091,FBgn0261445,FBgn0036842,FBgn0037537,FBgn0022359,FBgn0026314,FBgn0026315,FBgn0038083,FBgn0038463,FBgn0038886,FBgn0270927,FBgn0015663,FBgn0040250,FBgn0040251,FBgn0040252,FBgn0040253,FBgn0040255,FBgn0040256,FBgn0040260,FBgn0040261,FBgn0040262,FBg…
KEGG Pathway D.mel	path:map02010	ABC transporters	38	34	0.309	1.1368	0.185	0.0696674	1.15697	1	0.13335	1	CG3156,CG1824,CG1494,CG4822,CG3164,CG17646,CG9664,CG9663,Atet,CG7806,CG7627,CG5853,MRP,Eato,CG31792,CG9270,Mdr49,Mdr50,CG8908,ABCB7,CG10226,Mdr65,CG32091,CG6052,Mrp4,Hmt-1,CG4562,CG31213,CG31121,CG11069,E23,l(2)03659,CG31689,CG31793	FBgn0023536,FBgn0030403,FBgn0031169,FBgn0031220,FBgn0288229,FBgn0264494,FBgn0031515,FBgn0031516,FBgn0020762,FBgn0032018,FBgn0032026,FBgn0032167,FBgn0032456,FBgn0028539,FBgn0051792,FBgn0032908,FBgn0004512,FBgn0010241,FBgn0034493,FBgn0035244,FBgn0035695,FBgn0004513,FBgn0052091,FBgn0036747,FBgn0263316,FBgn0038376,FBgn0038740,FBgn0051213,FBgn0051121,FBgn0039244,FBgn0020445,FBgn0010549,FBgn0031449,FBg…
KEGG Pathway D.mel	md:M00130	Inositol phosphate metabolism, PI=> PIP2 => Ins(1,4,5)P3 => Ins(1,3,4,5)P4	11	11	0.1	1.2705	0.345	0.071742	1.14423	1	0.13335	1	Pi4KIIIalpha,norpA,IP3K2,sl,Plc21C,IP3K1,sktl,PIP5K59B,Pi4KIIalpha,fwd,PIP4K	FBgn0267350,FBgn0262738,FBgn0283680,FBgn0003416,FBgn0004611,FBgn0032147,FBgn0016984,FBgn0034789,FBgn0037339,FBgn0004373,FBgn0039924
KEGG Pathway D.mel	md:M00034	Methionine salvage pathway	10	10	0.091	1.2705	0.345	0.0911667	1.04016	1	0.152759	1	CG11134,CG1461,SamDC,Mtap,CG12173,SpdS,CG11334,Sam-S,CG31115,Adi1	FBgn0030518,FBgn0030558,FBgn0019932,FBgn0034215,FBgn0037305,FBgn0037723,FBgn0039849,FBgn0005278,FBgn0051115,FBgn0052068
KEGG Pathway D.mel	path:map00513	Various types of N-glycan biosynthesis	30	27	0.246	1.1435	0.193	0.0919254	1.03656	1	0.153516	1	Hexo2,Ost48,alpha-Man-Ia,FucT6,Alg14,Stt3A,Ostgamma,Dad1,OstDelta,Mgat1,Alg3,Alg2,Hexo1,CG17173,FucTA,Alg11,alpha-Man-IIa,Alg1,CG7985,Stt3B,Alg9,alpha-Man-Ib,CG14512,Mgat2,fdl,CG33303,FucTC	FBgn0041629,FBgn0014868,FBgn0259170,FBgn0030327,FBgn0030645,FBgn0031149,FBgn0032015,FBgn0263852,FBgn0034277,FBgn0034521,FBgn0011297,FBgn0035401,FBgn0041630,FBgn0036447,FBgn0036485,FBgn0037108,FBgn0011740,FBgn0038552,FBgn0028499,FBgn0011336,FBgn0039293,FBgn0039634,FBgn0039639,FBgn0039738,FBgn0045063,FBgn0053303,FBgn0044872
KEGG Pathway D.mel	path:map00480	Glutathione metabolism	79	75	0.621	1.0976	0.134	0.0133311	1.87513	1	0.0881687	0.740746	Pgd,CG9806,CG2111,CG1492,CG2540,GstT4,CG33177,CG4829,Gss1,Ggt-1,Zw,GstT3,Prx6005,RnrL,Odc1,Odc2,GstE13,GstT1,RnrS,GstE14,S-Lap5,loopin-1,GstS1,GstE10,GstE1,GstE2,GstE3,GstE5,GstE6,GstE7,GstE8,GstE11,CG15116,CG4752,CG3502,GstE12,PHGPx,GstO3,se,GstO2,GstO1,S-Lap1,Sms,CG7140,gfzf,SpdS,GstD9,GstD1,GstD11,CG31233,CG10365,CG11951,Mgstl,Idh,GstD2,GstD3,GstD4,GstD5,GstD6,GstD7,GstD8,Dip-B,SP1029,Gclc,Gst…	FBgn0004654,FBgn0030222,FBgn0030223,FBgn0030361,FBgn0030411,FBgn0030484,FBgn0053177,FBgn0030796,FBgn0030882,FBgn0030932,FBgn0004057,FBgn0031117,FBgn0031479,FBgn0011703,FBgn0013307,FBgn0013308,FBgn0033381,FBgn0050000,FBgn0011704,FBgn0033817,FBgn0033860,FBgn0259795,FBgn0010226,FBgn0063499,FBgn0034335,FBgn0063498,FBgn0063497,FBgn0063495,FBgn0063494,FBgn0063493,FBgn0063492,FBgn0034354,FBgn0034415,FBg…
KEGG Pathway D.mel	path:map04320	Dorso-ventral axis formation	28	28	0.232	1.1561	0.209	0.0171511	1.76571	1	0.102824	0.863874	Raf,egh,N,brn,Dsor1,aop,capu,Cf2,grk,piwi,aub,bru1,Sos,drk,Egfr,rho,orb2,aos,Ras85D,sqd,orb,pnt,br,enc,spir,fs(1)K10,rl,AGO3	FBgn0003079,FBgn0001404,FBgn0004647,FBgn0000221,FBgn0010269,FBgn0000097,FBgn0000256,FBgn0000286,FBgn0001137,FBgn0004872,FBgn0000146,FBgn0000114,FBgn0001965,FBgn0004638,FBgn0003731,FBgn0004635,FBgn0264307,FBgn0004569,FBgn0003205,FBgn0263396,FBgn0004882,FBgn0003118,FBgn0283451,FBgn0004875,FBgn0003475,FBgn0000810,FBgn0003256,FBgn0250816
KEGG Pathway D.mel	path:map00981	Insect hormone biosynthesis	27	27	0.223	1.1561	0.209	0.0198344	1.70258	1	0.11093	0.931978	CG2680,CG10962,antdh,CG9360,CG15739,CG10352,Eo,phm,Cyp18a1,CG9150,Aldh,jhamt,Jhe,Jheh2,Jheh3,spo,CG8757,shd,CG3301,CG31075,sad,dib,Jheh1,CG40486,CG40485,spok,nvd	FBgn0024995,FBgn0030073,FBgn0026268,FBgn0030332,FBgn0030347,FBgn0030348,FBgn0030597,FBgn0004959,FBgn0010383,FBgn0031775,FBgn0012036,FBgn0028841,FBgn0010052,FBgn0034405,FBgn0034406,FBgn0003486,FBgn0036380,FBgn0003388,FBgn0038878,FBgn0051075,FBgn0003312,FBgn0000449,FBgn0010053,FBgn0263830,FBgn0069973,FBgn0086917,FBgn0287185
KEGG Pathway D.mel	path:map00514	Other types of O-glycan biosynthesis	38	37	0.306	1.1257	0.171	0.0278447	1.55526	1	0.143234	1	tw,O-fut2,Pgant7,tgy,Eogt,CG3119,CG2975,Pgant2,CG31776,CG9109,C1GalTA,sxc,Pgant3,CG8708,O-fut1,Pgant1,Xxylt,CG34056,Pgant6,GlcAT-P,rt,CG7304,CG7579,Pgant8,fng,CG31139,shams,CG10000,Pgant35A,Pgant9,Pgant4,CG31915,rumi,Pgant5,CG34057,CG34451,CG34452	FBgn0086368,FBgn0027791,FBgn0030930,FBgn0030984,FBgn0264672,FBgn0031466,FBgn0031468,FBgn0031530,FBgn0051776,FBgn0031765,FBgn0032078,FBgn0261403,FBgn0027558,FBgn0033271,FBgn0033901,FBgn0034025,FBgn0034959,FBgn0054056,FBgn0035375,FBgn0036144,FBgn0003292,FBgn0036527,FBgn0036528,FBgn0036529,FBgn0011591,FBgn0051139,FBgn0039273,FBgn0039596,FBgn0001970,FBgn0050463,FBgn0051956,FBgn0051915,FBgn0086253,FBg…
KEGG Pathway D.mel	path:map00511	Other glycan degradation	22	22	0.182	1.1561	0.209	0.0410184	1.38702	1	0.181177	1	Hexo2,CG5613,Gal,LManIII,LManIV,LManV,LManVI,LManI,LManII,CG33090,CG1827,CG10474,CG4372,Hexo1,beta-Man,Ect3,alpha-Man-IIb,CG7985,Gba1a,fdl,Gba1b,Fuca	FBgn0041629,FBgn0030839,FBgn0001089,FBgn0032066,FBgn0032067,FBgn0032068,FBgn0032069,FBgn0032253,FBgn0027611,FBgn0028916,FBgn0033431,FBgn0034427,FBgn0034665,FBgn0041630,FBgn0037215,FBgn0260746,FBgn0026616,FBgn0028499,FBgn0051148,FBgn0045063,FBgn0051414,FBgn0285958

## Sheet: ECs GO BP 1w-4w
Gene Set Category	Gene Set ID	Gene Set Name	Gene Set Size	Count Overlap Gene	Percentage Genes in Gene Set	Fold Enrichment	log2 fold	P value	P value calc log_10	Bonferroni	Benjamini & Hochberg	Benjamini & Yekutieli	Overlaping Gene Symbols	Overlapping Gene IDs
Direct GO Biological Processes	GO:0010468	regulation of gene expression	98	97	0.764	1.0887	0.123	0.000928081	3.03241	1	0.0225262	0.189253	Asx,Awh,B52,BRWD3,CG10366,CG12219,CG13739,CG15073,CG1603,CG30020,CG42366,CG4282,CG4707,CG4744,CG6254,CG7368,CG8388,CG8565,CG9932,Caf1-55,Chi,Coq7,Cp190,Csl4,Ctr9,D,Dfd,Dis3,Doc1,E(bx),E(var)3-9,E2f1,Eip75B,Erk7,G9a,Hr51,Ibf2,Ino80,Lim1,MESR4,Mef2,Mtr3,Oga,Pits,Prdm13,Rbp1,Rbp1-like,Rrp4,Rrp40,Rrp46,Rrp47,Rrp6,Rsf1,SC35,SF2,SRPK,Sf3b5,Ski6,Srp54,Srpk79D,Tip60,Tob,aly,apt,bel,brk,bsk,can,corto,disc…	FBgn0261823,FBgn0013751,FBgn0004587,FBgn0011785,FBgn0032814,FBgn0043796,FBgn0033403,FBgn0034379,FBgn0033185,FBgn0050020,FBgn0259712,FBgn0034114,FBgn0035036,FBgn0033834,FBgn0037794,FBgn0036179,FBgn0034062,FBgn0030697,FBgn0262160,FBgn0263979,FBgn0013764,FBgn0029502,FBgn0000283,FBgn0032346,FBgn0035205,FBgn0000411,FBgn0000439,FBgn0039183,FBgn0028789,FBgn0000541,FBgn0260243,FBgn0011766,FBgn0000568,FBg…
Direct GO Biological Processes	GO:0055114	oxidation-reduction process	377	359	2.827	1.0474	0.067	0.0010383	2.98368	1	0.02341	0.196678	ADPS,AOX1,AOX2,AOX3,AOX4,Adi1,Aldh,Aldh-III,Aldh7A1,AlkB,Alr,Arc42,CG10211,CG10463,CG10495,CG10512,CG10561,CG10638,CG10700,CG10814,CG10863,CG11236,CG11257,CG11634,CG11828,CG12338,CG1236,CG12398,CG12539,CG12896,CG13334,CG13667,CG1434,CG14630,CG14882,CG15093,CG15116,CG15531,CG15539,CG15717,CG15864,CG16935,CG17199,CG17221,CG17807,CG17896,CG18231,CG18233,CG18234,CG18547,CG18749,CG18808,CG18814,CG1998…	FBgn0033983,FBgn0267408,FBgn0038348,FBgn0038349,FBgn0038350,FBgn0052068,FBgn0012036,FBgn0010548,FBgn0036857,FBgn0065035,FBgn0031068,FBgn0038742,FBgn0032685,FBgn0032819,FBgn0032750,FBgn0037057,FBgn0002036,FBgn0036290,FBgn0032754,FBgn0033830,FBgn0027552,FBgn0031860,FBgn0034442,FBgn0032968,FBgn0039616,FBgn0033543,FBgn0037370,FBgn0030596,FBgn0030586,FBgn0033521,FBgn0033856,FBgn0035890,FBgn0030554,FBg…
Direct GO Biological Processes	GO:0007411	axon guidance	184	178	1.402	1.0641	0.09	0.00166979	2.77734	1	0.0328699	0.276155	14-3-3epsilon,AP-1sigma,Abl,Acsl,Alk,CG44153,CadN,Cdc42,Cdk8,Chi,CkIIalpha,Cont,D,DAAM,Dbx,Dg,Dscam1,Dscam2,Dscam3,Dscam4,E(z),Eph,Ephrin,FER,Fas1,Fas2,Fas3,Fmr1,Hr51,Hrb27C,Hsc70-4,ImpL2,InR,Khc,Klp64D,Kr,LanA,Lar,Liprin-alpha,Mau2,Mical,N,NT1,Nedd4,NetA,NetB,Nf-YC,NiPp1,Nrt,Pak,Pka-R2,PlexA,PlexB,Pp1-87B,Psc,Ptp10D,Ptp52F,Ptp61F,Ptp69D,Rab6,Rac1,Rho1,RhoGAP93B,RhoGEF64C,Rich,Sdc,Sec15,SelR,Sema…	FBgn0020238,FBgn0039132,FBgn0000017,FBgn0263120,FBgn0040505,FBgn0265002,FBgn0015609,FBgn0010341,FBgn0015618,FBgn0013764,FBgn0264492,FBgn0037240,FBgn0000411,FBgn0025641,FBgn0261723,FBgn0034072,FBgn0033159,FBgn0265296,FBgn0261046,FBgn0263219,FBgn0000629,FBgn0025936,FBgn0040324,FBgn0000723,FBgn0285925,FBgn0000635,FBgn0000636,FBgn0028734,FBgn0034012,FBgn0004838,FBgn0266599,FBgn0001257,FBgn0283499,FBg…
Direct GO Biological Processes	GO:0010628	positive regulation of gene expression	65	65	0.512	1.0999	0.137	0.00201749	2.69519	1	0.0360266	0.302676	Bap60,CG18262,CG3198,CG4849,CG4936,CG6686,CG7483,Dif,Dp,Dref,E2f1,Egfr,Fer2,FoxK,FoxL1,Hipk,IntS2,IntS8,Kdm4A,Lim3,MED1,MED23,MED26,MRG15,N,Nipped-B,Nup358,Nup98-96,Phf7,Pka-C1,Pof,Rae1,Rel,Sf3a2,Tak1,aop,ap,ash1,ash2,bsk,dpp,erm,eya,gcm,hep,ich,mago,meng,nito,oc,omd,p53,pan,pnt,pont,pros,puc,repo,rho,rin,swm,tj,toy,vtd,z	FBgn0025463,FBgn0030012,FBgn0029887,FBgn0039566,FBgn0038768,FBgn0032388,FBgn0037573,FBgn0011274,FBgn0011763,FBgn0015664,FBgn0011766,FBgn0003731,FBgn0038402,FBgn0036134,FBgn0004895,FBgn0035142,FBgn0030858,FBgn0025830,FBgn0033233,FBgn0002023,FBgn0037109,FBgn0034795,FBgn0039923,FBgn0027378,FBgn0004647,FBgn0026401,FBgn0039302,FBgn0039120,FBgn0031091,FBgn0000273,FBgn0035047,FBgn0034646,FBgn0014018,FBg…
Direct GO Biological Processes	GO:0030036	actin cytoskeleton organization	65	65	0.512	1.0999	0.137	0.00201749	2.69519	1	0.0360266	0.302676	Abi,Arf51F,Arp3,BicC,Btk29A,CG10939,CG13366,CG15617,CG33521,CG34417,CG42319,CG43102,CG43658,CG43897,CG43901,CG5984,Cdc42,Ehbp1,Frl,Hem,LIMK1,MICAL-like,Mical,Mlp60A,Mlp84B,Moe,Mrtf,Mys45A,Ppcs,Pten,Rac1,Rac2,Rho1,RhoGAP18B,RhoU,Rok,SCAR,Shrm,Src64B,Vps28,Vps4,Zasp52,Zasp67,blow,cdi,cpa,cpb,ena,form3,gukh,jar,kel,l(2)gl,lark,mbc,puc,shot,sif,siz,sn,sns,spir,tral,trio,wash	FBgn0020510,FBgn0013750,FBgn0262716,FBgn0000182,FBgn0003502,FBgn0010620,FBgn0025633,FBgn0034151,FBgn0250819,FBgn0085446,FBgn0259219,FBgn0262562,FBgn0263706,FBgn0264489,FBgn0264502,FBgn0039500,FBgn0010341,FBgn0034180,FBgn0267795,FBgn0011771,FBgn0283712,FBgn0036333,FBgn0053208,FBgn0259209,FBgn0014863,FBgn0011661,FBgn0052296,FBgn0033379,FBgn0261285,FBgn0026379,FBgn0010333,FBgn0014011,FBgn0014020,FBg…
Direct GO Biological Processes	GO:0000281	mitotic cytokinesis	64	64	0.504	1.0999	0.137	0.00222011	2.65362	1	0.0367569	0.308811	ALiX,Act42A,Act57B,Act5C,Act79B,Act87E,Act88F,Apc2,Arp53D,Bap55,CG10068,CG30183,CG32086,CG5270,CG7236,Caf1-55,Cap-G,CycB,CycB3,Det,Drp1,Fad2,Incenp,JTBR,Mink,Myb,Nipped-A,Ocrl,Pkn,Rab1,Rab35,Rho1,Rok,Rop,Sec5,Sep2,Slik,Synd,Syx1A,Syx5,alphaSnap,alphaTub84D,aurB,borr,chic,dia,dup,feo,gammaCOP,l(2)gd1,pav,pbl,pnut,rho,sau,scra,shrb,sip2,sqh,sti,stmA,tsr,tum,zip	FBgn0086346,FBgn0000043,FBgn0000044,FBgn0000042,FBgn0000045,FBgn0000046,FBgn0000047,FBgn0026598,FBgn0011743,FBgn0025716,FBgn0037473,FBgn0050183,FBgn0052086,FBgn0037897,FBgn0031730,FBgn0263979,FBgn0259876,FBgn0000405,FBgn0015625,FBgn0264291,FBgn0026479,FBgn0029172,FBgn0260991,FBgn0025820,FBgn0039250,FBgn0002914,FBgn0053554,FBgn0023508,FBgn0020621,FBgn0285937,FBgn0031090,FBgn0014020,FBgn0026181,FBg…
Direct GO Biological Processes	GO:0042060	wound healing	64	64	0.504	1.0999	0.137	0.00222011	2.65362	1	0.0367569	0.308811	Arpc4,Atg2,CG11089,CG12913,CG15170,CG30010,CG31805,CG3294,CG6005,CG7627,Cad96Ca,Cdc42,Cht12,Cht2,Cht5,Cht7,Cht9,Coq3,EMC3,Eaf,Eb1,Gs1l,Hml,Idgf1,Idgf3,Idgf4,Idgf5,Idgf6,Jra,LeuRS,Mmp1,Mmp2,Mtpalpha,PPO1,Pc,Rho1,RhoGEF3,Ser12,Stam,TTLL4A,Utx,aralar1,bsk,chic,cold,ed,glo,grp,hep,holn1,kay,kst,lz,pbl,pcm,puc,scb,shg,shot,sn,sqh,tum,udt,zip	FBgn0284255,FBgn0044452,FBgn0039241,FBgn0033500,FBgn0032733,FBgn0050010,FBgn0051805,FBgn0031628,FBgn0038672,FBgn0032026,FBgn0022800,FBgn0010341,FBgn0050293,FBgn0022702,FBgn0038180,FBgn0035398,FBgn0034582,FBgn0032922,FBgn0032292,FBgn0033166,FBgn0027066,FBgn0019982,FBgn0029167,FBgn0020416,FBgn0020414,FBgn0026415,FBgn0064237,FBgn0013763,FBgn0001291,FBgn0284253,FBgn0035049,FBgn0033438,FBgn0028479,FBg…
Direct GO Biological Processes	GO:0030707	ovarian follicle cell development	87	86	0.677	1.0873	0.121	0.00239188	2.62126	1	0.0388293	0.326223	AP-2alpha,Apc,Apc2,Axn,CCT1,CIAPIN1,Cdc42,Cdk1,Dl,Fas3,Hsc70-4,Hsp60C,InR,M1BP,MED15,Mad,Med,Mef2,Mettl3,N,Not1,Pi3K92E,Prosalpha7,Pten,Pxt,Rab11,Rac1,RhoL,Rop,Rpt4,SERCA,Sec6,Smr,Spt6,Ssrp,Tao,Uba1,alpha-Spec,bib,br,brn,bsk,bun,ci,cos,dlg1,dpp,drk,dsh,e(y)1,eIF3b,egh,ex,eya,fng,fs(1)K10,gbb,hep,hop,jub,kra,kst,mam,mats,me31B,mop,nclb,neb,nej,neur,par-1,pigs,ptc,puc,sax,scrib,sgg,shi,slmb,smo,sqh…	FBgn0264855,FBgn0015589,FBgn0026598,FBgn0026597,FBgn0003676,FBgn0001977,FBgn0010341,FBgn0004106,FBgn0000463,FBgn0000636,FBgn0266599,FBgn0031728,FBgn0283499,FBgn0037621,FBgn0027592,FBgn0011648,FBgn0011655,FBgn0011656,FBgn0039139,FBgn0004647,FBgn0085436,FBgn0015279,FBgn0023175,FBgn0026379,FBgn0261987,FBgn0015790,FBgn0010333,FBgn0014380,FBgn0004574,FBgn0028685,FBgn0263006,FBgn0266671,FBgn0265523,FBg…
Direct GO Biological Processes	GO:0006897	endocytosis	60	60	0.472	1.0999	0.137	0.00325538	2.4874	1	0.0490268	0.411897	AP-2alpha,AP-2mu,AP-2sigma,Arr1,Atg1,Atg6,CG18659,CG2747,CG31729,CG41099,CG43737,CG8910,CG9132,Cdc42,Chc,Culd,EndoA,Galphaq,Hrs,Mer,Ocrl,Past1,Pcyt1,Pi3K59F,Ppt1,Rab11,Rab4,Rab5,Rab7,Rbsn-5,Rho1,RhoU,Snx1,Tsp42Ej,Vps35,Vps45,Vps8,Vrp1,WASp,aop,car,cm,comm,dor,dx,faf,g,hook,kst,ktub,lap,lqf,lt,mib1,rb,rhea,rush,shi,spin,wus	FBgn0264855,FBgn0263351,FBgn0043012,FBgn0000120,FBgn0260945,FBgn0264325,FBgn0027561,FBgn0037541,FBgn0051729,FBgn0039955,FBgn0263994,FBgn0025833,FBgn0030791,FBgn0010341,FBgn0000319,FBgn0035880,FBgn0038659,FBgn0004435,FBgn0031450,FBgn0086384,FBgn0023508,FBgn0016693,FBgn0041342,FBgn0015277,FBgn0030057,FBgn0015790,FBgn0016701,FBgn0014010,FBgn0015795,FBgn0261064,FBgn0014020,FBgn0083940,FBgn0031534,FBg…
Direct GO Biological Processes	GO:0009267	cellular response to starvation	60	60	0.472	1.0999	0.137	0.00325538	2.4874	1	0.0490268	0.411897	AMPKalpha,AkhR,Atg1,Atg12,Atg14,Atg16,Atg17,Atg18a,Atg2,Atg3,Atg5,Atg6,Atg7,Atg9,BI-1,Bruce,Buffy,CaMKII,Dcp-1,Debcl,DopEcR,EndoA,Erk7,Ets97D,GLaz,GlyS,Gnmt,HDAC4,Ilp6,InR,Itpr,Lpin,Lrrk,Lst,Mitf,Pi3K59F,Pi3K92E,Rack1,Raf,RagA-B,RagC-D,Ras85D,SNF4Agamma,Syx17,Vps11,Vps16A,Vps39,bsk,car,chico,dor,foxo,hid,lt,melt,p53,raptor,rictor,rl,spin	FBgn0023169,FBgn0025595,FBgn0260945,FBgn0036255,FBgn0039636,FBgn0039705,FBgn0037363,FBgn0035850,FBgn0044452,FBgn0036813,FBgn0029943,FBgn0264325,FBgn0034366,FBgn0034110,FBgn0035871,FBgn0266717,FBgn0040491,FBgn0264607,FBgn0010501,FBgn0029131,FBgn0035538,FBgn0038659,FBgn0052703,FBgn0004510,FBgn0033799,FBgn0266064,FBgn0038074,FBgn0041210,FBgn0044047,FBgn0283499,FBgn0010051,FBgn0263593,FBgn0038816,FBg…
Direct GO Biological Processes	GO:0002181	cytoplasmic translation	102	100	0.787	1.0784	0.109	0.00369359	2.43255	1	0.0539998	0.453677	128up,CG13364,CG16824,CG5220,CG5515,CG6195,CG7009,CG7182,CG8635,RpL10,RpL10Aa,RpL10Ab,RpL11,RpL12,RpL13,RpL13A,RpL14,RpL15,RpL17,RpL18,RpL18A,RpL19,RpL21,RpL22,RpL22-like,RpL23,RpL23A,RpL24,RpL24-like,RpL26,RpL27,RpL27A,RpL28,RpL29,RpL3,RpL30,RpL31,RpL32,RpL34a,RpL34b,RpL35,RpL35A,RpL36,RpL36A,RpL37A,RpL37b,RpL38,RpL39,RpL4,RpL40,RpL41,RpL5,RpL6,RpL7,RpL7A,RpL8,RpL9,RpLP0,RpLP0-like,RpLP1,RpLP2,R…	FBgn0010339,FBgn0026879,FBgn0040973,FBgn0038471,FBgn0039163,FBgn0038723,FBgn0038861,FBgn0035878,FBgn0033317,FBgn0024733,FBgn0038281,FBgn0036213,FBgn0013325,FBgn0034968,FBgn0011272,FBgn0037351,FBgn0017579,FBgn0028697,FBgn0029897,FBgn0035753,FBgn0010409,FBgn0285950,FBgn0032987,FBgn0015288,FBgn0034837,FBgn0010078,FBgn0026372,FBgn0032518,FBgn0037899,FBgn0036825,FBgn0039359,FBgn0285948,FBgn0035422,FBg…
Direct GO Biological Processes	GO:0050808	synapse organization	58	58	0.457	1.0999	0.137	0.00394182	2.4043	1	0.0563117	0.4731	ATP6AP2,Appl,Atg1,Blos1,CG13506,CG34353,CG7166,DIP-alpha,DIP-beta,DIP-delta,DIP-epsilon,DIP-eta,DIP-gamma,DIP-iota,DIP-theta,DIP-zeta,Elp3,Fas2,Fmr1,Grip,Lrrk,Nlg2,Nrg,Nrx-1,Prosap,Rich,Smg6,Ten-a,Ten-m,Upf2,dpr1,dpr10,dpr11,dpr12,dpr13,dpr14,dpr15,dpr16,dpr17,dpr18,dpr19,dpr2,dpr20,dpr21,dpr3,dpr4,dpr5,dpr6,dpr7,dpr8,dpr9,fz2,hiw,klg,nonC,repo,wg,wrapper	FBgn0037671,FBgn0000108,FBgn0260945,FBgn0050077,FBgn0034723,FBgn0085382,FBgn0037107,FBgn0052791,FBgn0259245,FBgn0085420,FBgn0259714,FBgn0031725,FBgn0039617,FBgn0031837,FBgn0051646,FBgn0051708,FBgn0031604,FBgn0000635,FBgn0028734,FBgn0029830,FBgn0038816,FBgn0031866,FBgn0264975,FBgn0038975,FBgn0040752,FBgn0028500,FBgn0039260,FBgn0267001,FBgn0004449,FBgn0029992,FBgn0040726,FBgn0052057,FBgn0053202,FBg…
Direct GO Biological Processes	GO:0007274	neuromuscular synaptic transmission	57	57	0.449	1.0999	0.137	0.0043375	2.36276	1	0.060243	0.506129	Blos1,CASK,CG5541,Cdc42,ChAT,Dys,Fsn,GluRIIA,GluRIIB,GluRIIC,GluRIID,GluRIIE,Neto,Nlg2,Nrx-1,Nsf2,P32,Pink1,Pka-R1,Rbp,RhoGAP92B,Rim,SERCA,Scamp,Slob,Smg6,Smn,Smu1,Snap25,Syx18,Syx1A,TBPH,Tbce,Ten-a,Ten-m,Upf2,alpha-Spec,alphaSnap,apt,be,beag,beta-Spec,brp,comt,cpx,cv-c,fusl,gbb,nonC,nwk,rut,sky,stj,tkv,twf,wit,wrd	FBgn0050077,FBgn0013759,FBgn0030603,FBgn0010341,FBgn0000303,FBgn0260003,FBgn0043010,FBgn0004620,FBgn0020429,FBgn0046113,FBgn0028422,FBgn0051201,FBgn0265416,FBgn0031866,FBgn0038975,FBgn0266464,FBgn0034259,FBgn0029891,FBgn0259243,FBgn0262483,FBgn0038747,FBgn0053547,FBgn0263006,FBgn0040285,FBgn0264087,FBgn0039260,FBgn0036641,FBgn0038666,FBgn0011288,FBgn0039212,FBgn0013343,FBgn0025790,FBgn0033055,FBg…
Direct GO Biological Processes	GO:0008340	determination of adult lifespan	168	162	1.276	1.0606	0.085	0.00464786	2.33275	1	0.063133	0.53041	14-3-3epsilon,AGBE,ATPsynD,ATPsynbetaL,Atg7,Atg8a,Atpalpha,BthD,Btk29A,CG10383,CG10916,CG11700,CG18809,CG30427,CG42663,CG8155,CYLD,CalpA,Cat,Cbs,Ccs,Cdk5,Cdk5alpha,Cln3,Coq2,Coq7,Daxx,Dlc90F,Dronc,Eaat1,EcR,Edem1,Egfr,GLaz,Gba1a,Gba1b,GlyP,Gnmt,Gr63a,HDAC1,Hsp22,Hsp26,Hsp27,Hsp68,Ide,Ih,Ilp2,ImpL2,InR,Indy,Indy-2,Jafrac1,Lkb1,Men,Mgat1,Mnn1,Mrp4,Mt2,Mtpalpha,Mtpbeta,N,ND-20,ND-SGDH,NLaz,Naam,Nf1,…	FBgn0020238,FBgn0053138,FBgn0016120,FBgn0036568,FBgn0034366,FBgn0052672,FBgn0002921,FBgn0030501,FBgn0003502,FBgn0032699,FBgn0034312,FBgn0029856,FBgn0042132,FBgn0043792,FBgn0261545,FBgn0034009,FBgn0032210,FBgn0012051,FBgn0000261,FBgn0031148,FBgn0010531,FBgn0013762,FBgn0027491,FBgn0036756,FBgn0037574,FBgn0029502,FBgn0031820,FBgn0024432,FBgn0026404,FBgn0026439,FBgn0000546,FBgn0023511,FBgn0003731,FBg…
Direct GO Biological Processes	GO:0007419	ventral cord development	79	78	0.614	1.086	0.119	0.0047214	2.32593	1	0.063133	0.53041	18w,Abl,Antp,Cap-D2,Ctr9,CycE,CycT,Dr,Dscam1,E2f1,Galphai,Galphao,Kr,Mad,Mmp1,Mmp2,N,Notum,Nup358,Pc,Pcl,Pka-R1,Prp8,Psc,Pvr,RNaseZ,Rac1,Rcc1,Sce,Scm,Surf6,Timp,ago,ap,brat,brm,cas,dap,dimm,ems,eya,gbb,glu,grh,gsb,hb,htl,if,ind,kn,kuz,l(1)sc,l(3)72Ab,lbe,loco,mira,moody,mop,mute,mys,neur,nolo,nub,oc,pea,pros,robo2,robo3,run,sc,seq,sim,sti,svp,tin,vnd,wit,wor	FBgn0004364,FBgn0000017,FBgn0260642,FBgn0039680,FBgn0035205,FBgn0010382,FBgn0025455,FBgn0000492,FBgn0033159,FBgn0011766,FBgn0001104,FBgn0001122,FBgn0001325,FBgn0011648,FBgn0035049,FBgn0033438,FBgn0004647,FBgn0044028,FBgn0039302,FBgn0003042,FBgn0003044,FBgn0259243,FBgn0033688,FBgn0005624,FBgn0032006,FBgn0028426,FBgn0010333,FBgn0002638,FBgn0003330,FBgn0003334,FBgn0038746,FBgn0025879,FBgn0041171,FBg…
Direct GO Biological Processes	GO:0008045	motor neuron axon guidance	79	78	0.614	1.086	0.119	0.0047214	2.32593	1	0.063133	0.53041	Abl,CG6867,Cdc42,Cdk5,Cdk5alpha,Dab,Drl-2,Fas2,Glt,Lar,Lim3,Lsp2,Megf8,Mmp2,Mp,N,NT1,NetA,NetB,Nrg,Oli,PlexA,PlexB,Ptp10D,Ptp36E,Ptp4E,Ptp52F,Ptp69D,Ptp99A,Rac1,Rac2,Rho1,SP2353,Sdc,Sema1a,Sulf1,Ten-a,Ten-m,Wnt4,beat-IIIa,beat-IIIb,beat-IIIc,beat-IIa,beat-IIb,beat-IV,beat-Ia,beat-Ib,beat-Ic,beat-VI,beat-Va,beat-Vb,beat-Vc,caps,cher,conv,dally,dsh,eve,fend,for,fra,fz2,grn,haf,kermit,ko,robo1,sad,s…	FBgn0000017,FBgn0030887,FBgn0010341,FBgn0013762,FBgn0027491,FBgn0000414,FBgn0033791,FBgn0000635,FBgn0001114,FBgn0000464,FBgn0002023,FBgn0002565,FBgn0031981,FBgn0033438,FBgn0260660,FBgn0004647,FBgn0261526,FBgn0015773,FBgn0015774,FBgn0264975,FBgn0032651,FBgn0025741,FBgn0025740,FBgn0004370,FBgn0267486,FBgn0004368,FBgn0034085,FBgn0014007,FBgn0004369,FBgn0010333,FBgn0014011,FBgn0014020,FBgn0034070,FBg…
Direct GO Biological Processes	GO:0006888	endoplasmic reticulum to Golgi vesicle-mediated transport	56	56	0.441	1.0999	0.137	0.00477286	2.32122	1	0.063133	0.53041	Bet1,Bet3,Bet5,CG13887,CG17883,CG3104,CG31787,CG32069,CG3500,CG4293,CG5510,CG7011,CG9067,CG9308,CHOp24,Cog3,GABPI,Gos28,KdelR,Madm,Membrin,PAPLA1,PGAP1,PGAP5,Rab1,S,Sar1,Sec16,Sec22,Sec31,Syx5,Trs20,Trs23,Trs31,Trs33,Vti1a,Vti1b,Ykt6,Zw10,alphaCOP,bai,beta'COP,betaCOP,boca,cni,deltaCOP,eca,epsilonCOP,ergic53,gammaCOP,l(3)76BDm,loj,opm,p115,p24-1,p24-2	FBgn0260857,FBgn0260859,FBgn0260860,FBgn0035165,FBgn0040005,FBgn0031473,FBgn0051787,FBgn0052069,FBgn0034849,FBgn0024983,FBgn0039160,FBgn0036489,FBgn0033605,FBgn0034681,FBgn0029709,FBgn0031536,FBgn0031495,FBgn0044871,FBgn0267330,FBgn0027497,FBgn0260856,FBgn0031990,FBgn0029789,FBgn0031997,FBgn0285937,FBgn0003310,FBgn0038947,FBgn0052654,FBgn0260855,FBgn0033339,FBgn0011708,FBgn0266724,FBgn0260861,FBg…
Direct GO Biological Processes	GO:0043161	proteasome-mediated ubiquitin-dependent protein catabolic process	96	94	0.74	1.077	0.107	0.00588141	2.23052	1	0.0735176	0.617655	CG10516,CG10694,CG11275,CG18467,CG2681,CG30382,CG31357,CG3295,CG4238,CG42383,CG42797,CG7058,CG7220,CG9945,Cul1,Cul2,Cul3,Cul4,Cul5,Cul6,Fbw5,Fsn,Ltn1,Nedd4,Plap,Pomp,Prosalpha1,Prosalpha2,Prosalpha3,Prosalpha3T,Prosalpha4,Prosalpha4T1,Prosalpha4T2,Prosalpha5,Prosalpha6,Prosalpha6T,Prosalpha7,Prosbeta1,Prosbeta2,Prosbeta2R1,Prosbeta2R2,Prosbeta3,Prosbeta4,Prosbeta4R1,Prosbeta4R2,Prosbeta5,Prosbeta…	FBgn0036549,FBgn0039147,FBgn0034706,FBgn0034218,FBgn0024997,FBgn0050382,FBgn0051357,FBgn0034573,FBgn0031384,FBgn0259729,FBgn0261931,FBgn0030961,FBgn0033544,FBgn0034527,FBgn0015509,FBgn0032956,FBgn0261268,FBgn0033260,FBgn0039632,FBgn0036332,FBgn0031773,FBgn0043010,FBgn0262517,FBgn0259174,FBgn0024314,FBgn0032884,FBgn0263121,FBgn0086134,FBgn0261394,FBgn0261395,FBgn0004066,FBgn0265606,FBgn0017556,FBg…
Direct GO Biological Processes	GO:0000902	cell morphogenesis	53	53	0.417	1.0999	0.137	0.00635884	2.19662	1	0.0771704	0.648344	ACC,Abi,Ankle2,Arp2,Arp3,Arpc1,Arpc2,Arpc4,Arpc5,CG13196,CG15020,CG17111,CG9175,CadN2,CenB1A,CkIalpha,Hem,IKKepsilon,IM4,Mob2,Rac1,Rac2,SCAR,SREBP,Sar1,Sec24CD,Shrm,Slh,Slik,Sra-1,Syx5,TBCC,Yif1,alphaCOP,arm,betaCOP,capt,chic,cpa,cpb,cv-c,dy,eys,fry,garz,h,m,mbc,qsm,scrib,shg,ssh,tsr	FBgn0033246,FBgn0020510,FBgn0028343,FBgn0011742,FBgn0262716,FBgn0001961,FBgn0032859,FBgn0284255,FBgn0031437,FBgn0033645,FBgn0035543,FBgn0039048,FBgn0031779,FBgn0262018,FBgn0039056,FBgn0015024,FBgn0011771,FBgn0086657,FBgn0040653,FBgn0259481,FBgn0010333,FBgn0014011,FBgn0041781,FBgn0261283,FBgn0038947,FBgn0262126,FBgn0085408,FBgn0264978,FBgn0035001,FBgn0038320,FBgn0011708,FBgn0051961,FBgn0039450,FBg…
Direct GO Biological Processes	GO:0007507	heart development	53	53	0.417	1.0999	0.137	0.00635884	2.19662	1	0.0771704	0.648344	Abd-B,Acer,Act57B,Antp,Axn,CG3226,Doc1,Doc2,Doc3,Galphao,H15,LanA,Mad,Med,Mef2,Sur,Tina-1,Tl,Tm2,Ubc6,Ubx,abd-A,apt,arm,bap,betaTub60D,dpp,eve,fz,hh,htl,kis,lbe,lbl,mid,numb,pan,pnr,prc,sgg,shg,slp1,stumps,svp,tin,tkv,trx,tup,twi,ush,wds,wupA,zfh1	FBgn0000015,FBgn0016122,FBgn0000044,FBgn0260642,FBgn0026597,FBgn0029882,FBgn0028789,FBgn0035956,FBgn0035954,FBgn0001122,FBgn0016660,FBgn0002526,FBgn0011648,FBgn0011655,FBgn0011656,FBgn0028675,FBgn0035083,FBgn0262473,FBgn0004117,FBgn0004436,FBgn0003944,FBgn0000014,FBgn0015903,FBgn0000117,FBgn0004862,FBgn0003888,FBgn0000490,FBgn0000606,FBgn0001085,FBgn0004644,FBgn0010389,FBgn0266557,FBgn0011278,FBg…
Direct GO Biological Processes	GO:0007616	long-term memory	75	74	0.583	1.0853	0.118	0.00661272	2.17962	1	0.0798638	0.670973	ATP6AP2,Adf1,Appl,Atx2,CASK,CG1910,CG4612,CG5541,CaMKII,CrebB,Ddc,Dysb,EcR,Fmr1,G9a,Gclm,Gld2,HDAC4,Hn,Mob2,N,Nf1,Nmdar1,Nmdar2,Pkc98E,Ptp10D,Scamp,Socs36E,Src64B,Stat92E,Su(H),Tob,Tomosyn,Ube3a,amn,arm,armi,arr,be,bsk,cer,cher,dbr,dikar,dome,eas,fabp,for,gry,hiw,hop,klg,kra,mGluR,meng,mld,mol,mura,neur,orb2,osk,per,pst,pum,pxb,spoon,sra,stau,svr,teq,upd1,vsg,wg,wnd	FBgn0037671,FBgn0284249,FBgn0000108,FBgn0041188,FBgn0013759,FBgn0022349,FBgn0035016,FBgn0030603,FBgn0264607,FBgn0265784,FBgn0000422,FBgn0036819,FBgn0000546,FBgn0028734,FBgn0040372,FBgn0046114,FBgn0038934,FBgn0041210,FBgn0001208,FBgn0259481,FBgn0004647,FBgn0015269,FBgn0010399,FBgn0053513,FBgn0003093,FBgn0004370,FBgn0040285,FBgn0041184,FBgn0262733,FBgn0016917,FBgn0004837,FBgn0028397,FBgn0030412,FBg…
Direct GO Biological Processes	GO:0035556	intracellular signal transduction	94	92	0.724	1.0765	0.106	0.00685818	2.16379	1	0.0805591	0.676814	AMPKalpha,Akt1,Btk29A,CG10362,CG10737,CG10916,CG13933,CG14305,CG14408,CG15529,CG17528,CG17698,CG31140,CG32944,CG33958,CG34384,CG3894,CG42366,CG42450,CG4325,CG4629,CG8485,CG8565,CG9222,Cdc37,DCX-EMAP,DEF8,Dgk,Dgkepsilon,Erk7,Gycalpha99B,Haspin,JIL-1,KP78a,Lk6,Lkb1,Lnk,MAPk-Ak2,Madm,Pask,Pdk1,Pkc53E,Pkc98E,Pkcdelta,Pkn,Plekhm1,RSG7,RasGAP1,S6KL,S6k,S6kII,SRPK,Sik2,Sik3,Socs36E,Socs44A,Srpk79D,Stacl…	FBgn0023169,FBgn0010379,FBgn0003502,FBgn0030358,FBgn0034420,FBgn0034312,FBgn0035270,FBgn0038630,FBgn0030581,FBgn0039748,FBgn0261387,FBgn0040056,FBgn0051140,FBgn0052944,FBgn0053958,FBgn0085413,FBgn0035059,FBgn0259712,FBgn0259927,FBgn0026878,FBgn0031299,FBgn0033915,FBgn0030697,FBgn0031784,FBgn0011573,FBgn0259099,FBgn0046296,FBgn0085390,FBgn0020930,FBgn0052703,FBgn0013972,FBgn0046706,FBgn0020412,FBg…
Direct GO Biological Processes	GO:0000209	protein polyubiquitination	74	73	0.575	1.0851	0.118	0.00719123	2.1432	1	0.0817185	0.686555	Bruce,CG10761,CG10862,CG11070,CG11777,CG12362,CG12477,CG13442,CG14322,CG14646,CG16781,CG17030,CG17991,CG2218,CG33144,CG3356,CG40045,CG4080,CG4238,CG42797,CG5087,CG5334,CG5347,CG5823,CG7376,CG7656,CG7747,CG9014,CG9855,CG9934,Cul3,Diap1,Fbxl4,HUWE1,Herc4,Iru,LUBEL,Mkrn1,Nedd4,Pex2,Pli,Smurf,Su(dx),Topors,Traf6,Uba1,Ubc2,Ubc4,Ubc6,Ubc7,Ubc84D,Ubc87F,UbcE2H,Ube3a,Uev1A,ari-1,ari-2,ben,brat,eff,elgi,g…	FBgn0266717,FBgn0030015,FBgn0035455,FBgn0028467,FBgn0033527,FBgn0036082,FBgn0036809,FBgn0034546,FBgn0038532,FBgn0037241,FBgn0029661,FBgn0035584,FBgn0039498,FBgn0039767,FBgn0053144,FBgn0034989,FBgn0058045,FBgn0035983,FBgn0031384,FBgn0261931,FBgn0035953,FBgn0030577,FBgn0030578,FBgn0038515,FBgn0035689,FBgn0036516,FBgn0034109,FBgn0028847,FBgn0037242,FBgn0032467,FBgn0261268,FBgn0260635,FBgn0030555,FBg…

## Sheet: ECs GO CC 1w-4w
Gene Set Category	Gene Set ID	Gene Set Name	Gene Set Size	Count Overlap Gene	Percentage Genes in Gene Set	Fold Enrichment	log2 fold	P value	P value calc log_10	Bonferroni	Benjamini & Hochberg	Benjamini & Yekutieli	Overlaping Gene Symbols	Overlapping Gene IDs
Direct GO Cellular Component	GO:0071011	precatalytic spliceosome	144	141	1.11	1.077	0.107	0.000638788	3.19464	1	0.0173758	0.145982	Acn,Ars2,B52,BCAS2,Bin1,Bug22,Bx42,CG10333,CG10418,CG10466,CG10907,CG11808,CG12343,CG14641,CG15747,CG1622,CG1677,CG17187,CG17266,CG17454,CG17764,CG1965,CG2021,CG2685,CG2931,CG30122,CG31368,CG3225,CG3436,CG3542,CG4119,CG42724,CG4291,CG4849,CG4887,CG4935,CG5316,CG5641,CG5808,CG6209,CG6686,CG6841,CG7028,CG7483,CG7564,CG8833,CG9667,CG9684,Caper,Cbp20,Cbp80,Cdc27,Cdc2rk,Cdc5,Cypl,Dhx15,Dim1,Hsc70-4,Im…	FBgn0263198,FBgn0033062,FBgn0004587,FBgn0039558,FBgn0024491,FBgn0032248,FBgn0004856,FBgn0032690,FBgn0036277,FBgn0032822,FBgn0036207,FBgn0034000,FBgn0033556,FBgn0037220,FBgn0030474,FBgn0030468,FBgn0029941,FBgn0037882,FBgn0033089,FBgn0039977,FBgn0029751,FBgn0037466,FBgn0035271,FBgn0024998,FBgn0037342,FBgn0050122,FBgn0051368,FBgn0031631,FBgn0031229,FBgn0031492,FBgn0028474,FBgn0261641,FBgn0031287,FBg…
Direct GO Cellular Component	GO:0005813	centrosome	120	118	0.929	1.0816	0.113	0.000884868	3.05312	1	0.0223451	0.187732	14-3-3epsilon,ALiX,Arp1,Arp10,BBS1,BOD1,Bsg25D,Bub1,CG10822,CG10834,CG10874,CG13251,CG14921,CG15564,CG15602,CG16837,CG16896,CG17493,CG18109,CG31275,CG32232,CG3437,CG45105,CG5270,CG7886,CG9286,Cam,Cen,Cep135,Chro,Cluap1,Cnb,Cp190,CycB,CycE,DCTN1-p150,DCTN2-p50,Dlic,Fign,Girdin,Gorab,Grip128,Grip163,Grip75,Grip84,Grip91,Hsp83,IFT20,IFT46,IFT54,IFT57,JTBR,Kat60,Klp10A,Klp59C,Klp59D,Klp61F,Lis-1,Lk6,…	FBgn0020238,FBgn0086346,FBgn0011745,FBgn0031050,FBgn0035741,FBgn0039560,FBgn0000228,FBgn0031696,FBgn0034478,FBgn0032972,FBgn0031395,FBgn0037014,FBgn0032345,FBgn0039833,FBgn0030694,FBgn0035009,FBgn0035073,FBgn0040010,FBgn0028901,FBgn0063261,FBgn0052232,FBgn0035998,FBgn0266566,FBgn0037897,FBgn0038248,FBgn0038183,FBgn0000253,FBgn0032876,FBgn0036480,FBgn0044324,FBgn0031196,FBgn0035295,FBgn0000283,FBg…
Direct GO Cellular Component	GO:0045202	synapse	96	95	0.748	1.0885	0.122	0.0011034	2.95727	1	0.0246295	0.206924	Amph,Arc1,Arl8,CG10339,CG12344,CG6927,CG8907,CG8916,Cadps,Catsup,Cbp53E,Dys,Elp3,Fife,Fsn,Gli,GluClalpha,GluRIIC,Grd,Hip14,HisCl1,Lcch3,Liprin-alpha,Nlg1,Nlg2,Nlg3,Nlg4,Nrx-IV,NtR,PICK1,Prosalpha7,Rab10,Rab11,Rab14,Rab19,Rab21,Rab23,Rab26,Rab27,Rab3,Rab30,Rab32,Rab35,Rab39,Rab4,Rab5,Rab6,Rab7,Rab8,Rab9,RabX1,RabX4,RabX5,Rdl,Rim,Rpt3,Rpt3R,Sap47,Sdc,Sec8,SecCl,Sra-1,Vha100-1,X11L,X11Lbeta,armi,aru…	FBgn0027356,FBgn0033926,FBgn0037551,FBgn0034972,FBgn0033558,FBgn0029733,FBgn0038466,FBgn0030707,FBgn0053653,FBgn0002022,FBgn0004580,FBgn0260003,FBgn0031604,FBgn0264606,FBgn0043010,FBgn0001987,FBgn0024963,FBgn0046113,FBgn0001134,FBgn0259824,FBgn0037950,FBgn0010240,FBgn0046704,FBgn0051146,FBgn0031866,FBgn0083963,FBgn0083975,FBgn0013997,FBgn0029147,FBgn0032447,FBgn0023175,FBgn0015789,FBgn0015790,FBg…
Direct GO Cellular Component	GO:0005783	endoplasmic reticulum	276	264	2.079	1.0521	0.073	0.00196002	2.70774	1	0.0360266	0.302676	Acsl,Agpat1,Agpat2,Alg1,Alg9,Ankle2,Axs,Buffy,CDC50,CG10344,CG10425,CG10778,CG10973,CG11257,CG11357,CG11828,CG13029,CG13284,CG13585,CG1407,CG14646,CG1486,CG15539,CG15864,CG17075,CG17173,CG17195,CG17196,CG17197,CG17287,CG17593,CG17883,CG18231,CG18233,CG18234,CG18749,CG18810,CG2918,CG30036,CG30037,CG3038,CG31013,CG31016,CG31021,CG31371,CG31475,CG31650,CG31787,CG32087,CG32199,CG32201,CG32276,CG32576…	FBgn0263120,FBgn0030421,FBgn0026718,FBgn0038552,FBgn0039293,FBgn0028343,FBgn0000152,FBgn0040491,FBgn0030752,FBgn0034729,FBgn0039304,FBgn0029980,FBgn0036306,FBgn0034442,FBgn0035558,FBgn0039616,FBgn0036670,FBgn0032614,FBgn0035020,FBgn0033474,FBgn0037241,FBgn0031174,FBgn0039782,FBgn0040528,FBgn0031239,FBgn0036447,FBgn0039369,FBgn0039368,FBgn0039367,FBgn0034202,FBgn0031544,FBgn0040005,FBgn0036796,FBg…
Direct GO Cellular Component	GO:0016324	apical plasma membrane	64	64	0.504	1.0999	0.137	0.00222011	2.65362	1	0.0367569	0.308811	Ca-alpha1D,Cad74A,Cad99C,ClC-a,Cln3,Inx2,Mcr,Mer,Moe,Mvl,Np,Patj,Pde6,Psn,Ptp4E,Rho1,RhoGEF2,Schip1,Sec8,Ser,Shrm,Sln,Syt4,T48,Zip42C.1,Zip42C.2,Zip89B,ZnT35C,ZnT63C,a,aPKC,apn,arm,baz,btsz,cac,chas,cpa,crb,dally,dia,dome,dyl,hbs,kek1,kst,m,mew,mgl,mira,pHCl-2,par-6,rst,sas,scaf,scb,sdt,sktl,sosie,sqh,stau,tyn,uif,zye	FBgn0001991,FBgn0036715,FBgn0039709,FBgn0051116,FBgn0036756,FBgn0027108,FBgn0267488,FBgn0086384,FBgn0011661,FBgn0011672,FBgn0265011,FBgn0067864,FBgn0038237,FBgn0284421,FBgn0004368,FBgn0014020,FBgn0023172,FBgn0032221,FBgn0266672,FBgn0004197,FBgn0085408,FBgn0033657,FBgn0028400,FBgn0004359,FBgn0033096,FBgn0033097,FBgn0038412,FBgn0028516,FBgn0035432,FBgn0000008,FBgn0261854,FBgn0038132,FBgn0000117,FBg…
Direct GO Cellular Component	GO:0031594	neuromuscular junction	64	64	0.504	1.0999	0.137	0.00222011	2.65362	1	0.0367569	0.308811	Abp1,Ank2,CASK,Cip4,Con,Dg,Eaat1,Exn,Fas2,Fas3,Fsn,GluRIIA,GluRIIB,GluRIIC,Grip,Lrrk,Neto,Nlg1,Nlg2,Nrx-1,Pdk1,Prosap,Psn,RhoGAP92B,S6kII,Sdc,Smn,Snx16,Syngr,Syt1,Syt4,Syx18,Ten-a,Ten-m,Tomosyn,Vmat,WASp,alpha-Spec,bchs,beta-Spec,brp,cac,cact,cpx,cup,dl,dlg1,dlp,eIF4E1,gb,nos,nwk,par-1,pod1,pum,rl,scrib,sgg,shv,sky,spas,stai,unc-13,wls	FBgn0036372,FBgn0261788,FBgn0013759,FBgn0035533,FBgn0005775,FBgn0034072,FBgn0026439,FBgn0261547,FBgn0000635,FBgn0000636,FBgn0043010,FBgn0004620,FBgn0020429,FBgn0046113,FBgn0029830,FBgn0038816,FBgn0265416,FBgn0051146,FBgn0031866,FBgn0038975,FBgn0020386,FBgn0040752,FBgn0284421,FBgn0038747,FBgn0262866,FBgn0010415,FBgn0036641,FBgn0034265,FBgn0033876,FBgn0004242,FBgn0028400,FBgn0039212,FBgn0267001,FBg…
Direct GO Cellular Component	GO:0071013	catalytic step 2 spliceosome	126	123	0.969	1.0737	0.103	0.00247993	2.60556	1	0.0397336	0.33382	Acn,Ars2,B52,BCAS2,Bin1,Bug22,Bx42,CG10333,CG10418,CG10466,CG10907,CG11777,CG11808,CG12343,CG13625,CG14641,CG15747,CG1677,CG16865,CG17764,CG1965,CG2685,CG2931,CG31368,CG3225,CG3436,CG3511,CG42724,CG4849,CG4935,CG5641,CG5808,CG5877,CG6066,CG6179,CG6209,CG6841,CG7028,CG7102,CG7483,CG7747,CG8833,CG9667,CG9684,Caper,Cbp20,Cbp80,Cdc2rk,Cdc5,Cypl,Dhx15,Es2,FRG1,Hsc70-4,Imp,LSm3,LSm7,Mfap1,Moca-cyp,Mtr4…	FBgn0263198,FBgn0033062,FBgn0004587,FBgn0039558,FBgn0024491,FBgn0032248,FBgn0004856,FBgn0032690,FBgn0036277,FBgn0032822,FBgn0036207,FBgn0033527,FBgn0034000,FBgn0033556,FBgn0039210,FBgn0037220,FBgn0030474,FBgn0029941,FBgn0028919,FBgn0029751,FBgn0037466,FBgn0024998,FBgn0037342,FBgn0051368,FBgn0031631,FBgn0031229,FBgn0035027,FBgn0261641,FBgn0039566,FBgn0028897,FBgn0038046,FBgn0027617,FBgn0030625,FBg…
Direct GO Cellular Component	GO:0045177	apical part of cell	58	58	0.457	1.0999	0.137	0.00394182	2.4043	1	0.0563117	0.4731	ATP6AP2,Apc,Arf79F,Asap,Btk29A,CG10939,CG5921,Cad96Ca,Cdc42,Chmp1,Desi,Dlg5,Fbxl7,Mbs,Pez,Ptp10D,Rabex-5,RhoGAP71E,RhoGEF2,SCAR,Slc45-1,Sra-1,Tmem63,Traf4,Zasp52,baz,bbg,boca,cdi,cnk,corn,dia,ens,exp,fry,insc,jub,kkv,mira,pins,pio,pot,pyd,reb,rho,rst,ru,sav,sdk,sds22,sqh,ssh,stau,sty,upd1,wat,wun,wun2	FBgn0037671,FBgn0015589,FBgn0010348,FBgn0050372,FBgn0003502,FBgn0010620,FBgn0029835,FBgn0022800,FBgn0010341,FBgn0036805,FBgn0037832,FBgn0032363,FBgn0038385,FBgn0005536,FBgn0031799,FBgn0004370,FBgn0262937,FBgn0036518,FBgn0023172,FBgn0041781,FBgn0035968,FBgn0038320,FBgn0033259,FBgn0026319,FBgn0265991,FBgn0000163,FBgn0087007,FBgn0004132,FBgn0004876,FBgn0286070,FBgn0259173,FBgn0011202,FBgn0264693,FBg…
Direct GO Cellular Component	GO:0032991	protein-containing complex	76	75	0.591	1.0855	0.118	0.00607987	2.21611	1	0.0752459	0.632176	APP-BP1,Abi,Ack,Apc2,BI-1,C15,CG31935,CheB42a,Cortactin,DENR,Ercc1,GlyP,HIP,HIP-R,HP1c,Hpr1,Hrb27C,Hsp83,Liprin-alpha,Liprin-beta,Liprin-gamma,Lrt,MCTS1,Mfap1,Myc,N,Nup44A,Prp38,Rich,Su(H),Su(fu),Sxl,Tl,Traf4,Traf6,Tsp,Uba3,Usp7,WASp,al,ash1,bru3,bur,ci,corn,cry,dgt2,dia,drk,dysf,fu,glo,gro,hdm,hfp,jar,mei-9,mim,mio,mod,mus312,nej,papi,piwi,ppk25,robo1,row,snf,spz,tgo,thoc5,thoc7,tim,wac,woc	FBgn0261112,FBgn0020510,FBgn0028484,FBgn0026598,FBgn0035871,FBgn0004863,FBgn0051935,FBgn0053348,FBgn0025865,FBgn0030802,FBgn0028434,FBgn0004507,FBgn0260484,FBgn0029676,FBgn0039019,FBgn0037382,FBgn0004838,FBgn0001233,FBgn0046704,FBgn0036376,FBgn0034720,FBgn0034540,FBgn0029833,FBgn0035294,FBgn0262656,FBgn0004647,FBgn0033247,FBgn0050342,FBgn0028500,FBgn0004837,FBgn0005355,FBgn0264270,FBgn0262473,FBg…
Direct GO Cellular Component	GO:0012505	endomembrane system	177	170	1.339	1.0564	0.079	0.00702476	2.15337	1	0.0805591	0.676814	Agpat3,Aladin,Alg2,Alg9,Ankle2,AnxB9,Asph,CG10616,CG11200,CG11601,CG11790,CG11999,CG12945,CG1309,CG1371,CG13887,CG14715,CG15743,CG16979,CG17593,CG2064,CG2852,CG2915,CG2918,CG30291,CG3061,CG32069,CG33129,CG33303,CG33523,CG3625,CG3702,CG4332,CG43783,CG4972,CG5196,CG5382,CG5510,CG5554,CG5946,CG6230,CG6550,CG6766,CG7484,CG7556,CG7872,CG8042,CG8306,CG8370,CG8460,CG8507,CG8839,CG9175,CG9257,CG9302,CG99…	FBgn0036623,FBgn0030122,FBgn0035401,FBgn0039293,FBgn0028343,FBgn0000083,FBgn0034075,FBgn0036286,FBgn0034500,FBgn0031244,FBgn0039265,FBgn0037312,FBgn0037755,FBgn0035519,FBgn0033482,FBgn0035165,FBgn0037930,FBgn0030465,FBgn0036512,FBgn0031544,FBgn0033205,FBgn0034753,FBgn0033241,FBgn0023529,FBgn0050291,FBgn0038195,FBgn0052069,FBgn0053129,FBgn0053303,FBgn0053523,FBgn0031245,FBgn0031590,FBgn0030456,FBg…
Direct GO Cellular Component	GO:0005789	endoplasmic reticulum membrane	109	106	0.835	1.0697	0.097	0.00849886	2.07064	1	0.092379	0.776118	ATP6AP2,Alg10,Alg11,CG10166,CG10425,CG10761,CG11999,CG1371,CG13829,CG13887,CG13978,CG15531,CG15814,CG15880,CG16781,CG17270,CG17883,CG17991,CG1840,CG1924,CG1998,CG30156,CG3061,CG3149,CG32069,CG33116,CG33977,CG42359,CG4907,CG4960,CG4972,CG5027,CG5342,CG5510,CG5823,CG5969,CG6230,CG6527,CG6790,CG7149,CG7990,CG8112,CG9743,CG9747,CG9855,Calr,Cds,Cnx14D,Cnx99A,Dd,Der-1,Desat1,Desat2,Erk7,Ero1L,Fad2,GCS1…	FBgn0037671,FBgn0052076,FBgn0037108,FBgn0032799,FBgn0039304,FBgn0030015,FBgn0037312,FBgn0033482,FBgn0039059,FBgn0035165,FBgn0039518,FBgn0039755,FBgn0030873,FBgn0031283,FBgn0029661,FBgn0038828,FBgn0040005,FBgn0039498,FBgn0030351,FBgn0030377,FBgn0030485,FBgn0050156,FBgn0038195,FBgn0027564,FBgn0052069,FBgn0053116,FBgn0053977,FBgn0259705,FBgn0039010,FBgn0039371,FBgn0032217,FBgn0036579,FBgn0037916,FBg…

## Sheet: ECs GO MF 1w-4w
Gene Set Category	Gene Set ID	Gene Set Name	Gene Set Size	Count Overlap Gene	Percentage Genes in Gene Set	Fold Enrichment	log2 fold	P value	P value calc log_10	Bonferroni	Benjamini & Hochberg	Benjamini & Yekutieli	Overlaping Gene Symbols	Overlapping Gene IDs
Direct GO Molecular Function	GO:0004842	ubiquitin-protein transferase activity	174	170	1.339	1.0746	0.104	0.000280894	3.55146	0.702235	0.00952152	0.0799947	APC4,Bre1,CG10254,CG10761,CG10916,CG11044,CG11658,CG12099,CG12362,CG12402,CG12477,CG12520,CG13025,CG13085,CG13088,CG1317,CG13344,CG13442,CG13481,CG13766,CG14317,CG14435,CG14891,CG14937,CG14983,CG15056,CG16781,CG17030,CG17717,CG17991,CG2218,CG2247,CG2681,CG2924,CG30466,CG31357,CG31633,CG31807,CG32085,CG32221,CG32581,CG32850,CG3295,CG33144,CG33552,CG3356,CG34025,CG3473,CG40045,CG4042,CG4080,CG4238,…	FBgn0052707,FBgn0086694,FBgn0027512,FBgn0030015,FBgn0034312,FBgn0034484,FBgn0036196,FBgn0035232,FBgn0036082,FBgn0038202,FBgn0036809,FBgn0036324,FBgn0036660,FBgn0032780,FBgn0032047,FBgn0035333,FBgn0033884,FBgn0034546,FBgn0036421,FBgn0031834,FBgn0038566,FBgn0029911,FBgn0038445,FBgn0032377,FBgn0035479,FBgn0030918,FBgn0029661,FBgn0035584,FBgn0029877,FBgn0039498,FBgn0039767,FBgn0030320,FBgn0024997,FBg…
Direct GO Molecular Function	GO:0005509	calcium ion binding	204	197	1.551	1.0622	0.087	0.00134063	2.87269	1	0.0291441	0.244853	Actn,Alg-2,Amy-d,Amy-p,AnxB10,AnxB11,AnxB9,CBP,CG10126,CG10841,CG11041,CG11377,CG11638,CG12817,CG13526,CG14362,CG14507,CG14861,CG15177,CG17271,CG17272,CG17493,CG17593,CG17698,CG17765,CG17770,CG1924,CG2256,CG30378,CG31345,CG31475,CG31650,CG31999,CG32373,CG32812,CG33098,CG33978,CG42255,CG44422,CG4704,CG4733,CG5024,CG5276,CG5890,CG7324,CG7646,CG9406,Cad74A,Cad86C,Cad87A,Cad88C,Cad89D,Cad96Ca,Cad96Cb…	FBgn0000667,FBgn0086378,FBgn0000078,FBgn0000079,FBgn0000084,FBgn0030749,FBgn0000083,FBgn0026144,FBgn0038088,FBgn0038163,FBgn0034481,FBgn0031217,FBgn0040351,FBgn0037798,FBgn0034774,FBgn0038186,FBgn0039655,FBgn0038280,FBgn0037461,FBgn0038829,FBgn0038830,FBgn0040010,FBgn0031544,FBgn0040056,FBgn0033529,FBgn0039374,FBgn0030377,FBgn0029995,FBgn0050378,FBgn0051345,FBgn0051475,FBgn0031673,FBgn0051999,FBg…
Direct GO Molecular Function	GO:0019901	protein kinase binding	59	59	0.465	1.0999	0.137	0.00358221	2.44585	1	0.0526795	0.442585	Aplip1,Atg101,Atg13,Atg17,Atg8a,Axn,CG11807,CG8441,CG9044,Cdc37,Cdc42,CkIIalpha-i1,Cks30A,Cks85A,CycA,CycB,CycB3,CycD,CycE,CycG,CycJ,CycY,Mbs,Mitofilin,Mob2,Mob3,Mob4,Msp300,Nrx-1,POSH,Rac1,Rac2,Rho1,RhoBTB,RhoU,SNF4Agamma,Shc,Sin1,Slmap,Spred,Tehao,Tm1,Trap1,Tsc1,Unc-89,Wdfy2,alc,ball,bora,cos,dock,drl,gig,hep,l(3)80Fj,mask,mats,rl,spri	FBgn0040281,FBgn0030960,FBgn0261108,FBgn0037363,FBgn0052672,FBgn0026597,FBgn0033996,FBgn0034086,FBgn0031752,FBgn0011573,FBgn0010341,FBgn0015025,FBgn0010314,FBgn0037613,FBgn0000404,FBgn0000405,FBgn0015625,FBgn0010315,FBgn0010382,FBgn0039858,FBgn0010317,FBgn0032378,FBgn0005536,FBgn0019960,FBgn0259481,FBgn0259482,FBgn0259483,FBgn0261836,FBgn0038975,FBgn0040294,FBgn0010333,FBgn0014011,FBgn0014020,FBg…
Direct GO Molecular Function	GO:0051015	actin filament binding	59	59	0.465	1.0999	0.137	0.00358221	2.44585	1	0.0526795	0.442585	Abp1,Actn,Akap200,Arp2,Arp3,Arpc1,Arpc2,Arpc3A,Arpc3B,Arpc5,CBP,CG30389,CG43737,CG5921,CG6891,CG7744,Cortactin,FRG1,Fim,Gel,Hip1,Lasp,Mhc,Mhcl,Msp300,Myo28B1,Shrm,Spn,Svil,Tm1,Tm2,Unc-115a,Unc-115b,Vinc,Vrp1,WASp,alpha-Cat,alpha-Catr,bif,bt,ck,coro,cpa,cpb,d,didum,f,fliI,flr,hts,jar,pod1,psidin,qua,rhea,sals,sn,twf,zip	FBgn0036372,FBgn0000667,FBgn0027932,FBgn0011742,FBgn0262716,FBgn0001961,FBgn0032859,FBgn0038369,FBgn0065032,FBgn0031437,FBgn0026144,FBgn0050389,FBgn0263994,FBgn0029835,FBgn0030955,FBgn0034447,FBgn0025865,FBgn0036964,FBgn0024238,FBgn0010225,FBgn0036309,FBgn0063485,FBgn0264695,FBgn0026059,FBgn0261836,FBgn0040299,FBgn0085408,FBgn0010905,FBgn0266696,FBgn0003721,FBgn0004117,FBgn0051352,FBgn0260463,FBg…
Direct GO Molecular Function	GO:0000976	transcription regulatory region sequence-specific DNA binding	77	76	0.598	1.0856	0.118	0.00558916	2.25265	1	0.0720252	0.605117	Abd-B,CG10147,CG10321,CG10431,CG10654,CG11695,CG11696,CG12219,CG12391,CG12942,CG14667,CG14711,CG15073,CG1647,CG17328,CG17359,CG17612,CG17802,CG17803,CG17806,CG18476,CG18764,CG2202,CG2678,CG2712,CG2889,CG30020,CG3032,CG30431,CG31365,CG31388,CG31441,CG4282,CG4318,CG4424,CG4707,CG4730,CG4854,CG4936,CG6791,CG6808,CG6813,CG7101,CG7963,CG8319,CG8388,CG9215,CHES-1-like,CTCF,Dref,EcR,Eip75B,FoxK,Hers,Hr3…	FBgn0000015,FBgn0035702,FBgn0034643,FBgn0032730,FBgn0036294,FBgn0030316,FBgn0030314,FBgn0043796,FBgn0033581,FBgn0033569,FBgn0037317,FBgn0037922,FBgn0034379,FBgn0039602,FBgn0028895,FBgn0036396,FBgn0031597,FBgn0038549,FBgn0038547,FBgn0038548,FBgn0037931,FBgn0042205,FBgn0030240,FBgn0014931,FBgn0024975,FBgn0030206,FBgn0050020,FBgn0029928,FBgn0050431,FBgn0051365,FBgn0051388,FBgn0051441,FBgn0034114,FBg…
Direct GO Molecular Function	GO:0000978	RNA polymerase II proximal promoter sequence-specific DNA binding	94	92	0.724	1.0765	0.106	0.00685818	2.16379	1	0.0805591	0.676814	Atf3,CG1024,CG10462,CG11398,CG11456,CG11906,CG12071,CG12299,CG1233,CG12769,CG14710,CG15269,CG1529,CG15696,CG18011,CG18599,CG1965,CG2116,CG2129,CG2199,CG31224,CG32767,CG33213,CG3407,CG34376,CG4360,CG4374,CG6689,CG7987,CG8478,CG9727,CG9932,Dll,E5,GATAd,GATAe,HGTX,Hr38,Hr39,Hr4,Hsf,Jra,MED8,MESR3,Mef2,Myc,NFAT,NK7.1,Pbp45,Pbp49,Pbp95,Ptx1,Rfx,SREBP,Stat92E,Su(H),Tbp,Trf,Trf2,Utx,bap,bcd,bi,bsh,da,em…	FBgn0028550,FBgn0027514,FBgn0032815,FBgn0040366,FBgn0037031,FBgn0034425,FBgn0039808,FBgn0032295,FBgn0035137,FBgn0033252,FBgn0037920,FBgn0028878,FBgn0031144,FBgn0038833,FBgn0033491,FBgn0038592,FBgn0037466,FBgn0030003,FBgn0030008,FBgn0035213,FBgn0051224,FBgn0052767,FBgn0053213,FBgn0031573,FBgn0085405,FBgn0038787,FBgn0039078,FBgn0037877,FBgn0038244,FBgn0037746,FBgn0037445,FBgn0262160,FBgn0000157,FBg…
Direct GO Molecular Function	GO:0017137	Rab GTPase binding	74	73	0.575	1.0851	0.118	0.00719123	2.1432	1	0.0817185	0.686555	BicD,CG1116,CG12241,CG1695,CG17883,CG18659,CG31064,CG31935,CG32485,CG34133,CG3703,CG4041,CG42795,CG4557,CG4645,CG5745,CG5916,CG6607,CG7324,CG8155,CG8578,CG9590,Crag,Evi5,Fife,GAPcenA,GAPsec,GCC185,GCC88,GM130,Gas8,Gdi,Gmap,Golgin104,Golgin245,Golgin84,IKKepsilon,Lrrk,Pi3K68D,RN-tre,Rbpn-5,Rep,RhoGAP68F,Rich,Rim,Rip11,Rph,Sbf,Sec15,Sec5,TBC1D16,TBC1D5,TBC1d7,Tbc1d15-17,Tomosyn,Vps35,Vps39,Vps52,Zw…	FBgn0000183,FBgn0037297,FBgn0038304,FBgn0031116,FBgn0040005,FBgn0027561,FBgn0051064,FBgn0051935,FBgn0052485,FBgn0083969,FBgn0040348,FBgn0029736,FBgn0261928,FBgn0029912,FBgn0030435,FBgn0038855,FBgn0038401,FBgn0039204,FBgn0037074,FBgn0034009,FBgn0030699,FBgn0038360,FBgn0025864,FBgn0262740,FBgn0264606,FBgn0035879,FBgn0035916,FBgn0037979,FBgn0037881,FBgn0034697,FBgn0029667,FBgn0004868,FBgn0027287,FBg…
Direct GO Molecular Function	GO:0003743	translation initiation factor activity	51	51	0.402	1.0999	0.137	0.0076989	2.11357	1	0.0859252	0.721897	CG31957,CG7414,DENR,NAT1,eIF1,eIF1A,eIF2Balpha,eIF2Bbeta,eIF2Bdelta,eIF2Bepsilon,eIF2Bgamma,eIF2D,eIF2alpha,eIF2beta,eIF2gamma,eIF3a,eIF3b,eIF3c,eIF3d1,eIF3d2,eIF3e,eIF3f1,eIF3f2,eIF3g1,eIF3g2,eIF3h,eIF3i,eIF3j,eIF3k,eIF3l,eIF3m,eIF4A,eIF4B,eIF4E1,eIF4E3,eIF4E4,eIF4E5,eIF4E6,eIF4E7,eIF4EHP,eIF4G1,eIF4G2,eIF4H1,eIF4H2,eIF5,eIF5B,eIF6,mIF2,mIF3,mRpL49,mxt	FBgn0051957,FBgn0037135,FBgn0030802,FBgn0010488,FBgn0035423,FBgn0026250,FBgn0039726,FBgn0024996,FBgn0034858,FBgn0023512,FBgn0034029,FBgn0041588,FBgn0261609,FBgn0004926,FBgn0263740,FBgn0037249,FBgn0034237,FBgn0034258,FBgn0040227,FBgn0037994,FBgn0025582,FBgn0037270,FBgn0033069,FBgn0029629,FBgn0038796,FBgn0022023,FBgn0015834,FBgn0027619,FBgn0034654,FBgn0036258,FBgn0033902,FBgn0001942,FBgn0020660,FBg…
Direct GO Molecular Function	GO:0042626	ATPase-coupled transmembrane transporter activity	49	49	0.386	1.0999	0.137	0.00932109	2.03053	1	0.097501	0.819151	ABCA,ABCB7,ABCD,Atet,CG10226,CG10505,CG11069,CG11898,CG1494,CG17646,CG1801,CG1824,CG31121,CG31213,CG3156,CG3164,CG31689,CG31792,CG31793,CG32091,CG34120,CG42816,CG43672,CG4562,CG4822,CG5789,CG5853,CG6052,CG7627,CG7806,CG8908,CG9270,CG9663,CG9664,E23,Eato,Hmt-1,MRP,Mdr49,Mdr50,Mdr65,Mrp4,Pmp70,Sur,bw,l(2)03659,rdog,st,w	FBgn0031170,FBgn0035244,FBgn0039890,FBgn0020762,FBgn0035695,FBgn0034612,FBgn0039244,FBgn0039645,FBgn0031169,FBgn0264494,FBgn0031171,FBgn0030403,FBgn0051121,FBgn0051213,FBgn0023536,FBgn0025683,FBgn0031449,FBgn0051792,FBgn0051793,FBgn0052091,FBgn0083956,FBgn0261998,FBgn0263747,FBgn0038740,FBgn0031220,FBgn0039207,FBgn0032167,FBgn0036747,FBgn0032026,FBgn0032018,FBgn0034493,FBgn0032908,FBgn0031516,FBg…
Direct GO Molecular Function	GO:0003682	chromatin binding	156	150	1.181	1.0576	0.081	0.00970728	2.0129	1	0.101117	0.849535	Ada2b,Ada3,Arp6,Asx,Bap55,CG12081,CG12316,CG1234,CG12674,CG13287,CG13739,CG3430,CG3515,CG43902,CG4744,CG6066,Cap-D2,Cap-D3,Cap-H2,Charon,Chd1,Clk,CoRest,Cp190,Ctf4,DNApol-alpha180,Ddx1,Dif,Elba2,Etl1,Fer2,Gcn5,HP1D3csd,HP1Lcsd,HP1b,HP1c,HP1e,HP6,Hcf,Hers,Hira,Hr39,Hr51,Ice1,JMJD5,LBR,Lam,Lpt,MRG15,MTA1-like,Mi-2,Mnn1,N,NFAT,Ndf,Nipped-B,Nlp,Nph,Nup154,Orc1,Orc2,Oxp,Pc,Pcl,Pof,Prdm13,Psc,REPTOR-BP…	FBgn0037555,FBgn0030891,FBgn0011741,FBgn0261823,FBgn0025716,FBgn0030053,FBgn0036483,FBgn0037489,FBgn0031388,FBgn0035643,FBgn0033403,FBgn0031875,FBgn0031431,FBgn0264503,FBgn0033834,FBgn0039488,FBgn0039680,FBgn0051989,FBgn0037831,FBgn0031317,FBgn0250786,FBgn0023076,FBgn0261573,FBgn0000283,FBgn0033890,FBgn0259113,FBgn0015075,FBgn0011274,FBgn0031435,FBgn0032157,FBgn0038402,FBgn0020388,FBgn0030994,FBg…

## Sheet: ECs KEGG 1w-4w
Gene Set Category	Gene Set ID	Gene Set Name	Gene Set Size	Count Overlap Gene	Percentage Genes in Gene Set	Fold Enrichment	log2 fold	P value	P value calc log_10	Bonferroni	Benjamini & Hochberg	Benjamini & Yekutieli	Overlaping Gene Symbols	Overlapping Gene IDs
KEGG Pathway D.mel	path:map00480	Glutathione metabolism	79	78	0.596	1.0546	0.077	0.0346082	1.46082	1	0.475388	1	Pgd,CG9806,CG2111,CG1492,CG2540,GstT4,CG33177,CG4829,Gss1,Ggt-1,Zw,GstT3,Prx6005,RnrL,Odc1,Odc2,GstE13,GstT1,RnrS,GstE14,S-Lap5,S-Lap7,S-Lap8,loopin-1,GstS1,GstE10,GstE1,GstE2,GstE3,GstE4,GstE5,GstE6,GstE7,GstE8,GstE11,CG15116,CG4752,CG3502,GstE12,PHGPx,GstO3,se,GstO2,GstO1,S-Lap1,Sms,CG7140,gfzf,SpdS,GstD9,GstD1,GstD11,CG31233,CG10365,CG11951,Mgstl,Idh,GstD2,GstD3,GstD4,GstD5,GstD6,GstD7,GstD8,D…	FBgn0004654,FBgn0030222,FBgn0030223,FBgn0030361,FBgn0030411,FBgn0030484,FBgn0053177,FBgn0030796,FBgn0030882,FBgn0030932,FBgn0004057,FBgn0031117,FBgn0031479,FBgn0011703,FBgn0013307,FBgn0013308,FBgn0033381,FBgn0050000,FBgn0011704,FBgn0033817,FBgn0033860,FBgn0033868,FBgn0034132,FBgn0259795,FBgn0010226,FBgn0063499,FBgn0034335,FBgn0063498,FBgn0063497,FBgn0063496,FBgn0063495,FBgn0063494,FBgn0063493,FBg…
KEGG Pathway D.mel	path:map00980	Metabolism of xenobiotics by cytochrome P450	69	68	0.52	1.0527	0.074	0.0599314	1.22235	1	0.598445	1	GstT4,CG33177,GstT3,CG3597,CG3609,Ugt307A1,CG13280,Ugt301D1,Ugt36F1,Ugt36D1,Ugt36E1,Ugt37A1,GstE13,GstT1,GstE14,GstS1,GstE10,GstE1,GstE2,GstE3,GstE4,GstE5,GstE6,GstE7,GstE8,GstE11,Ugt49B1,Ugt49C1,Ugt317A1,GstE12,GstO1,Ugt316A1,gfzf,Fdh,Ugt35B1,Ugt35A1,GstD9,GstD1,GstD11,Ugt37A2,Ugt37A3,Ugt49B2,Ugt35D1,Ugt36A1,Mgstl,Aldh-III,GstD2,GstD3,GstD4,GstD5,GstD6,GstD7,GstD8,Ugt304A1,Ugt302K1,Ugt303A1,Ugt3…	FBgn0030484,FBgn0053177,FBgn0031117,FBgn0031417,FBgn0031418,FBgn0031887,FBgn0032609,FBgn0032684,FBgn0027074,FBgn0032713,FBgn0027070,FBgn0026756,FBgn0033381,FBgn0050000,FBgn0033817,FBgn0010226,FBgn0063499,FBgn0034335,FBgn0063498,FBgn0063497,FBgn0063496,FBgn0063495,FBgn0063494,FBgn0063493,FBgn0063492,FBgn0034354,FBgn0027073,FBgn0034605,FBgn0040091,FBgn0027590,FBgn0035907,FBgn0036842,FBgn0250732,FBg…
KEGG Pathway D.mel	path:map00982	Drug metabolism - cytochrome P450	67	66	0.505	1.0522	0.073	0.0667764	1.17538	1	0.598445	1	GstT4,CG33177,GstT3,Ugt307A1,Ugt301D1,Ugt36F1,Ugt36D1,Ugt36E1,Ugt37A1,GstE13,GstT1,GstE14,GstS1,GstE10,GstE1,GstE2,GstE3,GstE4,GstE5,GstE6,GstE7,GstE8,GstE11,Ugt49B1,Ugt49C1,Ugt317A1,GstE12,GstO1,Ugt316A1,gfzf,Fdh,Ugt35B1,Ugt35A1,GstD9,GstD1,GstD11,Ugt37A2,Ugt37A3,Ugt49B2,shps,Ugt35D1,Ugt36A1,Mgstl,Aldh-III,GstD2,GstD3,GstD4,GstD5,GstD6,GstD7,GstD8,Ugt304A1,Ugt302K1,Ugt303A1,Ugt35E1,Ugt35E2,Ugt35…	FBgn0030484,FBgn0053177,FBgn0031117,FBgn0031887,FBgn0032684,FBgn0027074,FBgn0032713,FBgn0027070,FBgn0026756,FBgn0033381,FBgn0050000,FBgn0033817,FBgn0010226,FBgn0063499,FBgn0034335,FBgn0063498,FBgn0063497,FBgn0063496,FBgn0063495,FBgn0063494,FBgn0063493,FBgn0063492,FBgn0034354,FBgn0027073,FBgn0034605,FBgn0040091,FBgn0027590,FBgn0035907,FBgn0036842,FBgn0250732,FBgn0011768,FBgn0026314,FBgn0026315,FBg…
KEGG Pathway D.mel	md:M00014	Glucuronate pathway (uronate pathway)	38	38	0.291	1.0681	0.095	0.0814172	1.08928	1	0.61124	1	Had1,CG7322,Ugt307A1,Ugt301D1,Ugt36F1,Ugt36D1,Ugt36E1,Ugt37A1,Had2,CG15117,Ugt49B1,Ugt49C1,Ugt317A1,sgl,Ugt316A1,Sodh-1,CG2767,Sodh-2,Ugt35B1,Ugt35A1,Ugt37A2,Ugt37A3,CG3534,Ugt49B2,Ugt35D1,betaGlu,Ugt36A1,Ugt304A1,Ugt302K1,Ugt303A1,Ugt35E1,Ugt35E2,Ugt35C1,Ugt37D1,Ugt37E1,Ugt37C2,Ugt37C1,Ugt37B1	FBgn0286508,FBgn0030968,FBgn0031887,FBgn0032684,FBgn0027074,FBgn0032713,FBgn0027070,FBgn0026756,FBgn0033949,FBgn0034417,FBgn0027073,FBgn0034605,FBgn0040091,FBgn0261445,FBgn0036842,FBgn0024289,FBgn0037537,FBgn0022359,FBgn0026314,FBgn0026315,FBgn0038082,FBgn0038083,FBgn0038463,FBgn0038886,FBgn0051002,FBgn0270927,FBgn0015663,FBgn0040250,FBgn0040251,FBgn0040252,FBgn0040253,FBgn0040255,FBgn0040256,FBg…
KEGG Pathway D.mel	path:map00514	Other types of O-glycan biosynthesis	38	38	0.291	1.0681	0.095	0.0814172	1.08928	1	0.61124	1	tw,O-fut2,Pgant7,tgy,Eogt,CG3119,CG2975,CG2983,Pgant2,CG31776,CG9109,C1GalTA,sxc,Pgant3,CG8708,O-fut1,Pgant1,Xxylt,CG34056,Pgant6,GlcAT-P,rt,CG7304,CG7579,Pgant8,fng,CG31139,shams,CG10000,Pgant35A,Pgant9,Pgant4,CG31915,rumi,Pgant5,CG34057,CG34451,CG34452	FBgn0086368,FBgn0027791,FBgn0030930,FBgn0030984,FBgn0264672,FBgn0031466,FBgn0031468,FBgn0031472,FBgn0031530,FBgn0051776,FBgn0031765,FBgn0032078,FBgn0261403,FBgn0027558,FBgn0033271,FBgn0033901,FBgn0034025,FBgn0034959,FBgn0054056,FBgn0035375,FBgn0036144,FBgn0003292,FBgn0036527,FBgn0036528,FBgn0036529,FBgn0011591,FBgn0051139,FBgn0039273,FBgn0039596,FBgn0001970,FBgn0050463,FBgn0051956,FBgn0051915,FBg…
KEGG Pathway D.mel	path:map00053	Ascorbate and aldarate metabolism	36	36	0.275	1.0681	0.095	0.092923	1.03188	1	0.639966	1	Ugt307A1,Aldh,Ugt301D1,Ugt36F1,Ugt36D1,Ugt36E1,Ugt37A1,CG15117,Ugt49B1,Ugt49C1,Ugt317A1,sgl,CG6910,Ugt316A1,Aldh7A1,CG2767,Ugt35B1,Ugt35A1,Ugt37A2,Ugt37A3,Ugt49B2,CG31075,Ugt35D1,betaGlu,Ugt36A1,Ugt304A1,Ugt302K1,Ugt303A1,Ugt35E1,Ugt35E2,Ugt35C1,Ugt37D1,Ugt37E1,Ugt37C2,Ugt37C1,Ugt37B1	FBgn0031887,FBgn0012036,FBgn0032684,FBgn0027074,FBgn0032713,FBgn0027070,FBgn0026756,FBgn0034417,FBgn0027073,FBgn0034605,FBgn0040091,FBgn0261445,FBgn0036262,FBgn0036842,FBgn0036857,FBgn0037537,FBgn0026314,FBgn0026315,FBgn0038082,FBgn0038083,FBgn0038886,FBgn0051075,FBgn0051002,FBgn0270927,FBgn0015663,FBgn0040250,FBgn0040251,FBgn0040252,FBgn0040253,FBgn0040255,FBgn0040256,FBgn0040260,FBgn0040261,FBg…
KEGG Pathway D.mel	path:map03015	mRNA surveillance pathway	80	78	0.614	1.0724	0.101	0.0196523	1.70659	1	0.161463	1	nonC,Upf2,Upf1,mRNA-cap,caz,CG32568,Ssu72,Clp,CG3515,Hel25E,Hrb27C,Wdr82,pelo,eRF3,Ref2,Smg5,Rnmt,Acn,Pabp2,Gle1,tsu,cbc,Pcf11,pAbp,mago,PpN58A,Nxt1,Pym,TBPH,Upf3,Cpsf6,Cpsf5,Srrm1,cocoon,Rbp6,eRF1,Fip1,Wdr33,Sym,nxf4,CG7483,RnpS1,Pnn,Rbp4,Bin1,Cbp20,wrd,CstF64,Cpsf73,CG4733,CG7907,Pp1alpha-96A,Smg6,msi,Rb97D,wdb,btz,Cpsf100,CstF50,sbr,Ref1,PpD5,Cpsf160,flw,Cbp80,mts,tws,Pp1-13C,PpY-55A,Pp1-87B,h…	FBgn0263968,FBgn0029992,FBgn0030354,FBgn0030556,FBgn0285954,FBgn0052568,FBgn0031054,FBgn0015621,FBgn0031431,FBgn0014189,FBgn0004838,FBgn0032030,FBgn0011207,FBgn0020443,FBgn0032439,FBgn0019890,FBgn0286027,FBgn0263198,FBgn0005648,FBgn0033316,FBgn0033378,FBgn0033842,FBgn0264962,FBgn0265297,FBgn0002736,FBgn0025573,FBgn0028411,FBgn0034918,FBgn0025790,FBgn0034923,FBgn0035872,FBgn0288470,FBgn0036340,FBg…
KEGG Pathway D.mel	path:map04391	Hippo signaling pathway - fly	56	55	0.433	1.0803	0.111	0.0315981	1.50034	1	0.210693	1	Myc,Act5C,dlg1,jub,sd,baz,par-6,upd2,upd1,wgn,Mer,l(2)gl,ex,ds,Mad,fred,ed,ft,wg,d,lft,Dlg5,CycE,dia,tsh,egr,14-3-3zeta,fj,hpo,yki,vn,dally,app,hth,kibra,14-3-3epsilon,mats,Rassf,crb,wts,dco,Patj,scrib,bsk,sdt,mts,Gug,aPKC,tws,sav,Zyx,Krn,p53,Pp2A-29B,upd3	FBgn0262656,FBgn0000042,FBgn0001624,FBgn0030530,FBgn0003345,FBgn0000163,FBgn0026192,FBgn0030904,FBgn0004956,FBgn0030941,FBgn0086384,FBgn0002121,FBgn0004583,FBgn0284247,FBgn0011648,FBgn0051774,FBgn0000547,FBgn0001075,FBgn0284084,FBgn0262029,FBgn0032230,FBgn0032363,FBgn0010382,FBgn0011202,FBgn0003866,FBgn0033483,FBgn0004907,FBgn0000658,FBgn0261456,FBgn0034970,FBgn0003984,FBgn0263930,FBgn0260941,FBg…
KEGG Pathway D.mel	path:map03050	Proteasome	53	52	0.409	1.0792	0.11	0.0401753	1.39604	1	0.240283	1	Rpn13R,Prosbeta2R1,Rpt4,Rpt3,REG,Prosalpha4,Rpt6,Prosbeta4R1,Prosbeta4R2,Rpn11,Prosalpha6,Prosalpha6T,Prosbeta4,Rpn3,Pomp,Rpt1,Prosalpha7,PI31,Rpn13,Rpn6,Prosalpha5,Prosalpha3,Prosbeta5R1,Rpn8,Prosalpha4T2,Rpt4R,Prosbeta2,Rpn12,Prosbeta6,Rpn1,Rpn10,Prosbeta2R2,Prosbeta7,Rpn5,Prosbeta3,Rpt3R,Prosalpha2,CG9588,Prosalpha4T1,Rpn7,Rpn9,Rpt5,Rpt2,Rpn2,Rpt6R,Prosalpha3T,Prosbeta5,Prosalpha1,Prosbeta1,Se…	FBgn0029745,FBgn0029812,FBgn0028685,FBgn0028686,FBgn0029133,FBgn0004066,FBgn0020369,FBgn0031442,FBgn0031443,FBgn0028694,FBgn0250843,FBgn0032492,FBgn0032596,FBgn0261396,FBgn0032884,FBgn0028687,FBgn0023175,FBgn0033669,FBgn0033886,FBgn0028689,FBgn0016697,FBgn0261394,FBgn0034842,FBgn0002787,FBgn0017556,FBgn0036224,FBgn0023174,FBgn0028693,FBgn0002284,FBgn0028695,FBgn0015283,FBgn0037296,FBgn0250746,FBg…
KEGG Pathway D.mel	path:map04140	Autophagy - animal	99	95	0.748	1.0555	0.078	0.0469418	1.32844	1	0.26215	1	raptor,Atg5,Rab39,Traf6,Rubicon,Dsor1,Lst8,Atg8a,Pkcdelta,CG3632,eIF2alpha,Atg101,Pi3K21B,Atg4a,CG31661,Bace,Pka-C1,CG6508,CG17134,Uvrag,IKKepsilon,Atg18b,Lamp1,RagC-D,Cp1,CG10104,Atg9,EDTP,Atg7,EndoB,Pi3K59F,Snap29,Pdk1,Atg2,Ras64B,Syx17,DOR,S6k,Atg18a,Ilp2,Ilp3,Ilp4,Atg12,Atg1,Spt20,Tak1,Atg3,Rab8,gig,PEK,Itpr,Atg17,CG11459,Atg13,RagA-B,Vps15,Ras85D,Lkb1,Atg4b,CG17283,CG5860,CG5863,Atg8b,Ire1,P…	FBgn0029840,FBgn0029943,FBgn0029959,FBgn0265464,FBgn0030055,FBgn0010269,FBgn0264691,FBgn0052672,FBgn0287828,FBgn0030735,FBgn0261609,FBgn0030960,FBgn0020622,FBgn0031298,FBgn0051661,FBgn0032049,FBgn0000273,FBgn0032303,FBgn0032304,FBgn0032499,FBgn0086657,FBgn0032935,FBgn0032949,FBgn0033272,FBgn0013770,FBgn0033933,FBgn0034110,FBgn0027506,FBgn0034366,FBgn0034433,FBgn0015277,FBgn0034913,FBgn0020386,FBg…
KEGG Pathway D.mel	path:map04144	Endocytosis	125	119	0.937	1.0471	0.066	0.055815	1.25325	1	0.297509	1	Vsp37A,Vps26,Smox,Traf6,Chc,SWIP,Arp2,Arpc3B,baz,par-6,Vps4,Mvb12,Rip11,Cdc42,Rab35,Rab10,AP-2alpha,Vps29,cpb,Su(dx),Rab5,Arpc5,Hrs,Snx1,Arpc4,CCDC53,Rbsn-5,Snx6,Stam,CG9014,Sec71,Arpc1,CenG1A,Arpc2,step,Pld,Asap,Vps25,CG8243,babo,shrb,Git,wash,garz,Amph,Rho1,Khc,Smurf,EndoB,FAM21,sktl,cpa,Rbpn-5,Egfr,Vps35,Vps20,PIP5K59B,Eps-15,Vta1,CHMP2B,Ist1,lqf,Arp3,Cbl,ArfGAP1,Vps36,Hsc70-1,btl,nuf,elgi,Str…	FBgn0016038,FBgn0014411,FBgn0025800,FBgn0265464,FBgn0000319,FBgn0030739,FBgn0011742,FBgn0065032,FBgn0000163,FBgn0026192,FBgn0283469,FBgn0030894,FBgn0027335,FBgn0010341,FBgn0031090,FBgn0015789,FBgn0264855,FBgn0031310,FBgn0011570,FBgn0003557,FBgn0014010,FBgn0031437,FBgn0031450,FBgn0031534,FBgn0284255,FBgn0031979,FBgn0261064,FBgn0032005,FBgn0027363,FBgn0028847,FBgn0028538,FBgn0001961,FBgn0028509,FBg…
KEGG Pathway D.mel	path:map00970	Aminoacyl-tRNA biosynthesis	64	62	0.488	1.0656	0.092	0.0615913	1.21048	1	0.313112	1	alpha-PheRS,LysRS,ArgRS,HisRS,SerRS,AlaRS,AsnRS,AspRS,PheRS-m,CysRS-m,CysRS,AsnRS-m,MetRS,TyrRS-m,ProRS-m,LeuRS-m,AlaRS-m,ValRS-m,GlyRS,IleRS-m,GluRS-m,TyrRS,TrpRS-m,SecS,ArgRS-m,MetRS-m,SerRS-m,GatA,GluProRS,GatB,beta-PheRS,CG1750,TrpRS,ValRS,ThrRS,IleRS,GlnRS,Slimp,AspRS-m,LeuRS,trnQ,trnM,trnW,trnC,trnY,trnL1,trnK,trnD,trnG,trnA,trnR,trnN,trnS2,trnE,trnF,trnH,trnT,trnP,trnS1,trnL2,trnV,trnI	FBgn0030007,FBgn0027084,FBgn0027093,FBgn0027087,FBgn0031497,FBgn0027094,FBgn0086443,FBgn0002069,FBgn0275436,FBgn0033900,FBgn0027091,FBgn0034177,FBgn0034401,FBgn0035064,FBgn0027082,FBgn0027085,FBgn0028962,FBgn0035942,FBgn0027088,FBgn0036569,FBgn0036629,FBgn0027080,FBgn0036763,FBgn0037347,FBgn0037526,FBgn0027083,FBgn0021750,FBgn0260779,FBgn0005674,FBgn0039153,FBgn0039175,FBgn0039836,FBgn0010803,FBg…
KEGG Pathway D.mel	path:map04320	Dorso-ventral axis formation	28	28	0.22	1.0999	0.137	0.0692807	1.15939	1	0.329281	1	Raf,egh,N,brn,Dsor1,aop,capu,Cf2,grk,piwi,aub,bru1,Sos,drk,Egfr,rho,orb2,aos,Ras85D,sqd,orb,pnt,br,enc,spir,fs(1)K10,rl,AGO3	FBgn0003079,FBgn0001404,FBgn0004647,FBgn0000221,FBgn0010269,FBgn0000097,FBgn0000256,FBgn0000286,FBgn0001137,FBgn0004872,FBgn0000146,FBgn0000114,FBgn0001965,FBgn0004638,FBgn0003731,FBgn0004635,FBgn0264307,FBgn0004569,FBgn0003205,FBgn0263396,FBgn0004882,FBgn0003118,FBgn0283451,FBgn0004875,FBgn0003475,FBgn0000810,FBgn0003256,FBgn0250816
KEGG Pathway D.mel	path:map00562	Inositol phosphate metabolism	46	45	0.354	1.076	0.106	0.0696951	1.1568	1	0.329996	1	CG17896,Ocrl,Pi4KIIIalpha,norpA,Mipp2,IP3K2,Pis,CG3632,sl,CG9784,Plc21C,Ipk2,FIG4,mtm,IP3K1,Inos,CG6805,EDTP,fab1,sktl,Ipk1,Synj,PIP5K59B,Pi3K59F,Sac1,Pi3K68D,CG6910,INPP5E,CG17026,CG17029,CG17028,CG17027,Mipp1,CG9391,CG9389,Pi4KIIalpha,Ipp,Pi3K92E,CG7956,Tpi,Pten,fwd,5PtaseI,CG42271,PIP4K	FBgn0023537,FBgn0023508,FBgn0267350,FBgn0262738,FBgn0026060,FBgn0283680,FBgn0030670,FBgn0030735,FBgn0003416,FBgn0030761,FBgn0004611,FBgn0031267,FBgn0031611,FBgn0025742,FBgn0032147,FBgn0025885,FBgn0034179,FBgn0027506,FBgn0028741,FBgn0016984,FBgn0050295,FBgn0034691,FBgn0034789,FBgn0015277,FBgn0283500,FBgn0015278,FBgn0036262,FBgn0036273,FBgn0036550,FBgn0036551,FBgn0036552,FBgn0036553,FBgn0026061,FBg…
KEGG Pathway D.mel	md:M00001	Glycolysis (Embden-Meyerhof pathway), glucose => pyruvate	25	25	0.197	1.0999	0.137	0.0922463	1.03505	1	0.382815	1	Gapdh2,Eno,CG9961,Pgk,CG2964,Gapdh1,Pgi,Pfk,CG9010,CG6650,CG12229,CG11249,CG7362,PyK,CG7069,CG7059,Ald1,Ald2,Hex-t2,Pglym78,Tpi,Hex-C,Hex-A,Pglym87,Hex-t1	FBgn0001092,FBgn0000579,FBgn0031451,FBgn0250906,FBgn0031462,FBgn0001091,FBgn0003074,FBgn0003071,FBgn0034173,FBgn0036402,FBgn0036723,FBgn0037115,FBgn0038258,FBgn0267385,FBgn0038952,FBgn0038957,FBgn0000064,FBgn0039425,FBgn0042710,FBgn0014869,FBgn0086355,FBgn0001187,FBgn0001186,FBgn0011270,FBgn0042711
KEGG Pathway D.mel	path:map04136	Autophagy - other	25	25	0.197	1.0999	0.137	0.0922463	1.03505	1	0.382815	1	raptor,Atg5,Lst8,Atg8a,Atg101,Atg4a,Atg18b,Atg9,Atg7,Pi3K59F,Atg2,Atg18a,Atg12,Atg1,Atg3,Atg13,Vps15,Atg4b,Atg8b,Atg6,mts,Tor,Atg10,Atg16,Tap42	FBgn0029840,FBgn0029943,FBgn0264691,FBgn0052672,FBgn0030960,FBgn0031298,FBgn0032935,FBgn0034110,FBgn0034366,FBgn0015277,FBgn0044452,FBgn0035850,FBgn0036255,FBgn0260945,FBgn0036813,FBgn0261108,FBgn0260935,FBgn0038325,FBgn0038539,FBgn0264325,FBgn0004177,FBgn0021796,FBgn0040780,FBgn0039705,FBgn0051852
KEGG Pathway D.mel	path:map03018	RNA degradation	58	56	0.441	1.062	0.087	0.0924882	1.03391	1	0.382815	1	Trf4-1,Hsp60A,Rrp47,Tob,Rrp45,pcm,Rcd-1,Eno,Hsp60C,Rat1,Rcd-1r,me31B,Cnot4,Ge-1,Csl4,Ski6,Hsp60D,LSm7,Rhau,Mpp6,Not3,PAN2,CG8777,Pfk,Hsc70-5,Rrp42,pAbp,CG9344,LSm1,Rrp4,DCP1,CG2021,PAN3,CG6610,Pop2,CG10418,DCP2,Edc3,Mtr3,Rga,CG2091,CG3909,Rrp46,Not10,Rrp6,Patr-1,tst,LSm3,twin,Dis3,Trf4-2,PNPase,Hsp60B,Mtr4,Rrp40,Not1	FBgn0030049,FBgn0015245,FBgn0030711,FBgn0028397,FBgn0030789,FBgn0020261,FBgn0031047,FBgn0000579,FBgn0031728,FBgn0031868,FBgn0032089,FBgn0004419,FBgn0051716,FBgn0283682,FBgn0032346,FBgn0032487,FBgn0032525,FBgn0261068,FBgn0032883,FBgn0032921,FBgn0033029,FBgn0033352,FBgn0033376,FBgn0003071,FBgn0001220,FBgn0034065,FBgn0265297,FBgn0034564,FBgn0261067,FBgn0034879,FBgn0034921,FBgn0035271,FBgn0035397,FBg…

## Sheet: ECs GO BP Smu1 RNAi
Gene Set Category	Gene Set ID	Gene Set Name	Gene Set Size	Count Overlap Gene	Percentage Genes in Gene Set	Fold Enrichment	log2 fold	P value	P value calc log_10	Bonferroni	Benjamini & Hochberg	Benjamini & Yekutieli	Overlaping Gene Symbols	Overlapping Gene IDs
Direct GO Biological Processes	GO:0050829	defense response to Gram-negative bacterium	120	119	0.888	1.0335	0.048	0.0421045	1.37567	1	0.916393	1	Ars2,Atg6,AttA,AttB,AttC,AttD,CBP,CG11159,CG13994,CG14411,CG14722,CG16756,CG16799,CG30062,CG32795,CG33493,CG42359,CG42564,CG6168,CG6421,CG6426,CG6429,CG7054,CG7798,CG8492,CG9925,CecA1,CecA2,CecB,CecC,Coq2,Crag,Cyp6a20,DPCoAC,Dci,Diap2,DptA,DptB,Dredd,Dro,Drs,EMRE,Etl1,Fadd,Fit1,GNBP1,GlyP,GstO2,HBS1,Hat1,Hr78,Ide,LUBEL,LanB1,Listericin,LysB,LysD,LysE,LysP,LysS,LysX,MED6,Mtk,NUCB1,Nsun5,Nxt1,PDCD-…	FBgn0033062,FBgn0264325,FBgn0012042,FBgn0041581,FBgn0041579,FBgn0038530,FBgn0026144,FBgn0034539,FBgn0031772,FBgn0030582,FBgn0037943,FBgn0029765,FBgn0034538,FBgn0050062,FBgn0040384,FBgn0053493,FBgn0259705,FBgn0260766,FBgn0036154,FBgn0025827,FBgn0034162,FBgn0046999,FBgn0038972,FBgn0034092,FBgn0035813,FBgn0038191,FBgn0000276,FBgn0000277,FBgn0000278,FBgn0000279,FBgn0037574,FBgn0025864,FBgn0033980,FBg…
Direct GO Biological Processes	GO:0006355	regulation of transcription, DNA-templated	295	288	2.149	1.0174	0.025	0.0856761	1.06714	1	0.916393	1	ATbp,Acf,Ada2b,Alh,Arp5,Arp8,Atf6,Awh,BigH1,Brf,CG10147,CG10274,CG10321,CG10431,CG10462,CG10654,CG10669,CG10959,CG11085,CG11294,CG11617,CG11695,CG11696,CG11902,CG11906,CG12219,CG12391,CG12609,CG12942,CG13204,CG14667,CG14711,CG14718,CG15011,CG15073,CG15262,CG15356,CG15390,CG1647,CG17202,CG17328,CG17359,CG17612,CG17801,CG17802,CG17803,CG17806,CG17829,CG1792,CG1815,CG18476,CG18764,CG2063,CG2116,CG22…	FBgn0039946,FBgn0027620,FBgn0037555,FBgn0261238,FBgn0038576,FBgn0030877,FBgn0033010,FBgn0013751,FBgn0038252,FBgn0038499,FBgn0035702,FBgn0035690,FBgn0034643,FBgn0032730,FBgn0032815,FBgn0036294,FBgn0039329,FBgn0030010,FBgn0030408,FBgn0030058,FBgn0031232,FBgn0030316,FBgn0030314,FBgn0028647,FBgn0034425,FBgn0043796,FBgn0033581,FBgn0030952,FBgn0033569,FBgn0033627,FBgn0037317,FBgn0037922,FBgn0037939,FBg…
Direct GO Biological Processes	GO:0006030	chitin metabolic process	98	97	0.724	1.0315	0.045	0.0889491	1.05086	1	0.916393	1	CG10140,CG10154,CG10725,CG11570,CG12009,CG13075,CG13308,CG13309,CG13312,CG13643,CG13675,CG13676,CG13806,CG13837,CG14125,CG14244,CG14245,CG14247,CG14300,CG14301,CG14304,CG14607,CG14880,CG14957,CG17145,CG17147,CG17826,CG31077,CG32024,CG32036,CG32284,CG32302,CG33258,CG33263,CG3348,CG33985,CG33986,CG34220,CG34282,CG34324,CG34426,CG34427,CG42296,CG42397,CG42494,CG42525,CG42728,CG42729,CG43218,CG43294,…	FBgn0036363,FBgn0036361,FBgn0036362,FBgn0036230,FBgn0035430,FBgn0036563,FBgn0035932,FBgn0035933,FBgn0035931,FBgn0040601,FBgn0035845,FBgn0035844,FBgn0035325,FBgn0039042,FBgn0036232,FBgn0040607,FBgn0039452,FBgn0039454,FBgn0038643,FBgn0038632,FBgn0038629,FBgn0037488,FBgn0038422,FBgn0035412,FBgn0036953,FBgn0260393,FBgn0036227,FBgn0051077,FBgn0052024,FBgn0052036,FBgn0052284,FBgn0052302,FBgn0053258,FBg…
Direct GO Biological Processes	GO:0010468	regulation of gene expression	98	97	0.724	1.0315	0.045	0.0889491	1.05086	1	0.916393	1	Asx,Awh,B52,BRWD3,CG10366,CG12219,CG13739,CG15073,CG1603,CG30020,CG42366,CG4282,CG4707,CG4744,CG6254,CG7368,CG8388,CG8565,CG9932,Caf1-55,Chi,Coq7,Cp190,Csl4,Ctr9,D,Dfd,Dis3,Doc1,E(bx),E(var)3-9,E2f1,Eip75B,Erk7,G9a,Hr51,Ibf2,Ino80,Lim1,MESR4,Mef2,Mtr3,Oga,Pits,Prdm13,Rbp1,Rbp1-like,Rrp4,Rrp40,Rrp46,Rrp47,Rrp6,Rsf1,SC35,SF2,SRPK,Sf3b5,Ski6,Srp54,Srpk79D,Tip60,Tob,aly,apt,bel,brk,bsk,can,corto,disc…	FBgn0261823,FBgn0013751,FBgn0004587,FBgn0011785,FBgn0032814,FBgn0043796,FBgn0033403,FBgn0034379,FBgn0033185,FBgn0050020,FBgn0259712,FBgn0034114,FBgn0035036,FBgn0033834,FBgn0037794,FBgn0036179,FBgn0034062,FBgn0030697,FBgn0262160,FBgn0263979,FBgn0013764,FBgn0029502,FBgn0000283,FBgn0032346,FBgn0035205,FBgn0000411,FBgn0000439,FBgn0039183,FBgn0028789,FBgn0000541,FBgn0260243,FBgn0011766,FBgn0000568,FBg…
Direct GO Biological Processes	GO:0050808	synapse organization	58	58	0.433	1.0422	0.06	0.0907317	1.04224	1	0.916393	1	ATP6AP2,Appl,Atg1,Blos1,CG13506,CG34353,CG7166,DIP-alpha,DIP-beta,DIP-delta,DIP-epsilon,DIP-eta,DIP-gamma,DIP-iota,DIP-theta,DIP-zeta,Elp3,Fas2,Fmr1,Grip,Lrrk,Nlg2,Nrg,Nrx-1,Prosap,Rich,Smg6,Ten-a,Ten-m,Upf2,dpr1,dpr10,dpr11,dpr12,dpr13,dpr14,dpr15,dpr16,dpr17,dpr18,dpr19,dpr2,dpr20,dpr21,dpr3,dpr4,dpr5,dpr6,dpr7,dpr8,dpr9,fz2,hiw,klg,nonC,repo,wg,wrapper	FBgn0037671,FBgn0000108,FBgn0260945,FBgn0050077,FBgn0034723,FBgn0085382,FBgn0037107,FBgn0052791,FBgn0259245,FBgn0085420,FBgn0259714,FBgn0031725,FBgn0039617,FBgn0031837,FBgn0051646,FBgn0051708,FBgn0031604,FBgn0000635,FBgn0028734,FBgn0029830,FBgn0038816,FBgn0031866,FBgn0264975,FBgn0038975,FBgn0040752,FBgn0028500,FBgn0039260,FBgn0267001,FBgn0004449,FBgn0029992,FBgn0040726,FBgn0052057,FBgn0053202,FBg…
Direct GO Biological Processes	GO:0007274	neuromuscular synaptic transmission	57	57	0.425	1.0422	0.06	0.0945729	1.02423	1	0.916393	1	Blos1,CASK,CG5541,Cdc42,ChAT,Dys,Fsn,GluRIIA,GluRIIB,GluRIIC,GluRIID,GluRIIE,Neto,Nlg2,Nrx-1,Nsf2,P32,Pink1,Pka-R1,Rbp,RhoGAP92B,Rim,SERCA,Scamp,Slob,Smg6,Smn,Smu1,Snap25,Syx18,Syx1A,TBPH,Tbce,Ten-a,Ten-m,Upf2,alpha-Spec,alphaSnap,apt,be,beag,beta-Spec,brp,comt,cpx,cv-c,fusl,gbb,nonC,nwk,rut,sky,stj,tkv,twf,wit,wrd	FBgn0050077,FBgn0013759,FBgn0030603,FBgn0010341,FBgn0000303,FBgn0260003,FBgn0043010,FBgn0004620,FBgn0020429,FBgn0046113,FBgn0028422,FBgn0051201,FBgn0265416,FBgn0031866,FBgn0038975,FBgn0266464,FBgn0034259,FBgn0029891,FBgn0259243,FBgn0262483,FBgn0038747,FBgn0053547,FBgn0263006,FBgn0040285,FBgn0264087,FBgn0039260,FBgn0036641,FBgn0038666,FBgn0011288,FBgn0039212,FBgn0013343,FBgn0025790,FBgn0033055,FBg…
Direct GO Biological Processes	GO:0043161	proteasome-mediated ubiquitin-dependent protein catabolic process	96	95	0.709	1.0313	0.044	0.0950611	1.022	1	0.916393	1	CG10516,CG10694,CG11275,CG18467,CG2681,CG30382,CG31357,CG3295,CG4238,CG42383,CG42797,CG7058,CG7220,CG9945,Cul1,Cul2,Cul3,Cul4,Cul5,Cul6,Fbw5,Fsn,Ltn1,Nedd4,Plap,Pomp,Prosalpha1,Prosalpha2,Prosalpha3,Prosalpha3T,Prosalpha4,Prosalpha4T1,Prosalpha4T2,Prosalpha5,Prosalpha6,Prosalpha6T,Prosalpha7,Prosbeta1,Prosbeta2,Prosbeta2R1,Prosbeta2R2,Prosbeta3,Prosbeta4,Prosbeta4R1,Prosbeta4R2,Prosbeta5,Prosbeta…	FBgn0036549,FBgn0039147,FBgn0034706,FBgn0034218,FBgn0024997,FBgn0050382,FBgn0051357,FBgn0034573,FBgn0031384,FBgn0259729,FBgn0261931,FBgn0030961,FBgn0033544,FBgn0034527,FBgn0015509,FBgn0032956,FBgn0261268,FBgn0033260,FBgn0039632,FBgn0036332,FBgn0031773,FBgn0043010,FBgn0262517,FBgn0259174,FBgn0024314,FBgn0032884,FBgn0263121,FBgn0086134,FBgn0261394,FBgn0261395,FBgn0004066,FBgn0265606,FBgn0017556,FBg…
Direct GO Biological Processes	GO:0045892	negative regulation of transcription, DNA-templated	131	129	0.962	1.0262	0.037	0.0958559	1.01838	1	0.916393	1	Acf,Asx,B-H1,Bap111,Bin1,C15,CG11247,CG12071,CG12384,CG13123,CG13287,CG17328,CG1894,CG4374,CG6066,CG6254,CG6843,CG8677,CTCF,Chi,CoRest,CtBP,Daxx,Dsp1,E(z),E2f2,EcR,Eip78C,Elba2,Fer3,Gsc,Gug,HDAC1,Hmx,Hr4,Hsf,Ino80,Iswi,Kdm4A,Kdm4B,Kr,Lim1,MBD-like,Mi-2,NC2alpha,NC2beta,NO66,Oaz,Optix,Ote,Pc,Pcl,Pdcd4,Scm,Sin3A,Sirt1,Six4,Sox102F,Sox15,Ssb-c31a,Su(H),Su(var)205,Su(z)12,Tgi,Tip60,Trl,al,alien,aop,a…	FBgn0027620,FBgn0261823,FBgn0011758,FBgn0030093,FBgn0024491,FBgn0004863,FBgn0037120,FBgn0039808,FBgn0033624,FBgn0032150,FBgn0035643,FBgn0028895,FBgn0039585,FBgn0039078,FBgn0039488,FBgn0037794,FBgn0036827,FBgn0026577,FBgn0035769,FBgn0013764,FBgn0261573,FBgn0020496,FBgn0031820,FBgn0278608,FBgn0000629,FBgn0024371,FBgn0000546,FBgn0004865,FBgn0031435,FBgn0037937,FBgn0010323,FBgn0010825,FBgn0015805,FBg…
Direct GO Biological Processes	GO:0007030	Golgi organization	91	91	0.678	1.0402	0.057	0.0273322	1.56333	1	0.944192	1	ATP8B,Abi,Arl1,CG10075,CG10177,CG10738,CG13049,CG13284,CG14020,CG30036,CG31650,CG31787,CG32087,CG33298,CG4041,CG42383,CG43322,CG5196,CG5510,CG8230,CG9008,CG9308,CG9356,CHOp24,COX4,Cad96Ca,Cog1,Cog2,Cog3,Cog4,Cog7,Erk7,GM130,GPHR,Gmap,Golgin84,Grasp65,Ir48c,Ire1,Klp61F,Myb,Osbp,Ost48,Pi4KIIalpha,Pkc98E,Pld,RhoGAP1A,Rint1,SCAR,SMSr,Sec16,Sec23,Sec24CD,Snap29,Syx5,TER94,Tango1,Tango2,Tango4,Tango5,T…	FBgn0037989,FBgn0020510,FBgn0000115,FBgn0035722,FBgn0039083,FBgn0036368,FBgn0036592,FBgn0032614,FBgn0031707,FBgn0050036,FBgn0031673,FBgn0051787,FBgn0052087,FBgn0032120,FBgn0029736,FBgn0259729,FBgn0263027,FBgn0038039,FBgn0039160,FBgn0027607,FBgn0028540,FBgn0034681,FBgn0037688,FBgn0029709,FBgn0032833,FBgn0022800,FBgn0037998,FBgn0026634,FBgn0031536,FBgn0032258,FBgn0051040,FBgn0052703,FBgn0034697,FBg…
Direct GO Biological Processes	GO:0006357	regulation of transcription by RNA polymerase II	246	242	1.802	1.0233	0.033	0.036149	1.4419	1	0.944192	1	ATbp,Ada1-1,Ada2a,Ada2b,Ada3,Atf3,B-H1,B-H2,BEAF-32,BRWD3,Bap55,Bap60,Bgb,Bro,BtbVII,CG11456,CG11906,CG12236,CG14710,CG15696,CG15812,CG16903,CG17385,CG18011,CG18599,CG2116,CG2129,CG3065,CG31224,CG32006,CG32121,CG32971,CG33213,CG3407,CG34376,CG3587,CG3726,CG42741,CG4374,CG6118,CG6689,CG6765,CG6907,CG7786,CG8478,CG8924,CG9609,CG9727,CtBP,CycC,CycH,CycK,CycT,D,Dbx,Deaf1,Dll,Dref,Dsp1,E(Pc),E(bx),E5,…	FBgn0039946,FBgn0051865,FBgn0263738,FBgn0037555,FBgn0030891,FBgn0028550,FBgn0011758,FBgn0004854,FBgn0015602,FBgn0011785,FBgn0025716,FBgn0025463,FBgn0013753,FBgn0013755,FBgn0263108,FBgn0037031,FBgn0034425,FBgn0029822,FBgn0037920,FBgn0038833,FBgn0035405,FBgn0040394,FBgn0033934,FBgn0033491,FBgn0038592,FBgn0030003,FBgn0030008,FBgn0034946,FBgn0051224,FBgn0052006,FBgn0052121,FBgn0052971,FBgn0053213,FBg…

## Sheet: ECs GO CC Smu1 RNAi
Gene Set Category	Gene Set ID	Gene Set Name	Gene Set Size	Count Overlap Gene	Percentage Genes in Gene Set	Fold Enrichment	log2 fold	P value	P value calc log_10	Bonferroni	Benjamini & Hochberg	Benjamini & Yekutieli	Overlaping Gene Symbols	Overlapping Gene IDs
Direct GO Cellular Component	GO:0005874	microtubule	63	63	0.47	1.0422	0.06	0.07374	1.1323	1	0.916393	1	CG11584,CG14535,CG15306,CG15564,CG17003,CG18190,CG2955,CG32318,CG32371,CG32396,CG7794,Eb1,Efhc1.1,Efhc1.2,Gas8,Jupiter,Khc,Khc-73,Kif19A,Kif3C,Klp10A,Klp31E,Klp3A,Klp54D,Klp59C,Klp59D,Klp61F,Klp64D,Klp67A,Klp68D,Klp98A,Lk6,Mst27D,Spindly,Tao,Tat,alphaTub67C,alphaTub84B,alphaTub84D,alphaTub85E,atl,awd,betaTub56D,betaTub60D,betaTub85D,betaTub97EF,cana,cmet,cos,futsch,gammaTub23C,gammaTub37C,kat-60L…	FBgn0030541,FBgn0031955,FBgn0030191,FBgn0039833,FBgn0031082,FBgn0034403,FBgn0031585,FBgn0052318,FBgn0052371,FBgn0052396,FBgn0038565,FBgn0027066,FBgn0030691,FBgn0034487,FBgn0029667,FBgn0051363,FBgn0001308,FBgn0019968,FBgn0038205,FBgn0039925,FBgn0030268,FBgn0032243,FBgn0011606,FBgn0263076,FBgn0034824,FBgn0034827,FBgn0004378,FBgn0004380,FBgn0004379,FBgn0004381,FBgn0004387,FBgn0017581,FBgn0051907,FBg…
Direct GO Cellular Component	GO:0005635	nuclear envelope	58	58	0.433	1.0422	0.06	0.0907317	1.04224	1	0.916393	1	CG14006,CG4880,CG7655,CG9723,Cse1,DNApol-alpha73,Dd,Dlic,Dsor1,Erk7,Fs(2)Ket,Impbeta11,LBR,Lam,LamC,Lis-1,Lk6,Mad1,Msp300,Mtor,Nup107,Nup153,Nup154,Nup214,Nup44A,Nup58,Nup62,Nxt1,Parp16,Patj,Pdi,Rab11,Rae1,Ranbp9,Sce,Torsin,Uggt,baf,bocks,btz,fs(1)Ya,gcl,gwl,klar,koi,mad2,mbo,msk,nudE,ord,polo,pum,sbr,spag4,ssp,wash,yrt,yuri	FBgn0031733,FBgn0030803,FBgn0038536,FBgn0030768,FBgn0022213,FBgn0005696,FBgn0029067,FBgn0030276,FBgn0010269,FBgn0052703,FBgn0262743,FBgn0284254,FBgn0034657,FBgn0002525,FBgn0010397,FBgn0015754,FBgn0017581,FBgn0026326,FBgn0261836,FBgn0013756,FBgn0027868,FBgn0061200,FBgn0021761,FBgn0010660,FBgn0033247,FBgn0038722,FBgn0034118,FBgn0028411,FBgn0034129,FBgn0067864,FBgn0286818,FBgn0015790,FBgn0034646,FBg…
Direct GO Cellular Component	GO:0045177	apical part of cell	58	58	0.433	1.0422	0.06	0.0907317	1.04224	1	0.916393	1	ATP6AP2,Apc,Arf79F,Asap,Btk29A,CG10939,CG5921,Cad96Ca,Cdc42,Chmp1,Desi,Dlg5,Fbxl7,Mbs,Pez,Ptp10D,Rabex-5,RhoGAP71E,RhoGEF2,SCAR,Slc45-1,Sra-1,Tmem63,Traf4,Zasp52,baz,bbg,boca,cdi,cnk,corn,dia,ens,exp,fry,insc,jub,kkv,mira,pins,pio,pot,pyd,reb,rho,rst,ru,sav,sdk,sds22,sqh,ssh,stau,sty,upd1,wat,wun,wun2	FBgn0037671,FBgn0015589,FBgn0010348,FBgn0050372,FBgn0003502,FBgn0010620,FBgn0029835,FBgn0022800,FBgn0010341,FBgn0036805,FBgn0037832,FBgn0032363,FBgn0038385,FBgn0005536,FBgn0031799,FBgn0004370,FBgn0262937,FBgn0036518,FBgn0023172,FBgn0041781,FBgn0035968,FBgn0038320,FBgn0033259,FBgn0026319,FBgn0265991,FBgn0000163,FBgn0087007,FBgn0004132,FBgn0004876,FBgn0286070,FBgn0259173,FBgn0011202,FBgn0264693,FBg…
Direct GO Cellular Component	GO:0045202	synapse	96	95	0.709	1.0313	0.044	0.0950611	1.022	1	0.916393	1	Amph,Arc1,Arl8,CG10339,CG12344,CG6927,CG8907,CG8916,Cadps,Catsup,Cbp53E,Dys,Elp3,Fife,Fsn,Gli,GluClalpha,GluRIIC,Grd,Hip14,HisCl1,Lcch3,Liprin-alpha,Nlg1,Nlg2,Nlg3,Nlg4,Nrx-IV,NtR,PICK1,Prosalpha7,Rab10,Rab11,Rab14,Rab19,Rab21,Rab23,Rab26,Rab27,Rab3,Rab30,Rab32,Rab35,Rab39,Rab4,Rab5,Rab6,Rab7,Rab8,Rab9,RabX1,RabX4,RabX5,Rdl,Rim,Rpt3,Rpt3R,Sap47,Sdc,Sec8,SecCl,Sra-1,Vha100-1,X11L,X11Lbeta,armi,aru…	FBgn0027356,FBgn0033926,FBgn0037551,FBgn0034972,FBgn0033558,FBgn0029733,FBgn0038466,FBgn0030707,FBgn0053653,FBgn0002022,FBgn0004580,FBgn0260003,FBgn0031604,FBgn0264606,FBgn0043010,FBgn0001987,FBgn0024963,FBgn0046113,FBgn0001134,FBgn0259824,FBgn0037950,FBgn0010240,FBgn0046704,FBgn0051146,FBgn0031866,FBgn0083963,FBgn0083975,FBgn0013997,FBgn0029147,FBgn0032447,FBgn0023175,FBgn0015789,FBgn0015790,FBg…
Direct GO Cellular Component	GO:0045211	postsynaptic membrane	56	56	0.418	1.0422	0.06	0.0985763	1.00623	1	0.916393	1	Abp1,CG11155,CaMKII,Cals,Cortactin,Drep2,Ekar,Fas2,GluRIA,GluRIB,GluRIIA,GluRIIB,GluRIIC,GluRIID,GluRIIE,Grik,Ir21a,Ir25a,Ir64a,Ir75a,Ir75c,Ir75d,Ir76b,Ir84a,Ir8a,Ir93a,KaiR1D,Nlg2,Nmdar1,Nmdar2,Prosap,Synd,Syt4,Syx4,Ten-m,cin,clumsy,dlg1,inaE,mys,nAChRalpha1,nAChRalpha2,nAChRalpha3,nAChRalpha4,nAChRalpha5,nAChRalpha6,nAChRalpha7,nAChRbeta1,nAChRbeta2,nAChRbeta3,scrib,shi,slo,unc-13,veli,wls	FBgn0036372,FBgn0039927,FBgn0264607,FBgn0039928,FBgn0025865,FBgn0028408,FBgn0039916,FBgn0000635,FBgn0004619,FBgn0264000,FBgn0004620,FBgn0020429,FBgn0046113,FBgn0028422,FBgn0051201,FBgn0038840,FBgn0031209,FBgn0031634,FBgn0035604,FBgn0036757,FBgn0261401,FBgn0036829,FBgn0036937,FBgn0037501,FBgn0052704,FBgn0259215,FBgn0038837,FBgn0031866,FBgn0010399,FBgn0053513,FBgn0040752,FBgn0053094,FBgn0028400,FBg…
Direct GO Cellular Component	GO:0030424	axon	151	150	1.117	1.0333	0.047	0.0179447	1.74606	1	0.944192	1	Abl,Abp1,Acsl,Apc,Aplip1,Arl8,CG13506,CG13531,CG34353,CG44153,CG6805,CG7166,CG9784,CLIP-190,CaMKII,CadN,Catsup,Cdc42,Cdk5alpha,Cont,Cpn,Dab,Dscam1,Dscam2,Dscam3,Dscam4,Fas2,Fmr1,Gr10b,Gr21a,Gr22a,Gr22b,Gr22c,Gr22d,Gr22e,Gr22f,Gr23a,Gr28a,Gr28b,Gr2a,Gr32a,Gr33a,Gr36a,Gr36b,Gr36c,Gr39a,Gr39b,Gr43a,Gr47b,Gr57a,Gr58a,Gr58b,Gr59a,Gr59b,Gr59c,Gr59d,Gr59e,Gr59f,Gr63a,Gr66a,Gr68a,Gr77a,Gr89a,Gr8a,Gr92a,G…	FBgn0000017,FBgn0036372,FBgn0263120,FBgn0015589,FBgn0040281,FBgn0037551,FBgn0034723,FBgn0034786,FBgn0085382,FBgn0265002,FBgn0034179,FBgn0037107,FBgn0030761,FBgn0020503,FBgn0264607,FBgn0015609,FBgn0002022,FBgn0010341,FBgn0027491,FBgn0037240,FBgn0261714,FBgn0000414,FBgn0033159,FBgn0265296,FBgn0261046,FBgn0263219,FBgn0000635,FBgn0028734,FBgn0030297,FBgn0041250,FBgn0045501,FBgn0045500,FBgn0265138,FBg…
Direct GO Cellular Component	GO:0043025	neuronal cell body	146	144	1.072	1.026	0.037	0.0748237	1.12596	1	0.944192	1	Akt1,Apc2,CCKLR-17D1,CG13506,CG34353,CG6805,CG7166,CG9784,CalpA,Catsup,Cdk5alpha,Dcp-1,Dnai2,Dscam1,Efhc1.1,Fbxl4,Fmr1,Gr10b,Gr21a,Gr22a,Gr22b,Gr22c,Gr22d,Gr22e,Gr22f,Gr23a,Gr28a,Gr28b,Gr2a,Gr32a,Gr33a,Gr36a,Gr36b,Gr36c,Gr39a,Gr39b,Gr43a,Gr47b,Gr57a,Gr58a,Gr58b,Gr59a,Gr59b,Gr59c,Gr59d,Gr59e,Gr59f,Gr63a,Gr66a,Gr68a,Gr77a,Gr89a,Gr8a,Gr92a,Gr93a,Gr93b,Gr93c,Gr93d,Gr94a,Gr97a,Gr98a,Gr98b,Gr98c,Gr98d,…	FBgn0010379,FBgn0026598,FBgn0259231,FBgn0034723,FBgn0085382,FBgn0034179,FBgn0037107,FBgn0030761,FBgn0012051,FBgn0002022,FBgn0027491,FBgn0010501,FBgn0036195,FBgn0033159,FBgn0030691,FBgn0030555,FBgn0028734,FBgn0030297,FBgn0041250,FBgn0045501,FBgn0045500,FBgn0265138,FBgn0045498,FBgn0045497,FBgn0041249,FBgn0041248,FBgn0041247,FBgn0045495,FBgn0265139,FBgn0041246,FBgn0032416,FBgn0045487,FBgn0045486,FBg…

[truncated: 2 more sheets: ECs GO MF Smu1 RNAi, ECs KEGG Smu1 RNAi]
