# Supplementary material for: Drosophila ovarian stem cell niche ageing involves coordinated changes in transcription and alternative splicing
Source: Nat Commun. 2025 Mar 16;16:2596. doi: 10.1038/s41467-025-57901-8 (PMC11911433; doi:10.1038/s41467-025-57901-8)
Supplement: Supplementary file 9 — Source Data [file 41467_2025_57901_MOESM9_ESM.xlsx]

## Sheet: Fig. 1B
y w	GSC #
	1 week	2 weeks	3 weeks	4 weeks
	3	3	2	1
	3	2	1	2
	2	2	1	1
	3	2	2	1
	2	2	1	2
	2	2	2	1
	3	3	2	2
	2	2	2	1
	3	1	3	1
	3	3	2	2
	3	2	2	2
	2	3	1	1
	2	2	2	2
	2	2	2	2
	1	3	1	1
	2	3	2	1
	2	3	1	2
	3	2	2	1
	2	3	1	2
	3	2	2	1
	3	2	2	2
	2	3	2	1
	3	2	1	1
	2	2	2	2
	2	1	1
	2		1
	3		2
	2		2
	3		1
	2		2
	2		1
	1		2
	2		2
	2		2
	3
	2
	2
	3
	3
	2
	3
	2
	2
	2
n=	44	25	34	24
MEAN	2.34091	2.28	1.67647	1.45833
SD	0.568277	0.613732	0.53488	0.508977
SEM	0.085671	0.122746	0.0917311	0.103895
Student's T-test		0.339464	6.63175e-07	1.17247e-08

## Sheet: Fig. 4D
					EXP1		EXP2
		name	QC concentration (ng/ul)	Exp concentration (ng/ul)	SMU1	1_10 RPL32	SMU1	1_10 RPL32	copies/microL of reaction
		1w Smu1-1	75.8	2.5	2.2	255	1.7	250
		1w Smu1-2	143.5	2.5	4.3	521	4.7	349
		1w Smu1-3	113.5	2.5	1.39	60.8	1.1	66.2
		3w Smu1-1	134.5	2.5	0.18	116.1	0.13	94.4
		3w Smu1-2	63.2	2.5	0	357	0.06	280
		3w Smu1-3	135.5	2.5	0	109.7	0	72.6
		4w Smu1-1	106.5	2.5	0.41	121.8	0.58	115.7
		4w Smu1-2	61.5	2.5	2.6	112.3	2.6	111.4
		NORMALISED with RPL32			EXP1	EXP2
		name	QC concentration (ng/ul)	Exp concentration (ng/ul)	SMU1	SMU1	Copies/2.5 ng of cDNA
		1w Smu1-1	75.8	2.5	4.4949	3.5428
		1w Smu1-2	143.5	2.5	4.3	7.01633
		1w Smu1-3	113.5	2.5	11.911	8.6571
		3w Smu1-1	134.5	2.5	0.807752	0.717479
		3w Smu1-2	63.2	2.5	0	0.111643
		3w Smu1-3	135.5	2.5	0	0
		4w Smu1-1	106.5	2.5	1.75378	2.61175
		4w Smu1-2	61.5	2.5	12.0623	12.1598
		NORMALISED with RPL32			EXP1	EXP2
		name	QC concentration (ng/ul)	Exp concentration (ng/ul)	SMU1	SMU1	Copies/1 ng of cDNA	AVERAGE	AVERAGE	log2
		1w Smu1-1	75.8	1	1.79796	1.41712
		1w Smu1-2	143.5	1	1.72	2.80653		2.66148	1	0
		1w Smu1-3	113.5	1	4.76441	3.46284
		3w Smu1-1	134.5	1	0.323101	0.286992
		3w Smu1-2	63.2	1	0	0.0446571		0.109125	0.0410016	-4.60817
		3w Smu1-3	135.5	1	0	0
		4w Smu1-1	106.5	1	0.701511	1.0447		2.85876	1.07413	0.103165
		4w Smu1-2	61.5	1	4.82493	4.86391
					t-test	0.000693552	1w vs 3w
						0.864588	1w vs 4w
						0.0166364	3w vs 4w

## Sheet: Fig. 4E
					EXP1		EXP2
		name		QC concentration (ng/ul)	1_10 SMU1	1_100 RPL32	1_10 SMU1		1_100 RPL32	copies/microL of reaction
		1WA	9_1W2_cDNA	4.24			31.8	29.1	650
		1WB	10_1W3_cDNA	3.02	12.9	1044	12.9	13	841
		3WC	11_3W1_cDNA	1.6			38.7	37.7	303
		3WD	1_3W2_cDNA	8.24			219	198	1867
		4WE	14_4W2_cDNA	2.84	45.6	998	39.4	46.5	998
		4WF	15_4W3_cDNA	3.28			63.6	55.9	867
		NORMALISED with 8,24 ng/microL			EXP1		EXP2
		name		Exp concentration (ng/ul)	SMU1	1_10 RPL32	SMU1		1_10 RPL32	copies/microL of reaction
		1WA	9_1W2_cDNA	0.824			61.8	56.5528	1263.21
		1WB	10_1W3_cDNA	0.824	35.1974	2848.53	35.1974	35.4702	2294.65
		3WC	11_3W1_cDNA	0.824			199.305	194.155	1560.45
		3WD	1_3W2_cDNA	0.824			219	198	1867
		4WE	14_4W2_cDNA	0.824	132.304	2895.61	114.315	134.915	2895.61
		4WF	15_4W3_cDNA	0.824			159.776	140.432	2178.07
		NORMALISED with RPL32			EXP1	EXP2
		name		Exp concentration (ng/ul)	SMU1	SMU1	SMU1	Copies/0.824 ng of cDNA
		1WA	9_1W2_cDNA	0.824		141.662	129.634
		1WB	10_1W3_cDNA	0.824	35.779	44.4154	44.7597
		3WC	11_3W1_cDNA	0.824		369.835	360.278
		3WD	1_3W2_cDNA	0.824		339.656	307.086
		4WE	14_4W2_cDNA	0.824	132.304	114.315	134.915
		4WF	15_4W3_cDNA	0.824		120.183	105.633
					EXP1	EXP2
		name		Exp concentration (ng/ul)	SMU1	SMU1	SMU1	Copies/1 ng of cDNA	AVERAGE	AVERAGE	log2
		1WA	9_1W2_cDNA	1		171.92	157.323		96.1772	1	0
		1WB	10_1W3_cDNA	1	43.4212	53.9021	54.32
		3WC	11_3W1_cDNA	1		448.829	437.231		417.735	4.34339	2.11882
		3WD	1_3W2_cDNA	1		412.204	372.677
		4WE	14_4W2_cDNA	1	160.563	138.732	163.732		147.415	1.53275	0.61612
		4WF	15_4W3_cDNA	1		145.853	128.195
						t-test	3.82671e-05	1w vs 3w
							0.113991	1w vs 4w
							8.06851e-07	3w vs 4w

## Sheet: Suppl. Fig. 4B-G
bab1>Smu1 RNAi	GSC #			hh>Smu1 RNAi	GSC #			hh>Smu1 RNAi	GSC #			ptc>Smu1 RNAi	GSC #			ptc>Smu1 RNAi	GSC #			ptc>Smu1 RNAi	GSC #
1-week at 29oC	Controls	Experimentals		1-week at 29oC	Controls	Experimentals		2-weeks at 29oC	Controls	Experimentals		1-week at 29oC	Controls	Experimentals		2-weeks at 29oC	Controls	Experimentals		1-week at 29oC + 1-week at 18oC	Controls	Experimentals
	3	3			3	2			3	3			3	2			2	1			4	3
	3	3			3	3			3	2			4	3			4	3			4	0
	4	3			3	4			3	2			3	2			4	1			2	4
	2	3			2	3			3	3			3	2			3	2			4	3
	3	2			3	3			3	3			3	1			2	2			4	3
	3	2			3	2			3	4			3	3			4	2			2	1
	3	2			4	3			4	3			3	2			3	3			3	3
	3	2			2	3			3	3			3	2			3	2			3	3
	3	2			4	3			4	3			3	3			4	3			3	3
	3	3			3	2			4	2			3	2			3	2			3	3
	3	3			4	3			3	2			4	2			6	5			4	2
	3	3			3	3			3	3			2	2			3	2			3	3
	3	4			4	2			3	3			3	4			2	2			3	2
	2	2			3	2			3	2			3	2			3	1			2	3
	3	3			3	2			3	3			2	3			2	3			3	2
	3	2			2	2			2	2			4	2			2	2			4	3
	3	3			3	2			4	2			3	2			3	2			4	4
	3	2			3	3			4	3			4	2			3	2			3	2
	3	3			4	3			2	2			3	1			4	2			4	1
	4	3			3	2			3	3			3	3			3	2			2	2
	4	2			4	3			3	3			4	3			4	1			2	3
	2	3			3	4			3	3			3	1			3	2			2	2
	3	3			4	3			3	3			2	2			3	0			3	4
	3	2			2	3			3	3			3	3			4	2			3	3
	4	2			3	3			3	2			3	2			2	2			4	3
	2	3			4	3			3	3			2	2				2			3	3
	3	2			3	3			4	3			2	2				3			3	2
	3	3			2	3			3	3			3	2				3			3	4
	3	3			4	2			2	3			3	2				1			3	4
		3			3	2			4	3			2	2				2			2	4
		2			3	3			2	2			3	2				3			2	4
		3			3	2							3	3				3			2	2
		2			2	3		n	31	31			3	2				1			3	3
					3	3		MEAN	3.09677	2.70968			3	3				2			3	1
n	29	33						SD	0.597486	0.528744			3	1				2			2	3
MEAN	3	2.60606		n	34	34		SEM	0.107312	0.0949652			3	2				2			3	3
SD	0.534522	0.555619		MEAN	3.08824	2.70588		Student's T-test	0.00896426				3					2			3	1
SEM	0.0992583	0.0967208		SD	0.668225	0.578892							2					3			2	0
Student's T-test	0.00623158			SEM	0.1146	0.0992791							4					2			3	3
				Student's T-test	0.0140989								3					2			1	2
													3					1			3	2
													2					1			3
													3					3			3
													4					2			3
													2					2			3
													3					3			4
													2					3			3
													2					2			3
													2					3			4
													2					1			3
													3					3			3
													3					3			3
													3					2			3
													3					1			3
													4					2			2
													2					3			4
																		4			2
												n	56	36				3			3
												MEAN	2.89286	2.19444				2			2
												SD	0.623147	0.66845				3			2
												SEM	0.0832715	0.111408							2
												Student's T-test	1.87574e-06			n	25	60			2
																MEAN	3.16	2.18333			2
																SD	0.943398	0.85354
																SEM	0.18868	0.110192		n	63	41
																Student's T-test	1.19268e-05			MEAN	2.87302	2.58537
																				SD	0.729385	1.04823
																				SEM	0.0918938	0.163706
																				Student's T-test	0.101892

## Sheet: Fig. 5B
bab1>Smu1 RNAi	GSC #
2-weeks at 29oC	Controls	Experimentals
	2	3
	3	1
	2	2
	3	2	2w	1 GSC	2 GSCs	3-4 GSCs			1 GSC	2 GSCs	3-4 GSCs
	3	2	Ctrl	0	8	19	27		0	29.6296	70.3704	100
	3	3	Exp	1	18	9	28		3.57143	64.2857	32.1429	100
	2	2
	3	3
	2	2
	3	2
	3	3
	2	3
	3	2
	2	3
	3	2
	3	3
	3	2
	3	2
	3	2
	3	3
	2	3
	3	2
	2	2
	3	2
	3	2
	3	2
	3	2
		2
n	27	28
MEAN	2.7037	2.28571
SD	0.465322	0.534522
SEM	0.0895512	0.101015
Student's T-test	0.00319992

## Sheet: Fig. 5D, E, G, I
	CpC numbers			GSC numbers				CpC cell area					EC cell volumen
	Control	Mosaic rosettes		Control	Mosaic rosettes			Control (+/+)	Exp (-/-)			GERM no.	CONTROLS MARCM				GERM no.	EXPERIMENTALS MARCM
	5	7		3	3			2245.2	2938				volumen (pix) total	cells	vol/cell			volumen (pix) total	cells	vol/cell
	5	4		3	3			2484.31	2246.93			1	24929	1	24929		1	64798	2	32399
	5	6		3	3			1348.33	3090.28			2	78067	2	39033.5		2	147781	4	36945.2
	6	6		4	3			1837.77	1862.8			3	3151	1	3151		3	30234	2	15117
	4	5		3	2			1988.83	3463.18			4	34691	3	11563.7		4	51116	1	51116
	6	5		3	3			2166.65	2458.41			5	8247	1	8247		5	75843	3	25281
	4	4		3	1			2933	2435.97			6	22705	2	11352.5		6	35135	2	17567.5
	7	5		2	3			2555	3364			7	12352	1	12352		7	17744	3	5914.67
	6	4		3	3			2172	2541.28			8	26568	2	13284		8	17392	2	8696
	4	4		3	2			3047.15	1520.97			9	9256	1	9256		9	73561	2	36780.5
	7	5		2	1			2469.55	1545.14			10	27274	2	13637		10	14881	1	14881
	6	5		3	2			3914.6	4067			11	41391	4	10347.8		11	11109	1	11109
	4	5		4	3			3125.15	3891			12	51716	3	17238.7		12	117316	7	16759.4
	7	7		2	2			4799.97	3446.62			13	10990	2	5495		13	47983	1	47983
	4	4		3	3			2275	3112.5			14	16888	1	16888		14	195508	5	39101.6
	5	4		3	3			2107	2664.54			15	23949	3	7983		15	33884	1	33884
	6	4		3	2			3142	3369.68			16	18079	2	9039.5		16	21596	3	7198.67
	7	6		2	2			2021	3652.15			17	23642	1	23642		17	21936	2	10968
	6	8		3	2			2081	4467.96			18	1245	1	1245		18	46005	1	46005
	5	5		3	2			3139	6002.6			19	8797	1	8797		19	83933	4	20983.2
	4	5		3	3			2230	3530.94			20	11019	1	11019		20	131863	6	21977.2
		9		3	3			2296	3320.14			21	14923	1	14923		21	17845	1	17845
				2	3			2967	3560.45								22	10922	2	5461
n	21	22			3				3671.12								23	20362	1	20362
MEAN	5.38095	5.31818							3708.01
SD	1.11697	1.3934		23	24				2908.02					no. cells	36					57
SEM	0.243743	0.297073		2.86957	2.5				2819.48					no. germ	21					23
Student's T-test	0.871706			0.548083	0.65938				2495					MEAN	13020.2	(normalised to 1 in panel 5I)				23666.7
				0.114283	0.134595				2323					SD	8286.58					14084.9
				0.0427983					3089					SEM	1808.28					2936.9
									2166					Student's T-test	0.00431234
									2138
									3165
									3492
									3846
									2683
									3397
									4017
									4255
									4427
									4179
									3312
							n	23	42
							MEAN	2580.24	3205.79	(control mean CpC area normalised to 1 in panel 5G)
							SD	741.55	866.496
							SEM	154.624	133.703
							Student's T-test	0.00480986

## Sheet: Suppl. Fig. 5A-D
bab1>Smu1 RNAi	control	experimental		ptc>Smu1 RNAi	control	experimental		Germ no.	vol CTRL germ	no. of ECs	Vol/EC CTRL	Germ no.	vol EXP germ	no. of ECs	Vol/EC EXP		ptc>Smu1 DP01419	GSC #
1-week at 29oC	5	8		2-weeks at 29oC	30	37		germ 1.1	962749	30	32091.6	germ 1.1	1450767	37	39209.9		2-weeks at 29oC	Controls	Experimentals
	5	7			31	39		germ 1.2	1122993	31	36225.6	germ 1.3	1157983	39	29691.9			2	2
No. of CpCs/germ	4	5		No. of ECs/germ	26	37		germ 1.3	837923	26	32227.8	germ 1.4	1523465	37	41174.7			1	2
	6	8			32	34		germ 1.4	1335026	32	41719.6	germ 1.5	2500986	34	73558.4			3	2
	5	7			30	30		germ 1.5	1165586	30	38852.9	germ 1.6	1456703	30	48556.8			2	2	2w	1 GSC	2 GSCs	3-4 GSCs			1 GSC	2 GSCs	3-4 GSCs
	4	6			24	30		germ 1.6	722364	24	30098.5	germ 1.7	2039151	30	67971.7			2	2	Ctrl	2	15	8	25		8	60	32	100
	4	6			26	39		germ 1.7	774340	26	29782.3	germ 1.8	1387495	39	35576.8			4	2	Exp	8	17	5	30		26.67	56.7	16.7	100.07
	5	7			28	31		germ 1.8	1434712	28	51239.7	germ 1.9	1355510	31	43726.1			2	3
	4	7			21	30		germ 1.9	882046	21	42002.2	germ 1.10	1654307	30	55143.6			1	2
	4	4			27	29		germ 1.10	847154	27	31376.1	germ 1.11	1560457	29	53808.9			3	3
	4	5			25	37		germ 1.11	817886	25	32715.4	germ 1.12	1373463	37	37120.6			2	2
	5	7			32	37		germ 1.12	985554	32	30798.6	germ 1.13	1575702	37	42586.5			2	3
	4	9			25			germ 1.14	1002712	25	40108.5							2	2
	6	7			27			germ 1.15	554936	27	20553.2							3	1
	5	8			28			germ 1.16	708015	28	25286.2							2	2
	4	5			26			germ 1.17	1865700	26	71757.7							2	1
	5	5			29			germ 1.18	818073	29	28209.4							3	3
	7	5			25			germ 1.19	1002905	25	40116.2							2	3
	5	7			26			germ 1.20	781936	26	30074.5							3	1
	4	4			25			germ 1.21	811792	25	32471.7							2	1
	5	5			25			germ 1.22	676647	25	27065.9							2	1
	4	8			30			germ 2.2	1389365	30	46312.2							3	1
	5	8			21			germ 2.3	996268	21	47441.3							2	1
	4	5			24			germ 2.4	902741	24	37614.2							3	2
	5	8			28			germ 2.5	1259264	28	44973.7							2	2
	5	5			30			germ 2.6	1394862	30	46495.4							2	1
	4	6			27			germ 2.7	932207	27	34526.2								2
	4	9			28			germ 2.8	879483	28	31410.1								2
	4	7			34			germ 2.9	1028152	34	30239.8								2
	5	5			30			germ 2.10	1175954	30	39198.5								2
	6	4			25			germ 2.11	1018758	25	40750.3								2
	4	7			28			germ 2.12	1057774	28	37777.6
	9	5			24			germ 2.13	693927	24	28913.6						n	25	30
	4	5			27			germ 2.14	1278297	27	47344.3						MEAN	2.28	1.9
	5	6			34			germ 2.15	1393306	34	40979.6						SD	0.678233	0.661764
	8	6			25			germ 2.16	843327	25	33733.1						SEM	0.135647	0.120821
	4	6			22			germ 2.17	772380	22	35108.2						Student's T-test	0.0408115
	6	4
	4	7		n	37	12				n	37				12
	7	8		MEAN	27.1622	34.1667				MEAN	36961.9				47343.8
	4	5		SD	3.21898	3.90415				SD	9164.55				13181.7
	5	6		SEM	0.529198	1.12703				SEM	1506.64				3805.22
	5	7		Student's T-test	1.26485e-07					Student's T-test	0.00375513
	4	5
	4	7
	5	6
	6	5
	7	6
	4	7
	5	5
	4	7
	4	7
	4	6
	4	6
	5
	5
	6
	5
	6
	4
	4
	4
	7
	4
	5
	5
	5
	5
	7
	7
	5
	6
	4
	5
	5
n	75	54
MEAN	4.94667	6.22222
SD	1.08918	1.29828
SEM	0.125767	0.176674
Student's T-test	1.49619e-08

## Sheet: Fig. 7D
Anti-FAS2 1D4 in 1w vs 4w										Fluorescence signal minus background values
		Fas2 1D4
		77	115			1w CpC/GSC - background		4w CpC/GSC - background			1w CpC/CpC - background		4w CpC/CpC - background				CpC/GSC				CpC/CpC
	cell boundaries quantified:	CpC/GSC	CpC/CpC	BACKGROUND		Germ1 pos 13	45.289	Germ1 pos21	193.978		Germ1 pos 13	51.733	Germ1 pos21	78.889			1w	4w			1w	4w
29 1w germ	Germ 1-pos 3	3	4	3.489			45.178		176.422			57.955		189.556		n	561	674		n	662	812
	Germ 2-pos 5	2	1	4.111			40.955		144.422			56.4		206.556		MEAN	71.1953	74.986		MEAN	63.0356	75.9398
	Germ 3-pos 4	1	4	10.1108			44.289		152.978			60.067		216.444		SDEV	40.8887	35.9945		SDEV	37.6713	39.0826
	Germ4-pos 6	3	9	7.6888			56.067		112.2			73.511		157.889		SEM	1.72632	1.38646		SEM	1.46414	1.37153
	Germ5-pos 7	3	2	3.4			50.844		108.866			64.955		143.889		Student's T-test	0.0835204			Student's T-test	1.9776e-10
	Germ6-pos1	2	2	7.3778			43.511		113.311			42.289	Germ2 pos20	80.8442			0.000296054
	Germ7-pos2	2	2	3.7998			63.844		107.644			13.511		112.066				0.62748
	Germ8-pos3	3	4	5.7112			102.844		84.3112			21.955		110.178
	Germ9-pos8	3	5	7.4222			68.4		124.2			37.955		75.5112
	Germ10-pos9	2	1	5.3778			59.733		129.533			20.4		93.6222
	Germ11-pos11	1	4	11.2222			34.622		73.0892			26.4		68.0662
	Germ12-pos12	3	4	5.0442			45.622		66.4222			24.4		73.6222
	Germ13-pos10	3	3	3.8666			38.4		63.8662			59.178		102.844
	Germ1-pos15	3	4	6.9334			45.4		52.7552			47.178		73.2892
	Germ 2-pos 14	3	5	9.0222			53.511		60.5332			56.511		107.511
	Germ 3-pos 12	4	5	13.0002			43.289		26.9782			41.733		123.955
	Germ4-pos 13	3	2	4.1334			46.511	Germ2 pos 20	96.5112			57.844		109.844
	Germ5-pos 5	4	5	9.3112			61.289		91.2892			59.067		67.2892
	Germ6-pos4	3	1	11.0446			51.733		89.7332			50.289		81.6222
	Germ7-pos3	4	3	3.2222			18.622		44.1782			77.511		87.8442
	Germ8-pos2	1	4	39.1998			21.067		61.2892			62.178		99.5112
	Germ9-pos11	1	5	8.4222			22.4		70.9552			85.289		69.6222
	Germ10-pos1	4	3	6.0888			27.289		88.1782			98.733		48.1782
	Germ11-pos6	2	7	7.3778			15.733		99.2892			65.955	Germ3 pos10	76.9774
	Germ12-pos10	3	6	6.1334			41.733		96.7332			47.289		73.5334
	Germ14-pos9	3	6	2.6888			25.733		74.5112			60.511		75.7554
	Germ16-po19	2	5	3.86125			19.955		58.7332		germ2 pos5	26		94.8664
	Germ17-pos18	2	3	1.889			18.733		49.6222			26.778		68.2004
	Germ18-pos17	4	6	5.511			25.733	Germ3 pos 10	115.422			37.667		93.2004
32 4w germ	Germ 1-pos 21	3	1	26.5778		Germ2 pos 5	32.556		127.089			38.111		81.3114
	Germ 2-pos 20	2	3	9.3778			33.445		88.7554			26		83.6444
	Germ 3-pos 10	1	4	5.4666			33.778		69.5334			29.333		78.5334
	Germ4-pos 8	4	4	4			35		96.3114			42.333		108.977
	Germ5-pos 7	3	1	3.8444			31.778		108.533			49.556		86.8664
	Germ6-pos9	1	6	1.222			24.333	Germ4 pos8	146			29.667		78.0894
	Germ7-pos1	3	3	5.0668			67.222		124		germ4 pos6	27.3112		79.9774
	Germ8-pos3	4	5	4.289			58.333		101			64.0892		65.5334
	Germ9-pos2	3	4	3.111			51.222		89			48.2002		118.089
	Germ10-pos17		2	4.7554			47.556		94			56.3112		72.4224
	Germ11-pos18	4	5	2.5778			57.111		86.667			43.5332		54.8664
	Germ12-pos4	2	5	5.5778			67.778		101.333			13.4222		38.0894
	Germ13-pos11	1	3	2.13875			71		103.556			36.8672		63.5334
	Germ14-pos5	5	5	1.6945		Germ3 pos 4	149.667		86.222			37.5332		82.0894
	Germ15-pos12	3	6	7.2446			164		51			23.9782		77.6444
	Germ16-pos19		3	5.5332			149		41			22.4222		80.2004
	Germ17-pos6	5	8	9.1112			76.6672		51			39.2002		102.311
	Germ18-pos13	2	2	4.8444			141.667		61			46.4222		114.311
	Germ19-pos16	2	3	10.3332			189.778		45.889			60.5332		78.6444
	Germ20-pos14	2	8	5.4446			98.6672		47.222			47.6442	germ4 pos8	116.778
	Germ21-pos15	6	7	3.2444			50.6672		35.333			65.5332		105.889
	Germ 1-pos 1	7	6	3.9332			121.778		31.667			46.2002		105.889
	Germ 2-pos 10	6	6	4.7554			73.8892		22.778			40.8672		77.667
	Germ 3-pos 7	3	5	3.4666			84.0002		36.111			33.9782		112.444
	Germ4-pos 9	6	2	3.8888			117.556		41.444			25.2002		76.333
	Germ5-pos 6	1	4	2.0666			100.333		109			36.5332		44.111
	Germ6-pos8	3	5	3.5778			92.8892		147			44.6442		40.778
	Germ7-pos5	2	6	4.1112			72.5562		151		Germ5 pos7	66.156		43.667
	Germ8-pos14	4	2	4.2002		Germ4 pos 6	137.533		112			80.378		39.556
	Germ9-pos13	5	3	4.733			121.2		105.222			91.711		33.444
	Germ10-pos12	1	2	6.178			72.3112		85.333			95.711		34.556
	Germ12-pos4	3	2	2.4			78.3112		111.667			96.267		36
	Germ13-pos2	2	3	5.6			110.867		89.444			54.267		32.222
	Germ14-pos3	4	2	4.5112			96.7552		106.444			39.822		34.778
		103	136				88.6442		99			60.378		24.444
							75.7552		72			73.822		29.444
							96.0892		49			83.822		42.889
							100.533		52			68.6		42.444
							84.0892		48.778			87.044		41
							75.6442	Germ5 pos7	89.0446			81.822		36.889
							74.6442		97.5996			117.822		24.778
							83.9782		90.9336			116.489		30
							92.7552		109.156			131.711		78.667
							54.7552		107.712			139.044		60.333
							54.2002		102.6			126.267		70
							68.8672		110.712			113.044		71.111
							66.5332		97.7116			102.378		47.444
							35.6442		79.7116			100.711		51.556
							56.7552		66.1556			102.489		61.889
							39.9782		42.9336			88.6		94.556
							43.9782		48.3776			73.711		80.556
							64.8672		117.489			89.156		81.111
							53.8672		108.6			90.156	Germ5 pos7	92.9336
							40.6442		81.7116			61.489		76.1556
							79.9782		96.2666			50.156		126.934
							62.8672		82.7116			66.6		126.6
							48.7552		81.5996			78.378		89.2666
							57.9782		66.0446			76.156	germ 6 pos9+BD93:BD149	34.445
						Germ5 pos 7	154.156	Germ6 pos9	57.778			69.378		47.556
							111.378		74.222			74.489		49.889
							98.711		73.556			73.711		34.778
							79.6		52.889			91.489		57
							28.933		64.667			93.378		49.889
							41.711		49.334			80.6		51.667
							58.267	Germ7 pos1	51.8222			69.489		31.556
							59.933		46.6002			65.933		38.889
							96.933		65.7112			70.378		27.556
							93.044		66.9332			78.489		33.778
							70.378		65.6002			67.933		26.556
							53.489		32.1552			71.6		30.667
							51.711		39.0442			49.156		23.556
							60.267		27.0442			65.822		38.778
							43.933		19.4892			68.933		29.445
							59.044		23.1552			74.267		24.667
							88.044		23.8222			71.933		34
							100.933		27.0442			70.044		44.667
						Germ6 pos 1	74.0662		43.4892			58.822		47.111
							92.2892		42.1552			68.711		49.334
							122.4		34.7112			65.711		42
							64.1782		57.0442			45.822		29.334
							66.1782		42.2662		Germ6 pos1	55.8442		36.111
							58.5112		33.0442			92.5112		73.111
							67.5112	Germ8 pos3	191.711			146.622		85.778
							102.4		190.711			96.9552		25.445
							114.844		128.822			98.6222		11.556
							96.0662		68.711			55.0662		21.556
							76.5112		42.822			62.1782		52.556
							105.178		87.378			46.4002		56.334
						Germ7 pos 2	68.0892		153.489			46.4002		53.556
							107.2		110.6			68.4002		31.778
							108.311		74.155			90.1782		21.889
							83.0892		99.267		Germ7 pos2	21.2002		21.889
							58.8672		79.711			25.6442		36.556
							50.3112		88.933			22.2002		48
							48.5332		81.267			18.7562		46.667
							39.8672		76.378			10.3112		31.445
							44.0892		79.711			18.8672	Germ7 pos1	46.3772
							35.3112		89.933			25.6442		41.0442
							59.8672		68.933			34.7562		41.1552
							49.9782		109.711			16.0892		40.9332
							34.9782		115.933		Germ8 pos3	61.9558		41.3772
							28.3112		55.044			59.5108		39.4892
							33.7562		44.044			63.6218		43.6002
							31.7562		58.822			53.6218		66.8222
							28.3112		41.6			49.0668		65.2662
							26.2002		42.267			70.7328		55.2662
							40.2002		39.711			79.8448		56.0442
							37.4222	Germ9 pos2	104.778			56.8448		63.4892
							40.2002		107.222			26.3998		69.4892
							46.7562		80.778			18.7328		33.9332
							42.3112		79.445		Germ9 pos8	63.6888		40.7112
							48.6442		81.667			67.5778		43.8222
							38.6442		69			59.4668		41.0442
							30.2002		63.445			51.9108		16.2662
							36.3112		74.445			55.2448	germ8 pos3	46.711
						Germ8 pos 3	88.5108		94.889			51.4668		75.155
							87.5108		140			40.3558		82.044
							52.9558		155.889			47.1338		90.489
							58.0668		135.667			43.3558		47.711
							72.3998		109.667			51.0218		67.378
							39.5108		116.778			45.7998		88.933
							74.5108		88.556			38.1338		67.711
							85.8448		90.778			30.5778		89.155
							72.0668		82.445			18.6888		125.711
							59.9558		106.889			30.3558		142.6
							48.5108		128.889			29.7998		118.711
							36.8448		107.556			47.6888		112.267
							36.5108	Germ11 pos18	61.0892			34.5778		44.711
							36.9558		53.9782			22.4668		55.711
							34.1778		68.4222			19.5778		111.155
							35.8448		81.2002			24.3558		114.822
						Germ9 pos 8	28.2448		62.5332			40.4668		64.711
							31.4668		72.5332			49.2448		59.6
							26.6888		73.6442			37.1338		42.378
							39.5778		50.8662			27.0218		44.378
							24.9108		69.8662			49.7998		50.378
							59.7998		83.7552		Germ10 pos9	178.289		36.711
							50.9108		85.9782			158.844		77.6
							39.6888		60.3112			157.733		91.155
							43.1338		67.8662			164.289	germ9 pos2	58.667
							67.3558		64.9782			146.622		90
							68.0218		67.2002			127.733		103.445
							44.4668		58.8662			119.955		94.222
							34.5778		37.4222			113.622		166.889
							34.7998		61.4222			155.178		165.778
							44.0218		68.3112			155.511		118.222
							50.4668		88.2002			110.511		62.556
						Germ10 pos 9	55.0662		80.7552			114.955		84
							69.4002		70.7552			139.066		51.111
							60.1782	Germ12 pos4	98.8662			92.0662		53.333
							27.9552		37.6442			106.4		60.667
							36.2892		53.6442			94.9552		49
							68.0662		52.0892			66.7332		70.889
							84.7332		82.4222			63.0662		59.889
							72.1782		167.089			126.511		55.445
							58.0662		126.422			137.4		50.111
							72.5112		106.644			101.066		59.556
							95.4002		80.8662			79.2892		48.445
							42.9552		93.3112			53.4002		55.333
							38.8442		103.755			69.9552		39.333
							35.7332		124.089			58.4002		27.445
							50.9552		139.755			81.4002		30.778
							47.8442	Germ13 pos 11	33.1942			51.9552	Germ10 pos17	46.9116
							36.2892		57.3053			54.9552		67.4666
							52.1782		36.6392		Germ12 pos12	101.512		123.134
							42.7332		40.6392			110.067		136.356
						Germ11 pos 11	125.445		49.3053			95.9558		133.467
							91.1108		49.5282			86.2888		66.2446
							71.7778		51.6392			59.9558		51.0226
							64.3338	Germ14 pos5	82.1945		Germ 13 pos 10	18.4664		45.5776
							76.1108		84.6385			15.9114		38.8006
						Germ12 pos 12	66.1778		90.6385			23.6894		28.6886
							51.2888		90.6385			26.1334		35.2446
							22.7338		69.9725			31.3554		38.5776
							38.6228		64.5275			41.2444	Germ11 pos18	77.4222
							47.0668		75.4165			27.0224		123.533
							55.3998		54.8615			19.9114		75.6442
							57.0668		50.5275			11.2444		65.4222
							65.0668		53.9725			13.4664		104.978
							62.5118		47.7495			11.3554		110.311
							35.6228		52.6385			12.0224		117.422
							49.0668		55.1945			10.3554		80.8662
							32.9558		138.416			12.0224		73.0892
							25.1778		92.5275			10.0224		57.0892
							26.5118		85.6385			8.4664		118.533
						Germ13 pos 10	43.1334		71.8615			11.3554		124.755
							29.0224		80.0835			13.8004		101.978
							28.2444		103.416			14.5774		75.0892
							38.0224		69.5275			15.3554		39.9782
							22.1334		50.9725			23.8004		35.2002
							19.4664		47.4165			17.0224		35.7552
							16.1334		42.5275			15.2444		82.4222
							26.2444		36.5275			10.6894		79.8662
							27.0224		37.5275			15.6894		51.2002
							58.9114		29.8615			19.6894		73.9782
							60.4664		34.4165			19.1334		38.2002
							55.6894		31.3055			12.6894		88.7552
							67.3554		33.9725			14.3554		97.5332
							49.4664		31.7495			19.1334		135.978
							35.4664		42.9725			22.5774	Germ12 pos4	100.755
							29.6894		25.5275			11.3554		108.866
							23.6894		44.3055			19.3554		129.089
							26.3554		54.4165			13.0224		138.311
							21.2444	Germ15 pos12	85.0884		Germ1 pos15	17.2886		126.311
							20.4664		110.422			47.8446		109.755
							19.1334		124.088			48.8446		151.866
							21.9114		116.533			53.3996		133.866
							17.9114		88.9774			40.0666		117.755
							32.4664		95.7554			74.6226		78.3112
							40.9114		123.422			56.9556		88.2002
							28.3554		105.311			54.0666		73.3112
						Germ1 pos 15	115.4		108.977			50.6226		61.6442
							70.3996		116.422			44.6226		145.533
							54.5106		86.3114			32.9556		197.533
							43.6226		76.3114			57.2886		183.2
							49.3996		56.3114			53.5106		92.8662
							55.1776		61.7554			43.5106		70.7552
							52.3996		76.8664			46.5106		168.089
							46.1776		64.8664			63.9556		114.422
							50.8446		64.3114			21.0666		90.4222
							84.5106		60.4224			56.1776		73.2002
							85.7336		56.3114			50.1776		149.533
							71.1776		29.8664			76.7336		42.5332
							60.9556		37.1994			58.3996		28.6442
							65.9556		59.5334			77.0666		43.2002
							73.2886		45.7554		Germ2 pos14	89.3108		43.2002
							94.3996		43.5334			158.2	Germ13 pos11	29.5282
							94.2886	Germ17 pos6	88.4448			166.867		42.4172
							84.7336		89.4448			132.867		41.8612
							62.2886		81.4448			123.311		44.5282
						Germ2 pos 14	107.2		115			136.978		37.0832
							94.9778		99.9998			149.978		49.3053
							145.978		94.2218			71.3108		29.4173
							115.756		88.5558			75.9778		31.4172
							125.978		47.7778			85.3108		19.9723
							166.311		34.1108			96.1998		44.3053
							152.645		49.1108			86.4218		27.0832
							82.1998		78.7778			83.9778		47.8612
							128.756		76.5558			124.978		33.8612
							180.534		63.8888			109.978		43.3053
							177.089		27.7778			115.311		32.8612
							203.534		116.556			98.7558		27.0832
							167.978		99.2218			95.4218		42.7503
							167.422		109.111			97.5338		37.0832
							121.422		114.667			64.7558		27.6392
							104.867		67.7778		Germ3 pos12	151.667	Germ14 pos5	82.7495
							129.089		48.7778			187.778		88.4165
							120.978		63.3328			160.444		64.8615
							144.311		56.6668			89.2218		36.1945
							142.422		63.2218			68.6668		55.3055
							171.089		72.6668			49.5558		83.7495
							136.311		83.3328			49.3328		94.1945
						Germ3 pos 12	48.7778		79.3328			181.556		61.7495
							28.3328		56.7778			192		33.6385
							48.8888		54.9998			181.333		37.9725
							59.2218		41.6668			162.778		48.4165
							51.4438		50.1108			173.556		72.7495
							57.6668		39.7778			88.4438		81.5275
							46.8888	Germ18 pos13	98.5996			41.1108		39.9725
							43.4438		53.2666			68.6668		60.3055
							179.444		48.9336			67.1108		81.7495
							150.889		69.9336			60.6668		47.1945
							103.222		51.3776			70.5558		41.4165
							96.9998		65.9336			103.111		30.9725
							106.778		133.934			42.2218		35.4165
							115.778		88.4886			33.8888		43.7495
							55.3328		62.1556			69.5558		43.4165
							75.2218		68.2666			44.1108		42.8615
							52.5558		84.0446			39.1108		58.0835
							37.3328	Germ19 pos16	78.9998			51.8888		59.4165
							44.7778		83.8888			52.4438		64.3055
							48.5558		105.223		Germ4 pos13	22.9776		73.0835
							78.6668		120.556			14.9776		69.3055
							104.778		57.7778			13.4226		79.1945
							67.1108		77.2228			22.8666		71.8615
							94.6668		141			115.756		51.3055
							90.3328		157.889			47.3106		50.5275
							87.4438		88.4448			37.7556		59.7495
							43.6668		88.3338			32.6446	Germ15 pos12	99.7554
						Germ4 pos 13	59.8666		91.1108			44.8666		150.977
							50.8666		86.4448			16.9776		178.755
							59.7556		71.2228			22.9776		132.755
							65.7556	Germ20 pos14	83.1114			30.1996		120.311
							58.5336		65.1114			20.9776		59.4224
							86.4226		44.6664			25.0886		62.8664
							103.756		44.8884			65.7556		33.8664
							90.9776		37.9994			51.1996		27.8664
							107.978		36.8884			25.7556		60.3114
							138.2		68.9994			21.1996		56.6444
							103.756		110.777			21.7556		71.5334
							88.8666		145.333			22.9776		46.8664
							68.9776		133.888			24.5336		43.3114
							56.3106		106.777			21.0886		77.4224
						Germ5 pos 5	119.467		72.9994		Germ5 pos5	56.2448		69.4224
							121.467	Germ21 pos15	140.312			63.3558		68.8664
							170.356		139.089			110.356		68.0884
							161.356		111.978			126.578		87.9774
							135.578		126.978			52.6888		73.8664
							119.467		113.089			53.4668		66.6444
							83.4668		87.9776			105.356		76.6444
							77.1328		84.6446			68.5778		86.9774
							69.7998		85.3116			79.7998		85.4224
							64.4668		94.3116			65.2448		72.5334
							171.356		94.9776			54.5778		91.3114
							110.911		67.0886			54.9108		66.7554
							104.467		58.0886			130.133		48.4224
							104.467		51.6446			131.133		38.8664
							107.689		57.5336			112.245		44.9774
							87.2448		40.6446			136.8		61.4224
							79.2448		50.3116			119.245		53.1994
							140.578		51.7556			99.5778		35.5334
							127.578		59.5336			142.8		25.5334
							69.5778		63.0886			146.8	Germ16 pos19	62.5778
							59.2448		177.867			165.911		72.7998
							80.3558		172.534			133.8		60.1338
							84.7998		118.089			119.467		68.0228
							88.7998		133.645			83.7998		83.1338
							85.1328		157.423			36.0218		89.4668
							78.5778		135.756			43.6888		56.1338
							64.1328		161.089			45.5778		48.2448
							74.3558		151.756			66.3558		70.7998
							78.7998		123.312			58.3558		87.4668
							66.0218		88.3116			41.3558		81.5778
							62.7998		49.6446		Germ6 pos4	193.955		58.1338
							47.2448		88.5336			113.955		51.6888
							50.5778		135.867			97.6224		55.4668
						Germ6 pos 4	197.511		153.867			101.733		32.1338
							192.955		96.5336			147.622		86.7998
							199.066	Germ1 pos1	71.3998			96.1774		75.1338
							209.399		65.3998			107.177		68.3558
							126.955		62.6228			64.1774		68.3558
							154.844		56.5108			60.3994		82.1338
							171.511		42.7338			95.0664	Germ17 pos6	130.333
							201.066		36.3998			136.733		158.889
							128.622		48.5108		Germ7 pos3	59.6668		181.111
							176.511		56.2888			73.1108		95.9998
							177.399		68.5108			67.8888		66.9998
							146.399		29.9558			73.4448		106.556
							191.844		38.1778			93.6668		111.222
							55.8444		92.5108			47.7778		114.222
							40.3994		157.511			83.7778		147
							65.0664		98.6228			41.9998		154.556
							53.2884		94.7338			43.2218		126.667
							72.5114		72.9558			43.8888		117.778
						Germ7 pos 3	56.4448		60.2888			40.3338		108.333
							77.5558		37.2888			35.3338		131.222
							46.5558		55.0668			32.1108		163.667
							38.3338		44.0668			35.7778		143.445
							128.667		60.2888			30.9998		69.3328
							82.3338		82.6228			20.1108		78.8888
							63.8888		104.845			24.7778		90.7778
							61.7778		101.956			14.5558		66.3328
							84.7778		91.9558			18.5558		91.2218
							56.2218		82.1778			8.2218		58.9998
							53.5558		66.0668			15.6668		63.2218
							81.9998		84.5108			21.3338		68.3328
							78.7778		74.2888			22.6668		39.8888
							84.8888		35.7338			23.6668		32.7778
							73.1108		23.6228			37.7778		86.6668
							107.778		31.6228		Germ8 pos2	215.467		92.5558
							90.5558		47.9558			210.133		68.8888
							108.778		106.845			185.133		59.4448
							133		113.623			185.578		61.6668
							111		147.956			170.578		74.7778
							144.778		106.289		Germ9 pos11	66.3558		85.9998
							193.667		64.9558			93.2448		71.3328
						Germ8 pos 2	97.5782		69.9558			129.911		68.3328
							185.133		94.2888			140.134		70.2218
							209.689		114.511			95.7998		39.7778
							186.911	Germ2 pos10	88.8006			63.2448		36.6668
							164.578		76.3556			55.9108	germ18 pos13	126.489
							143.578		66.1336			79.6888		182.378
							71.9112		84.4666			84.1338		153.823
							171.244		45.2446			65.9108		126.712
							159.911		60.5776			92.4668		89.8226
							167.578		81.1336			129.467		105.156
							167.8		109.689			59.1338		27.3776
							195.8		104.023			65.9108		35.4886
							196.689		96.1336			48.9108		25.2666
						Germ9 pos 11	61.7998		40.4666			73.6888		22.4886
							49.5778		90.2446		Germ10 pos1	70.5782	germ19 pos16	74.5552
							41.0218		195.245			80.9112		127.777
							51.5778		160.689			67.9112		161.444
							62.4668		141.245			61.8002		110.666
							55.3558		135.689			55.3552		126.777
							53.2448		119.578			43.3552		124.889
						Germ10 pos 1	31.4672		125.134			41.4672		132.555
							28.8002		96.0226			40.8002		182.222
							26.5782		118.912			33.9112		140.111
							49.8002		145.467			112.911		180.333
							38.0222		162.467			140.467		170.444
							31.8002		137.578			89.9112		182.333
							24.3552		134.356			115.689		159.222
							17.8002		198.245			123.022		142.889
							17.2442		208.912			120.133		86.2222
							48.9112		231.578			62.3552		89.2222
							30.4672		123.245			76.3552		68.3332
							44.0222		107.356			67.6892		54.3332
							25.9112		36.8006			55.5782		46.0002
							54.2442		61.9116			71.0222	Germ20 pos14	135.666
							78.3552		63.4666			89.9112		142.333
							102.467		52.9116			97.2442		165.666
							75.9112		25.2446		Germ11 pos6	120.733		102.999
							57.0222		33.1336			83.7332		118.444
							54.0222		110.578			82.9552		96.8884
							49.0222		101.245			81.8442		129.888
							45.2442		91.4666			59.8442		59.9994
							59.0222		124.245			43.7332		50.4444
							85.8002	Germ3 pos7	49.8664			89.1782		58.6664
							85.1332		44.0894			75.7332		81.7774
						Germ11 pos 6	57.1782		34.9774			83.7332		107.888
							45.7332		32.4224			46.7332		132.888
							45.6222		33.2004			36.1782		151.111
							53.6222		35.2004			104.511		111.444
							57.5112		49.8664			54.5112		121.444
							71.8442		49.4224			78.5112		139.444
							104.178		55.4224			67.2892		110.999
							89.6222		77.9774			83.9552		43.6664
							70.1782		73.3114			59.7332		56.4444
							88.4002		67.9774			51.5112		28.8884
							100.622		53.9774			51.6222		40.7774
							71.1782		66.2004			35.5112		79.3334
							76.5112		38.5334			34.8442		94.5554
							122.733		29.8664			78.4002		70.6664
						Germ12 pos 10	51.5336		45.7554			84.9552		104.999
							39.0886		45.0894			75.2892		125.666
							39.4226		46.5334			62.8442		92.2224
							35.1996		38.5334		Germ12 pos10	36.4226		84.8884
							46.9776		49.8664			34.1996		104.999
							27.7556	Germ4 pos9	11.5552			58.8666		125.666
							20.0886		15.3332			78.5336		92.2224
							16.4226		31.3332			69.8666		84.8884
							22.3106		24.1112			76.5336		130.999
							14.5336		25.4442			71.7556		106.222
							4.8666		26.8892			55.5336		75.3334
							3.3106		23.4442			64.3106		99.7774
							25.5336		18.6672			73.6446		92.9994
							78.6446		19.2222			74.3106		71.1114
							69.9776		16.6672			106.089		70.3334
							59.9776		30.8892			83.1996		64.5554
							66.3106		34.2222			118.978		78.7774
							89.6446		39.7782			132.645		36.1114
							95.1996		35.6672			90.3106		22.7774
							74.4226		37.0002			49.0886		23.5554
						Germ14 pos 9	57.7552		45.5552			43.6446		22.1114
							51.9782		47.1112			33.6446		21.8884
							45.3112		59.7782			64.3106		32.4444
							35.3112		61.7782		Germ13 pos7	58.578		37.7774
							33.4222		43.0002			68.133		42.8884
							43.4222		36.5552			43.133	germ21 pos15	77.0886
							47.0892		34.1112			47.022		114.2
							46.7552		30.5552			54.467		89.7556
							62.5332		27.5552			79.356		73.3116
							72.0892		24.7782			80.578		55.6446
							62.3112		58.5552			51.911		68.9776
							41.9782		44.4442			51.356		63.4226
							44.2002		45.1112			67.133		64.8666
							31.2002		41.4442			92.689		79.3116
							49.4222		22.6672			88.356		110.2
							31.2002		49.1112			66.8		87.0886
							30.2002		35.2222			36.022		81.0886
							21.5332		42.5552			46.911		56.0886
							30.5332		41.1112			66.578		82.7556
							47.2002		36.4442			54.133		92.7556
							35.8672		59.5552			33.356		71.7556
							16.6442		74.1112			57.8		55.4226
							15.6442		77.8892			44.911		81.5336
							25.5332		77.6672			30.689		82.7556
							37.3112		62.2222			30.911		92.7556
							47.4222		58.0002			51.8		71.7556
							43.0892		72.5552			58.356		55.4226
							56.6442		62.1112			53.356		81.5336
						Germ16 pos 19	98.6947	Germ5 pos6	81.9334			48.8		54.1996
							124.361		131.044			39.245		68.9776
							135.25		79.0444			47.133		61.8666
							132.028		78.9334			48.245		102.756
							70.4718	Germ6 pos8	129.644			56.022		79.0886
							84.1388		61.8662			49.578		83.8666
							106.695		75.5332			40.8		64.5336
							93.5828		87.8662		Germ14 pos9	50.2002		72.0886
							67.6947		97.9782			37.5332		78.8666
							70.3607		49.3112			39.5332		74.7556
							52.1388		49.9782			35.3112		68.5336
							43.1388		47.8662			24.9782		67.3116
							49.2497		51.0892			35.3112		84.8666
							75.6947		46.8662			46.9782		83.7556
							84.3607		44.3112			53.6442		81.1996
							94.8058		62.8662			51.7552		68.9776
							93.5828		81.4222			46.5332		56.1996
							86.4718		72.2002			32.2002		71.9776
							56.2497		68.0892			17.7552		103.423
						Germ17 pos 18	38		75.7552			40.0892		110.756
							34		33.4222			87.0892		123.756
							76.667		36.7552			21.7552		115.756
							61		97.9782			35.3112		72.9776
							33.111		85.4222			45.3112		77.5336
							26		83.9782			31.9782		138.534
							37.222		91.2002			47.0892		113.089
							32.222		90.2002			44.8672		52.4226
							34.555	Germ7 pos5	53.7778			63.7552		32.9776
							43.111		65.9998			43.4222		35.8666
							45		61.2218			32.6442		16.9776
							52.222		59.2218			32.7552	germ1 pos1	84.0668
							58.444		59.9998			32.9782		107.623
							58.222		75.7778			36.7552		127.4
							51.222		67.5558			23.6442		128.067
							55.889		65.6668			32.7552		121.178
							43.555		55.3328			30.5332		99.0668
						Germ18 pos17	67.378		48.9998			26.6442		125.4
							44.378		58.5558			37.3112		133.511
							38.822	Germ8 pos14	68.1328			45.3112		134.511
							29.933		68.1328			54.7552		120.4
							43.267		122.8			55.4222		114.4
							90.378		113.467			39.4222		136.956
							78.933		99.2438		Germ15 pos 8	64.9332		116.289
							71.156		94.6888			37.9332		57.0668
							67.156		99.6888			33.4892		89.1778
							35.489		110.911			27.2662		126.623
							53.822		102.244			54.9332		159.845
							44.822		104.022			43.0442		153.4
							69.045		95.5778			39.4892		156.734
							62.822		107.022			43.2662		94.6228
							59.711		96.1328			51.9332		86.3998
							68.045		71.7998			58.3772		150.289
							92.267		64.4668			52.9332		195.511
							66.6		68.0218			59.0442		143.4
							48.6		75.2438			61.6002		63.8448
							84.156		72.4668			46.2662		36.9558
							101.156		36.1328			55.1552		21.5108
							114.6		55.9108			60.3772		14.9558
							69.378		56.2438			60.0442		17.3998
								Germ9 pos13	62.267			50.8222		16.1778
									54.934			47.9332		13.1778
									52.6			21.7112	germ2 pos10	104.356
									37.823			34.6002		183.801
									50.489			35.8222		198.578
									70.045			45.4892		162.467
									122.267			27.4892		166.912
									77.934			33.0442		127.467
									86.378			41.9332		55.6886
									78.711			52.6002		104.689
									70.045			40.8222		121.912
									84.823			26.0442		133.245
									109.6		Germ16 pos19	65.3607		167.467
									97.378			49.2497		82.2446
									71.156			54.0278		64.2446
									54.823			38.0278		72.9116
									40.823			29.1388		84.5776
									47.045			38.4718		74.4666
									49.156			50.0278		63.1336
									95.823			25.8058		77.9116
									66.378			20.9168		74.4666
									63.267			110.028		66.8006
									67.6			120.028		63.0226
									64.823			129.806		59.4666
									53.6			67.1388		39.9116
									46.823			96.5828		44.0226
									33.489			92.6947		50.0226
									76.6			98.9168		37.1336
									96.489			64.1388		39.8006
									93.711			50.2497		45.6886
									86.156			60.9168		52.3556
									46.711			71.2498		56.9116
									38.156			80.1388		112.023
								Germ10 pos12	215.266			65.6947		77.2446
									159.933			141.361		74.9116
									158.378			144.583		80.3556
									115.6			59.4718		74.1336
									146.6			37.5828		37.0226
									129.711			39.9168		57.4666
									201.822			30.3608		80.6886
									152.378			27.4718		57.3556
									158.711			37.0278	germ3 pos7	55.0894
								Germ12 pos4	30.489			129.806		59.6444
									43.489			112.917		68.2004
									42.156			106.583		91.0894
									41.711			104.583		80.4224
									60.156			99.8058		76.6444
									63.711			96.5828		76.5334
									75.044		Germ17 pos18	20.111		55.6444
									86.822			24.111		64.3114
									87.156			20.111		78.0894
									93.267			13.667		61.5334
									53.822			10.778		55.3114
									37.933			9.333		57.4224
									83.489			13.778		48.4224
									58.378			21.222		43.0894
									66.6			22.444		43.4224
									63.711			40.333		28.9774
									53.711			21.778		61.2004
									48.933			18.667		75.4224
									52.6			11.333		69.3114
									50.822			36.889		72.7554
									48.378			36.555		42.8664
									42.267			29.555		27.7554
									65.267			27.889		35.0894
									86.044			31.222		24.2004
									61.933			46.667		28.3114
									51.489			48.444		27.5334
									51.6		Germ18 pos17	62.933		22.0894
									28.044			72.489		50.9774
								Germ13 pos2	51.4			75.711		36.2004
									74.067			70.156		31.2004
									65.289			64.267		27.3114
									47.844			70.711		23.8664
									40.733			46.156		29.5334
									39.844			43.711	germ4 pos9	26.0002
									39.067			56.711		31.2222
									50.733			71.822		29.5552
									64.067			85.933		26.0002
									65.289			90.378		25.4442
									72.178			82.045		22.6672
									67.733			76.378		26.2222
									48.622			65.267		28.8892
									49.4			67.822		29.3332
									52.622			61.156		24.1112
									51.733			27.933		19.6672
								Germ14 pos3	38.8218			77.267		28.1112
									36.9328			96.6		28.6672
									23.0448			95.489		25.6672
									29.2668			72.711		23.1112
									28.8218			71.045		17.3332
									30.8218			25.822	germ5 pos6	52.0444
									27.7108			26.933		59.4894
									68.9328			32.822		112.489
									56.1558			39.933		120.711
									44.0448			36.6		124.266
									35.2668			25.489		135.711
									41.4888			28.378		90.7114
									39.8218			20.267		82.3774
									47.8218			36.489		87.4894
									50.2668			17.6		99.3774
									50.2668					89.7114
									36.7108					52.2664
									36.8218					36.8224
									41.2668					45.7114
									35.5998					54.3774
									42.9328					35.3774
									32.0448					19.3774
									22.8218					23.0444
									27.1558					19.3774
									41.3778					13.9334
									32.0448					14.9334
									29.1558					12.7114
														14.3774
													ger6 pos8	151.978
														148.866
														92.3112
														96.8662
														105.089
														66.6442
														82.0892
														57.4222
														67.3112
														53.5332
														42.3112
														109.978
														106.422
														99.5332
														80.9782
														91.5332
														89.6442
														83.9782
														61.8662
														81.5332
														85.5332
														70.2002
														55.2002
														43.7552
														47.0892
														50.4222
														57.4222
														57.7552
														46.4222
													germ7 pos5	127.111
														138.556
														160.556
														155.222
														135.222
														122.333
														79.1108
														75.5558
														64.5558
														55.6668
														68.7778
														73.1108
														67.9998
														83.1108
														66.3328
														77.3328
														87.5558
														109.222
														110.111
														127.556
														82.5558
														154.111
														81.9998
														84.1108
														63.5558
														68.2218
														105.333
														63.8888
													germ8 pos14	154.467
														119.578
														50.6888
														74.5778
														80.5778
														56.9108
														59.7998
													germ9 pos13	56.156
														64.378
														61.823
														76.6
														84.934
														73.378
														46.045
														157.711
														168.156
														159.6
														119.711
														119.6
														87.156
														42.711
														33.378
														60.378
														54.378
														41.489
														62.267
													germ10 pos12	155.6
														225.6
														239.822
														198.933
														124.489
														73.378
														63.155
														72.155
														94.711
														88.933
														67.489
													germ12 pso4	58.711
														59.378
														44.044
														55.378
														58.267
														63.156
														37.378
														27.822
														31.267
														41.267
														28.044
														29.933
														24.711
													germ13 pos2	79.733
														76.289
														106.511
														125.733
														94.511
														133.622
														105.178
														85.956
														59.067
														47.289
														82.622
														82.511
														74.289
														71.178
														42.178
														48.067
														72.733
														74.067
														45.844
													germ14 pos3	52.0448
														56.0448
														62.2668
														87.2668
														119.6
														71.2668
														46.2668
														40.2668
														54.5998
														49.1558
														51.0448

## Sheet: Fig. 7F
Anti-FAS2 1D4 in hh>Smu1 RNAi										Fluorescence signal minus background values
		Fas2 1D4					CpC-GSC				CpC-CpC
		95	70			Control - background		Exp - background		Control - background		Exp - background					Fas2 1D4
	cell boundaries quantified:	CpC/GSC	CpC/CpC	BCKG		Germ 1-pos 2	30.9554	Germ 2-pos 2	11.9332	Germ2 pos1	84.8448	Germ1 pos 1	95.1112				CpC/GSC
24 germ Ctrl	Germ 1-pos 2	2		3.3776			21.0664		13.7112		75.8448		104.778				AVE	SD	SEM	n	# of CpC/GSC boundaries
	Germ 2-pos 1	1	4	2.9332			19.6224		13.6002		56.8448		89.1112			Control	47.6704	31.2991	1.19763	683	95
	Germ 3-pos 24	2	5	4.2222			9.6224		12.4892		48.7338		105.444			EXP	26.3444	14.8538	0.595583	622	92
	Germ4-pos 3	1		1.3332			12.7334		13.4892		41.0668		137.555			Student's T-test				9.66023e-50
	Germ5-pos 25	5	1	3.0888			12.6224		13.7112		34.6228		126.444			Type 2: unpaired, equal variance
	Germ6-pos4	3		5.2666			15.6224		53.7112		40.9558		37.0002
	Germ7-pos5	4		1.0222			78.9554		36.1552		30.2888		47.0002				CpC/CpC
	Germ8-pos23	3	3	3.1112			29.0664		38.2662		26.8448		40.7782				AVE	SD	SEM	n	# of CpC/CpC boundaries
	Germ10-pos22	4	3	4.1556			26.1784		39.8222		25.9558		59.4442			Control	41.0717	30.4151	1.47709	424	70
	Germ11-pos7	9	1	1.111			31.4004		36.9332		20.6228		50.6662			EXP	39.8005	25.0937	1.10469	516	88
	Germ12-pos8	4	8	3.5778			26.9554		29.1552		64.9558		65.7782			Student's T-test				0.482752
	Germ13-pos9	5	4	5.7558			24.8444		39.6002		41.7338		37.3332			Type 2: unpaired, equal variance
	Germ14-pos10	3	3	4.4444			31.1784		52.1552		36.9558		25.6662
	Germ 2-pos 5	4	3	0.9554		Germ 2-pos 1	56.2888		65.9332		23.9558		44.7782
	Germ 3-pos10		6	2.245			61.2888		116.711		28.0668		31.4442
	Germ 4-pos14		3	1.044			42.0668		72.8222		19.2888		36.2222			CpC/CpC vs CpC/GSC	CONTROL	EXP
	Germ 5-pos 8	7	3	2.7778			45.1778		56.2662		10.7338		39.4442			Student's T-test	0.000588452	9.39312e-28
	Germ 6-pos 15	4	1	2.7998			42.0668		64.2662		14.5108		28.3332			Type 2: unpaired, equal variance
	Germ 7-pos 4	6	6	0.6224			45.5108		59.6002		18.0668		42.4442
	Germ 8-pos 9	7	5	2.889			35.5108		75.2662		14.2888		70.6662
	Germ 9-pos 3	5	4	3.5112		Germ 3-pos 24	103.667		97.8222		16.1778		52.0002
	Germ 11-pos 2	3	1	2.6668			130.222		75.4892	germ3 pos24	40.5558	germ2 pos2	41.4892
	Germ 12-pos 1	8	3	1.9776			119.778		54.8222		50.8888		33.3772
	Germ 13-pos 6	5	3	3.6444			91.8888		116.822		91.3338		27.8222
29 germ Exp	Germ 1-pos 1	4	4	3.778			55.1108		100.044		76.5558		37.7112
	Germ 2-pos 2	4	3	1.0668			59.9998	Germ 3-pos 3	11.1776		58.2218		44.4892
	Germ 3-pos 3	2		1.0444			45.8888		9.7336		44.1108		29.8222
	Germ 4-pos 9	2	2	1.3778			44.9998		12.8446		34.2218		36.1552
	Germ 5-pos 4	2	1	1.1556			31.2218		17.6226		30.7778		33.7112
	Germ 6-pos 10	4	3	1.7332			25.1108		13.7336		35.2218		18.0442
	Germ 7-pos 7	4	3	2.4888			56.5558		7.3996		41.7778		14.4892
	Germ 8-pos 6	5	5	1.6446			56.1108		17.1776		39.5558		95.4892
	Germ 9-pos 8	3	4	1.6			43.5558		11.3996		78.4448		73.1552
	Germ 10-pos 5	2	2	1.3112		Germ4-pos 3	4.2228		7.1776		48.6668		64.6002
	Germ 11-pos 11	3	4	2.7112			0.6668		8.6226		47.2218		52.7112
	Germ 12-pos 12	2	1	1.9778			0.7778	Germ 4-pos 9	50.0662		66.7778		44.7112
	Germ 14-pos 15	4	4	2.3556			6.1108		43.5112		54.6668	germ 4 pos9	120.4
	Germ 15-pos 13	3	4	3.6002			2.6668		39.6222		38.2218		65.0662
	Germ 16-pos 16	2		0.689			25.4448		36.9552		31.4448		30.1782
	Germ 17-pos 17	3	1	1.8002			22.4448		36.0662		22.9998		33.0662
	Germ 2-pos 4	3	3	1.3778			15.7778		18.8442		41.8888		17.5112
	Germ 3-pos 7	1		1.111			9.6668		22.6222		26.3338		43.4002
	Germ 4-pos 8	3	5	2.7556			11.6668		27.0662		35.8888		47.5112
	Germ 5-pos 3	7	5	2.6			8.5558		31.7332		41.3338		46.4002
	Germ 7-pos 2	5	3	1.1334			10.8888		39.1782		30.7778	germ 5 pos 4	23.8444
	Germ 8-pos 6	5	4	1.6222			5.4448		26.2892		18.2218		25.8444
	Germ 9-pos 5	3	4	1.889			12.4448		23.1782		24.2218		23.4004
	Germ 10-pos 9	2	6	1.8			9.5558		15.7332		51.4448		23.4004
	Germ 11-pos 10	4	2	0.5778			14.2228		14.1782		27.7778		15.7334
	Germ 13-pos 14	3	6	2.7112			18.1108		13.7332		37.4448		23.2884
	Germ 14-pos 13	1		1.8666			11.6668	Germ 5-pos 4	25.4004		32.7778		21.5114
	Germ 15-pos 12	4	3	0.8			7.6668		26.1774		33.4448	germ6 pos10	17.5998
	Germ 16-pos 11	2	6	3.9558			10.7778		13.1774		54.5558		13.5998
		92	88			Germ5-pos 25	36.5782		20.0664		40.9998		10.5998
							27.5782		27.4004	Germ5 pos25	10.6892		10.2668
							42.2442		33.9554		11.5782		12.4888
							30.6892		34.1774		5.5782		9.8228
							38.4672		26.8444		8.8002		15.7108
							39.4672		35.1774		11.2442		30.3778
							44.4672		43.7334		15.9112		12.0448
							38.6892		37.5114		9.0222		10.0448
							30.4672		28.7334	Germ8 pos23	14.3328		13.8228
							26.4672		39.4004		7.7778		11.0448
							67.2442		38.8444		15.9998		8.2668
							82.2442	Germ 6-pos 10	8.4888		10.2218		13.0448
							68.8002		5.8228		11.1108	germ7 pos 7	50.1782
							37.8002		6.9338		6.7778		59.4002
							47.2442		6.4888		8.9998		51.5112
							84.6892		12.4888		7.2218		65.6222
							83.3552		15.0448		7.1108		53.9552
							83.9112		8.7108		5.2218		43.9552
							57.8002		4.2668		6.6668		52.9552
							60.6892		7.7108		11.8888		57.1782
							55.2442		18.9338		4.7778		45.7332
							26.0222		25.3778		6.3328		36.7332
							30.5782		15.0448		11.1108		34.9552
							34.5782		15.0448		10.2218		36.1782
							36.4672		10.7108		7.2218		29.2892
						Germ6-pos4	66.2894		12.8228		9.1108	germ8 pos6	24.1334
							72.5114		12.4888		6.8888		26.6884
							45.7334		16.4888		6.6668		37.5774
							19.8444		15.4888	germ10 pos 22	76.4004		46.2444
							27.9554		14.3778		73.6224		29.3554
							33.4004		12.1558		97.5114		16.7994
							28.2894		20.4888		119.733		22.2444
							26.8444		18.3778		104.844		14.1334
							81.1774		16.9338		86.9554		49.9114
							54.1774		15.7108		60.9554		57.0224
							35.8444		8.7108		40.4004		40.4664
							35.1774		9.9338		31.5114		45.7994
							35.4004	Germ 7-pos 7	31.2892		52.9554		44.0224
							24.1774		25.5112		33.2884		44.2444
							25.1774		24.9552		35.4004		40.7994
							22.4004		20.0672		29.5114		55.5774
							55.0664		22.5112		31.0664		22.7994
							43.8444		18.7332		30.7334		29.7994
							40.0664		30.1782		29.0664		30.9114
							34.2894		28.2892		82.8444		31.3554
						Germ7-pos5	14.7558		23.0672		82.4004		37.1334
							16.3108		29.9552		27.1774		31.0224
							14.4218		31.9552	germ11 pos7	17		34.0224
							12.3108		21.2892		22.111		29.0224
							13.4218		25.2892		27.111		18.5774
							10.3108		16.7332		33.222	germ9 pos8	109.956
							8.1998		29.4002		25.222		99.4
							8.8668		40.6222		37.333		88.844
							10.0888		32.4002		30.778		84.178
							13.3108		38.4002		18		79.733
							8.0888		16.9552		18.889		73.178
							11.6448		23.8442		12.889		41.511
							15.4218		24.8442	germ12 pos8	20.7552		75.511
							15.8668		18.4002		26.6442		69.178
							20.5338		13.9552		25.5332		75.844
							19.9778		18.9552		17.9782		64.067
							18.9778		25.7332		25.0892		40.067
							25.1998		27.7332		29.6442		34.956
							19.7558		23.8442		26.6442		25.067
							23.8668		17.9552		18.9782		22.956
							32.1998		19.4002		31.2002		32.844
							18.5338	Germ 8-pos 6	55.2444		27.6442		35.511
							20.5338		53.7994		29.7552		23.4
							20.6448		53.2444		13.2002		33.733
							62.9778		56.3554		11.8662	germ10 pos5	24.2448
							82.4218		38.5774		16.5332		26.2448
							94.0888		37.1334		25.4222		38.2448
							94.7558		40.2444		30.7552		45.2448
							90.4218		39.6884	germ13 pos9	72.9112		42.4668
							81.7558		42.1334		80.1332		44.3558
							45.9778		46.0224		81.4662		43.7998
							34.8668		42.7994		78.1332		48.2448
							30.4218		79.6884		80.0222		21.4668
							47.5338		68.2444		58.1332		26.6888
							37.4218		65.4664		86.5772		23.7998
							33.3108		38.6884		88.3552		26.0218
							31.6448		55.9114		88.5772		26.3558
							32.7558		46.4664		77.1332		33.6888
							30.7558		21.6884		102.022		23.9108
							26.6448		31.0224		55.6882		21.3558
							33.9778		34.0224		32.8002	germ11 pos11	18.3998
							34.1998		32.7994		47.8002		22.6218
						Germ8-pos23	17.4448		39.3554		28.0222		26.0668
							17.4448		25.6884		27.8002		39.5108
							18.1108		23.2444		37.3552		35.9558
							15.9998		20.7994		29.9112		31.9558
							15.7778		20.6884		28.8002		33.7328
							22.2218	Germ 9-pos 8	29.956		28.2442		35.3998
							21.1108		19.4		24.4662		33.5108
							18.8888		27.178		54.8002		30.9558
							23.7778		22.733		55.0222		34.9558
							20.2218		29.844		43.9112		20.5108
							24.4448		26.956		37.9112		14.1778
							29.3328		17.067	germ14 pos10	54.8886		14.0668
							19.2218		22.956		85.9996		28.0668
							19.9998		26.733		141.667		24.6218
						Germ10-pos22	55.1774		27.4		120.112		28.6218
							53.1774		37.067		132.556		22.7328
							46.0664		23.067		180.556		28.1778
							37.6224		28.4		164.445		43.7328
							46.5114		19.956		139.556		39.3998
							26.5114		27.956		35.2226		27.7328
							29.4004		31.067		73.1116		22.7328
							31.0664		40.511		85.3336		28.8448
							43.6224		36.844		79.4446		15.5108
							44.0664		34.289		72.1116	germ12 pos12	7.2442
							73.2884		18.289		76.4446		10.3552
							60.0664		22.4		65.6666		14.9112
							55.0664	Germ 10-pos 5	12.0218		48.8886		15.5782
							64.5114		10.3558		24.4446		17.3552
							76.0664		1.9108		29.4446		13.9112
							89.0664		25.3558		82.9996	germ13 pos 14	141.889
							65.7334		14.3558		84.6666		119
							27.1774		14.6888		82.3336		108
							45.5114		14.3558		60.7776		109.334
							51.0664		10.4668		84.6666		124.223
							56.1774		13.5778		89.7776		144.223
							39.9554		14.7998		166.445		91.9996
						Germ11-pos7	24.667		31.4668		205.778		66.8886
							29		31.4668		120.556		82.2226
							21.667		30.0218		110.667		72.9996
							22		30.4668	germ2 pos5	13.3776		73.3336
							17.222		35.6888		11.7116		80.2226
							11.889		21.7998		15.3776		78.5556
							11.556		83.9108		13.2666		96.3336
							17		34.4668		13.4886		78.2226
							13.667		28.6888		7.3776		42.9996
							27.667		35.5778		14.8226		56.1116
							24.778		28.9108		20.4886		60.3336
							23.556		21.6888		15.9336		34.5556
							31.556	Germ 11-pos 11	17.0668		21.4886	germ14 pos15	41.422
							33.667		11.9558		13.0446		49.533
							20.333		8.3998		11.6006		59.2
							25.333		9.5108		14.9336		69.088
							23.445		3.6218		12.2666		40.088
							23		8.0668		20.8226		24.088
							22.333		6.1778		9.7116		57.088
							25.445		13.1778		12.3776		78.311
							31.333		30.3998		12.1556		70.977
							29.222		26.5108		10.0446		62.311
							41.556		26.3998		7.1556		56.866
							32.445		33.3998	germ 3 pos10	51.0884		82.088
							27.111		33.7328		60.0884		85.2
							23.333		44.1778		80.7554		88.422
							28.111		26.6218		74.7554		85.2
							54.778		47.0668		69.3114		91.088
							54.111		45.1778		42.5334		86.977
							49.667		25.3998		36.5334		41.533
							23.667		30.2888		25.7554		45.977
							33.333		32.7328		23.6444		27.311
							35.778		23.9558		20.0884		6.422
							25.222		23.2888		31.4224		25.977
							27.778		22.2888		34.6444	germ15 pos13	33.2888
							15.445		22.5108		28.5334		66.5108
							32.222	Germ 12-pos 12	5.3552		30.1994		56.7328
							30.445		14.6894		31.1994		79.0668
							31.556		15.5784		16.6444		55.9558
							26.222		13.9114		30.1994		40.5108
							23.667		4.9114		25.9774		69.0668
							23.889		9.3554		30.1994		71.0668
							29.222		9.3554		44.7554		44.0668
							33.222		11.6894		38.9774		32.2888
							26.333		19.6894		40.5334		35.1778
							29.889		12.0224		33.9774		20.1778
							22.445		14.3554		32.0884		23.7328
							30.222		14.4664		24.9774		34.1778
							32.667		10.8004		21.8664		54.8438
							22.778		8.9114		16.5334		62.9558
							17.889	Germ 14-pos 15	23.0884		22.0884		66.2888
							26		12.4224		24.1994		16.0668
							23.111		14.0884		23.5334		24.8438
							18.222		16.7554		31.9774		21.5108
							19.889		13.6444		43.4224		16.0668
							19.667		28.2004		29.1994		18.9558
							24.778		27.2004		23.6444		6.5108
						Germ12-pos8	37.2002		13.6444		26.4224		34.0668
							56.2002		15.4224		22.0884		25.2888
							34.3112		22.6444	germ4 pos14	25.3996		28.6218
							48.3112		22.8664		40.2886		45.3998
							50.2002		23.7554		19.2886		36.9558
							30.8662		26.0884		14.5116		31.7328
							31.8662		21.6444		15.0666	germ17 pos17	32.3108
							28.5332		22.0884		13.2886		45.9778
							44.0892		28.0884		21.9556		34.6438
							67.9782		25.3114		12.9556		29.6438
							47.5332		20.0884		12.6226		20.9778
							23.0892		19.9774		15.8446		47.9778
							16.6442		29.6444		17.8446		27.5328
							10.2002	Germ 15-pos 13	42.3998		15.1776		37.9778
							22.6442		28.0668		17.9556		32.8668
							18.3112		42.9558		34.9556	germ2 pos4	30.2892
							9.9782		32.6218		36.0666		35.6222
							13.8662		16.0668		40.8446		33.9552
							14.4222		35.9558		24.6226		22.5112
							27.2002		39.6218		22.6226		25.7332
							18.3112		44.3998		32.1776		18.1782
							21.7552		34.5108		20.3996		14.7332
							38.7552		28.6218	germ5 pos8	64.778		14.5112
							30.3112		28.5108		34.111		14.4002
							22.4222		16.7328		45.222		11.1782
							21.5332		15.1778		33.555		7.9552
							28.0892		22.9558		29.555		7.5112
							28.0892		32.0668		27		11.6222
							29.9782		29.2888		15.889		12.6222
							31.0892		22.1778		34		7.8442
							21.2002		24.9558		52		6.6222
							23.0892		14.6218		28.444	germ4 pos8	35.6884
						Germ13-pos9	84.9112		18.2888		22.222		47.8004
							57.4662		24.3998		42.778		65.4664
							56.5772		25.3998		22.333		87.8004
							61.0222		27.1778		18		64.3554
							72.6882	Germ 16-pos 16	12.311		18.555		45.1334
							62.6882		9.311		27.666		95.6884
							52.5772		8.422		30.889		59.0224
							38.0222		6.422		27.111		42.3554
							36.4662		9.2		28.333		49.9114
							34.0222		7.755		15.555		43.8004
							39.1332		7.867		15.889		28.5774
							47.2442		9.533	germ6 pos 15	48.3112		32.3554
							74.5772		8.2		50.5332		34.8004
							54.8002		9.533		44.8672		39.8004
							37.1332		5.755		54.2002		29.8004
							42.3552		7.867		32.0892		31.1334
							48.3552		10.311		49.6442		19.5774
							64.4662	Germ 17-pos 17	38.3108		37.8672		18.9114
							51.8002		44.8668		35.6442		18.0224
							54.2442		29.3108	germ7 pos4	103.156		22.5774
							38.0222		49.3108		62.4886		22.5774
							33.2442		39.0888		85.4886		25.4664
							36.0222		31.3108		85.0446		31.9114
							68.3552		18.6438		78.1556		32.6884
							56.4662		44.8668		50.5996		37.4664
							48.9112		46.6438		41.0446		20.5774
							41.2442		42.9778		88.3776		22.6884
							32.6882		51.9778		94.7106		29.5774
							33.0222		36.4218		53.2666		25.8004
							33.5772		31.1998		72.7106	germ5 pso3	120.178
							23.3552		37.7558		96.3776		121.289
							20.5772		26.5328		109.6		128.733
							29.0222		26.1998		83.4886		125.844
							21.9112		26.1998		128.822		139.622
							48.3552		40.1998		125.6		100.067
							39.1332		36.0888		87.2666		50.844
							28.1332		39.5328		82.0446		45.4
							18.0222	Germ 2-pos 4	26.4002		29.5996		58.956
							23.3552		21.0662		37.0446		54.733
							32.5772		28.0662		26.7106		81.178
							55.6882		33.5112		30.5996		24.511
							44.3552		47.7332		20.0446		28.956
							39.2442		21.7332		37.4886		28.178
						Germ14-pos10	122		20.5112		44.7106		33.067
							81.6666		21.0662		42.0446		41.956
							76.8886		18.1782		44.8216		45.733
							64.2226		16.2892		65.1556		46.4
							74.1116		9.6222		82.9336		66.289
							89.4446		4.6222		68.8216		69.956
							111.778		7.5112		49.4886		69.067
							106.556		9.6222		59.3776		71.511
							96.4446		5.4002		67.2666		64.956
							118.889	Germ 3-pos 7	24.333		86.4886		60.289
							111		23.667		74.9336		53.956
							61.9996		20.889		68.7106		45.733
							68.5556		21.556		64.0446		44.067
							61.7776		28.111		62.2666		75.956
							73.9996		20.222		55.4886		44.289
							123.223		15.111		65.2666		42.289
							146.445		25.667	germ8 pos9	20.667		43.4
							119.334		23.111		26.333		43.844
							122.778	Germ 4-pos 8	18.6884		26		35.956
							123.889		23.3554		34.333		51.289
							124.445		24.5774		44.222		43.956
						Germ 2-pos 5	50.0446		18.2444		47.333		44.4
							46.3776		10.3554		30.667		31.511
							29.9336		8.4664		24.333		25.4
							16.6006		13.5774		61.111		17.289
							27.0446		13.1334		36.555	germ7 pos2	47.3106
							15.2666		25.2444		33.444		44.8666
							13.0446		16.0224		77.333		46.7556
							7.9336		13.0224		46.555		58.3106
							17.4886		15.6884		31.222		50.4226
							37.0446		17.8004		18.333		34.8666
							16.6006		20.5774		14.778		25.8666
							26.4886		28.8004		8.333		39.7556
							23.6006		9.9114		15		43.7556
							22.1556		24.9114		17.444		18.9776
							28.0446		35.9114		14.889		16.4226
							19.9336		58.6884		6.555		15.7556
							15.0446		36.4664		14		20.1996
							18.7116		40.2444		10.555		23.0886
							28.2666		38.0224		7.222		15.9776
							36.3776		38.4664		15.555		16.8666
							30.0446		14.0224		23.778	germ8 pos6	37.0448
							30.9336		12.5774		21.222		39.7108
							31.9336		14.3554	germ9 pos3	25.0448		49.5998
							42.9336		41.1334		33.2668		32.5998
							34.3776		42.6884		35.5998		24.8218
							30.2666	Germ 5-pos 3	36.178		47.2668		22.2668
							16.9336		34.956		52.4888		20.5998
							24.1556		36.289		55.7108		33.4888
							20.0446		27.289		43.9328		12.8218
							14.1556		46.289		46.1558		26.0448
							8.2666		44.067		41.9328		15.7108
							7.4886		29.622		58.4888		21.0448
							12.3776		33.956		39.3778		20.1558
							13.2666		37.511		34.1558		18.8218
						Germ 5-pos 8	24.6662		47.622		59.0448		17.1558
							31.1112		20.178		70.2668		17.4888
							52.2222		19.844		85.8218		11.0448
							53.0002		17.067		47.0448		15.9338
							57.3332		22.733		40.9328		10.7108
							61.4442		15.733		26.0448		10.7108
							32.3332		11.956		13.9328		9.5998
							26.2222		20.622		16.1558		8.7108
							21.4442		16.511		10.0448	germ9 pos5	61.333
							16.2222		23.844		25.7108		58.333
							73.5552		45.511		24.0448		26.889
							45.7782		51.511		14.1558		25.889
							37.5552		30.956		15.2668		35.889
							42.4442		34.067		10.8218		37.222
							39.3332		48.178		12.8218		23.555
							31.0002		43.844		10.5998		22.333
							38.4442		32.511	germ11 pos2	15.1112		21
							46.2222		32.844		9.8892		17.555
							51.1112		60.4		13.5552		38.444
							36.4442		45.956		12.4442		37.333
							33.2222		39.4		8.6662		29
							32.6662		51.067		8.3332		24.889
							42.1112		36.067	germ12 pos1	48.2444		35.222
							37.1112		26.289		74.4664		26.333
							35.3332		9.956		75.9114		29.111
							28.3332		10.844		78.3554		24
							45.5552		14.178		64.1334		23.778
							35.1112		16.178		81.8004		21.667
							34.2222		24.733		78.9114		23
							23.0002		22.289		78.4664	germ10 pos9	65.533
							29.1112		15.289		37.9114		58.644
							26.0002		20.956		33.6894		58.311
							14.3332		28.178		19.1334		64.533
							61.7782		27.511		22.3554		77.089
							64.4442		31.067		30.1334		48.311
							17.6662		40.4		22.5784		39.311
							21.6662		36.956		31.6894		31.756
							29.2222		31.844		27.8004		29.644
							25.2222		57.733		20.9114		34.756
							30.1112		56.289		12.6894		31.311
							31.7782		60.289		17.8004		25.644
							26.8892	Germ 7-pos 2	13.8666		15.2444		18.867
							28.6662		21.0886		23.8004		44.644
							20.4442		22.3106		18.0224		30.422
							24.8892		12.8666		11.6894		25.644
							20.6662		15.5336		10.5784		25.756
							24.6662		19.1996	germ13 pos6	50.5776		42.644
							26.0002		15.9776		71.9116		28.311
						Germ 6-pos 15	58.9782		50.1996		82.4666		59.867
							110.533		39.9776		99.7996		57.089
							74.5332		31.1996		55.4666		43.533
							82.0892		31.3106		73.7996		40.089
							46.7562		33.6446		60.0226		26.978
							44.2002		26.8666		46.9116		30.311
							47.8672		30.6446		30.9116		46.756
							36.7562		32.4226		23.0226		46.2
							35.6442		20.8666		23.7996		28.756
							38.3112		16.7556		41.4666		25.756
							55.9782		15.7556		21.9116		40.2
							99.5332		32.8666		12.5776		52.089
							59.5332		21.9776				43.978
							76.3112		29.1996				40.2
							80.2002		38.3106			germ11 pos10	20.2002
							72.8672		26.4226				21.0892
							64.0892		35.9776				29.6442
							53.9782		26.5336				20.2002
							43.7562		27.5336				7.8662
							42.4222		25.9776				7.9782
							48.6442		22.7556				7.9782
							48.0892		28.3106				8.2002
							42.9782		27.5336				22.0892
							41.3112		18.3106				17.9782
							42.6442		25.1996				17.0892
							39.0892		52.5336				17.9782
							43.2002		39.3106				12.8662
							60.4222		49.3106			germ13 pos14	79.1778
							58.7562		42.8666				109.511
							53.9782		21.7556				81.8448
						Germ 7-pos 4	119.934		31.5336				62.8448
							149.822	Germ 8-pos 6	10.4888				70.6218
							169.934		13.2668				33.1778
							154.267		8.7108				37.9558
							156.489		10.2668				34.2888
							123.822		14.7108				12.7328
							86.5996		20.1558				23.0668
							117.156		14.1558				18.0668
							79.9336		16.3778				13.7328
							52.2666		16.3778				19.7328
							73.7106		20.9338				22.7328
							118.378		17.8218				22.3998
							111.934		17.2668				22.0668
							110.156		17.7108				21.2888
							95.1556		18.7108				13.6218
							78.2666		12.1558				16.3998
							76.3776		15.2668				14.7328
							73.0446		22.1558				20.9558
							69.2666		14.9338				17.9558
							58.1556		20.9338				17.2888
							79.0446		32.8218				11.9558
							68.9336		24.9338				33.0668
							82.3776		26.0448				32.1778
							59.7106		16.9338				20.3998
							144.822		41.8218				21.8448
							126.489		35.2668				20.9558
							129.934		30.0448			germ15 pos12	39.089
							141.045		26.3778				22.533
							152.6		30.9338				33.422
							82.8216		21.3778				27.756
							75.4886		24.3778				29.978
							54.7106		39.7108				42.756
							78.7106		17.9338				37.756
							89.7106		16.5998				24.867
							69.4886		11.8218				16.089
							84.1556		11.0448				21.978
							88.3776		11.3778				27.089
							92.4886		30.8218				16.978
							114.045	Germ 9-pos 5	17.333				18.089
							21.3776		15			germ 16 pos11	73.1552
							11.1556		18.889				49.3772
							10.8216		24				38.9332
							9.1556		26.555				35.9332
							12.1556		19.889				38.6002
							11.1556		25.555				38.2662
							6.7106		23.222				38.8222
							10.1556		20.222				41.3772
							8.2666		21				9.8222
							10.0446		13.555				20.7112
							9.4886		13.555				21.8222
							9.9336		13.444				12.0442
							9.8216		17.778				46.7112
							11.0446		24.222				37.7112
							6.4886		34.889				30.7112
							9.3776		36.111				43.6002
						Germ 8-pos 9	68.889		27.333				36.0442
							36.444		27.555				33.9332
							19.555		25.444				26.8222
							38.555		35.555				16.3772
							28.778	Germ 10-pos 9	40.422				21.7112
							24.889		46.756				14.0442
							22.333		51.644				29.2662
							32.778		49.089				27.7112
							38.778		57.644				24.8222
							35.111		40.422				35.4882
							54.333		43.978				39.2662
							80		40.422				45.2662
							53.333		43.533				41.7112
							42.333		42.644				30.6002
							33.555		53.089				72.8222
							27.667		39.422				47.3772
							36.111		46.2				36.1552
							45.889	Germ 11-pos 10	29.3112				39.1552
							51.222		23.2002				38.3772
							68.222		33.4222
							54.444		33.8662
							40.889		31.0892
							30.222		29.9782
							39.667		30.4222
							54.333		30.9782
							34.222		30.4222
							20.889		32.6442
							25.778		28.5332
							35.333		26.6442
							51.667		41.4222
							43.889		28.3112
							53		30.3112
							43.889		25.4222
							53		18.7552
							48.222		19.3112
							29		48.0892
							60.444		31.9782
							74.555		38.3112
							51.778		24.8662
							51.555		26.7552
							66.555		34.9782
							63.667		47.7552
							54		31.9782
							72.444		30.3112
							76.778		24.9782
							84.889		24.9782
							75		33.4222
							55.333		23.8662
							75.111		30.3112
							69.222		34.3112
							78.444		17.7552
							91.889	Germ 13-pos 14	27.7328
							82.889		21.9558
							70		33.2888
							54.111		14.3998
						Germ 9-pos 3	51.8218		12.3998
							85.1558		6.8448
							119.489		18.3998
							168.045		18.6218
							110.378		25.8448
							72.7108		21.5108
							78.3778		15.1778
							77.8218		27.6218
							91.4888		21.8448
							48.8218		21.3998
							67.2668		19.8448
							79.1558		22.6218
							73.5998		22.7328
							182.711		17.6218
							92.7108		17.7328
							107.6	Germ 14-pos 13	21.5774
							114.489		13.5774
							96.7108		18.5774
							94.1558		16.9114
							170.267		16.3554
							78.5998		21.6894
							81.4888		14.9114
							72.4888		19.8004
							62.9328		17.4664
							61.7108		14.3554
							49.1558		17.4664
							67.9328	Germ 15-pos 12	10.533
							50.5998		6.311
							63.7108		6.533
							61.1558		6.867
						Germ 11-pos 2	54.8892		4.756
							45.3332		16.533
							59.2222		10.2
							67.3332		9.978
							59.1112		6.533
							46.1112		6.2
							48.2222		10.978
							36.1112		12.644
							58.3332		14.533
							56.2222		14.867
							23.5552		12.533
							27.8892		10.978
							29.5552		7.978
							54.1112		11.644
							42.1112		15.867
							46.5552		11.533
							57.8892		8.756
							62.6662		9.533
							67.1112		9.089
							129.666		18.422
							111.666		14.867
							73.5552		12.2
						Germ 12-pos 1	131.022		11.533
							103.578		13.089
							93.0224		6.644
							64.2444	Germ 16-pos 11	41.6002
							74.2444		32.9332
							75.9114		32.8222
							120.244		36.1552
							57.0224		28.9332
							84.2444		20.3772
							43.4664		17.1552
							47.3554		31.8222
							65.4664		41.6002
							128.911		31.6002
							126.911		38.4882
							90.6894		27.8222
							88.8004		27.9332
							93.4664		34.4882
							76.6894		33.2662
							47.4664
							31.6894
							97.8004
							94.4664
							56.9114
							44.2444
							31.8004
							31.8004
							31.1334
							22.8004
							28.6894
							30.6894
							26.1334
							21.3554
							29.8004
							28.9114
							72.8004
							67.3554
							71.8004
							62.9114
							51.4664
							40.1334
							26.0224
							37.5784
							48.4664
							37.4664
							28.8004
							59.9114
						Germ 13-pos 6	41.0226
							36.1336
							47.0226
							55.5776
							43.5776
							61.2446
							59.4666
							37.5776
							53.1336
							32.5776
							20.5776
							26.3556
							32.7996
							36.0226
							21.6886
							43.9116
							37.1336
							29.5776
							34.9116
							47.2446
							63.9116
							66.6886
							49.0226
							58.2446
							50.3556
							50.7996
							41.1336
							57.6886
							89.1336
							95.1336
							85.1336
							146.8
							142.912

## Sheet: Fig. 7G, H
hh>Fas2 RNAi	GSC #												hh>Fas2 EP1462	GSC #
2-weeks at 29oC	control	experimental											2-weeks at 29oC	control	experimental
	3	2												2	5
	3	1												3	3
	3	3												2	3
	3	3	2w	1 GSC	2 GSCs	3-4 GSCs		1 GSC	2 GSCs	3-4 GSCs				3	3	2w	1 GSC	2 GSCs	3-4 GSCs		1 GSC	2 GSCs	3-5 GSCs
	2	2	Ctrl	2	13	23		5.26	34.21	60.53	100			2	4	Ctrl	0	12	18		0	40	60	100
	3	2	Exp	9	20	7		25	55.56	19.44	100			2	3	Exp	0	6	27		0	18.18	81.82	100
	3	2												2	4
	3	1												3	2
	3	2												3	3
	3	1												3	3
	3	3												3	3
	3	2												3	3
	2	3												3	3
	3	1												3	3
	3	1												3	2
	2	2												3	2
	3	2												2	4
	3	2												3	3
	2	2												2	3
	2	2												2	2
	2	2												3	4
	4	1												3	3
	3	2												2	4
	2	2												4	3
	3	3												2	4
	3	1												3	3
	3	3												3	3
	2	2												2	4
	2	1												3	4
	1	2												2	3
	1	2													2
	3	2													2
	2	2													3
	3	2
	2	3											n	30	33
	2	1											MEAN	2.63333	3.12121
	2												SD	0.556053	0.73983
	3												SEM	0.101521	0.128788
													Student's T-test	0.00469273
n	38	36
MEAN	2.57895	1.94444
SD	0.642275	0.673772
SEM	0.104191	0.112295
Student's T-test	9.07557e-05

[truncated: 2 more sheets: Suppl. Fig. 7B, D, Suppl. Fig. 7E]
